# Supplementary material for: Secretoneurin A regulates neurogenic and inflammatory transcriptional networks in goldfish (Carassius auratus) radial glia
Source: Sci Rep. 2017 Nov 2;7:14930. doi: 10.1038/s41598-017-14930-8 (PMC5668316; doi:10.1038/s41598-017-14930-8)
Supplement: Supplementary file 2 — Supplemental file S2 [file 41598_2017_14930_MOESM2_ESM.xlsx]

## Sheet: Unique Unigene List
Unique Gene List
a2ml
A306_12741
aaas
aacs
aadac
aadat
aaed1
aagab
AAK1
aak1a
aak1b
aamdc
aamp
aanat2
aar2
aars
aars2
aarsd1
aasdh
aasdhppt
aass
aatf
aatka
abat
abca12
ABCA13
abca1a
abca1b
abca2
abca4a
abca5
abcb10
abcb11a
abcb11b
abcb3
abcb3l1
abcb3l2
abcb4
abcb5
abcb6a
abcb6b
abcb7
abcb8
abcb9
abcc10
abcc12
abcc13
abcc2
abcc3
abcc4
abcc5
abcc6a
abcc9
abcd1
abcd3b
abcd4
abce1
abcf1
abcf2a
abcg1
abcg2a
abcg2c
abcg2d
abcg5
abch1
abch1 si:dkey-148f10.7 CH211-154E15.13-001
abhd10b
abhd11
abhd12
abhd13
abhd14a
abhd14b
abhd15a
abhd16a
abhd17aa
abhd17ab
abhd17b
abhd17c
abhd2a
abhd2b
abhd3
abhd4
abhd6a
abhd8b
abi1a
abi1b
abi2a
abi2b
abi3a
abi3a zgc:153739
ABI3BP
abi3bpa
abl1
abl2
ablim1a
ablim1b
ablim2
ablim3
abracl
abt1
abtb1
abtb2
abtb2b
acaa1
acaa2
acaca
acacb
acad11
acad8
acad9
acadl
acadm
acads
acadsb
acadvl
acana
acanb
acap1
acap2
acap3a
acap3b
acat1
acat2
acbd3
acbd4
acbd5a
acbd5b
acbd6
acbd7
accs
acd
ace
acer1
acer2
acer3
ache
acin1a
acin1b
ackr3b
ackr4a
ackr4b
aclya
aclyb
aco1
aco2
acot11a
acot11b
acot13
acot7
acot8
acot9.1
acox1
acox3
acoxl
acp1
acp2
acp5a
acp5b
acp6
acrc
acsbg1
acsbg2
acsf2
acsf3
acsl1a
acsl1b
acsl3a
acsl3b
acsl4a
acsl4b
acsl5
acsm3
acss1
acss2
acss3
acta1
acta1a
acta1b
acta2
actb1
actb2
actl6a
actl6b
actn1
actn2b
actn3a
actn3b
actn4
actr1
actr10
actr2b
actr3
actr3b
actr6
acvr1ba
acvr1bb
acvr1l
acvr2aa
acvr2b
acvrl1
acy1
acy3.2
ada
adad1
adal
adam10a
adam10b
adam11
adam12
adam15
adam17a
adam17b
adam19a
adam19b
adam23a
adam8a
adam8b
adam9
adamts10
adamts12
adamts13
adamts15a
adamts15b
adamts18
adamts2
adamts3
adamts5
adamts6
adamts8a
adamts9
adamtsl2
adamtsl3
adamtsl5
adamtsl7
adap2
adar
adarb1a
adarb1b
adarb2
adat1
adat2
adat3
adck1
adck2
adck3
adck4
adck5
adcy1a
adcy2b
adcy3
adcy3b
adcy5
adcy6a
adcy6b
adcy7
adcy8
adcyap1a
adcyap1r1b
add1
add2
add3a
add3b
adgb
adgra1a
adgra2
adgra3
adgrb1a
adgrb1b
adgrb2
adgrb3
adgre10
adgre15
adgre16
adgre18
adgre19
adgre5a
adgre5b.3
adgre9 si:dkey-9c18.1
adgrf3a
adgrf6
adgrf7
adgrg1
adgrg11
adgrg2b
adgrg4b
adgrg6
ADGRL1
adgrl1a
adgrl2a
adgrl3.1
adgrv1
adh5
adh8a
adh8b
adhfe1
adi1
adipoqa
adipor1a
adipor1b
adipor2
adka
adkb
adm2a
adma
admp
adnp2a
adnp2b
adnpa
adnpb
adoa
adob
adora1
adora2b
adpgk
adpgk2
adprh
adprhl1
adprhl2
adprm
adra1a
adra2a
adra2b
adra2c
adrb1
adrb2a
adrbk2
adrm1
adsl
adss
adssl
adssl1
aebp1
aebp2
aes
afap1
afap1l1b
afap1l2
Aff1
aff2
aff3
aff4
afg3l2
afp4
aftpha
aftphb
aga
agap1
agap2
AGBL1
agbl2
agbl4
agbl5
agfg1a
agfg1b
aggf1
agk
aglb
agmo
ago1
ago2
ago3
ago3a
ago4
agpat2
agpat3
agpat4
agpat5
agpat9l
agps
agr2
agrn
agt
agtrap
agxt2
agxta
agxtb
agxtb agxt
ahctf1
ahcy
ahcyl1
ahcyl2
ahdc1
ahnak
ahr1a
ahr1b
ahr2
ahrra
ahrrb
ahsa1a
ahsg2
aida
aif1l
aifm1
aifm2
AIFM3
aifm4
aig1
aim1a
aim1b
aimp1
aimp2
aip
aipl1
aire
ajuba
ak1
ak2
ak3
ak4
ak5
ak6
ak7a
ak7b
ak7b zgc:165635
ak8
ak9
akap10
akap11
akap12b
akap17a
akap1b
akap6
akap7
akap8l
akap9
akip1
akirin1
akirin2
akr1a1b
akr1b1
akr7a3
akt1
akt1s1
akt2
akt2l
akt3a
akt3b
aktip
alad
alas1
alcama
alcamb
aldh16a1
aldh18a1
aldh1a2
aldh1a3
aldh1l1
aldh1l2
aldh2.2
aldh3a1
aldh3a2a
aldh3a2b
aldh3b1
aldh4a1
aldh5a1
aldh6a1
aldh7a1
aldh9a1a.1
aldh9a1b
aldoaa
aldoab
aldob
aldoca
aldocb
alg1
alg10
alg11
alg12
alg14
alg2
alg3
alg5
alg6
alg8
alg9
alk
alkbh1
alkbh2
alkbh3
alkbh4
alkbh5
alkbh6
alkbh7
alkbh8
allc
alms1
alox12
alox5a
alox5ap zgc:63982
alox5b.1
alox5b.2
alpk1
alpk2
alpk3a
alpl
als2a
als2b
ALS2CR11
alx1
alx3
alyref
amacr
ambp
ambra1a
ambra1b
amd1
amdhd1
amdhd2
amer1
amer2
amfr
amigo3
ammecr1
amn1
amot
amotl1
amotl2a
amotl2b
ampd1
ampd2a
ampd2b
ampd3a
ampd3b
amph
amt
amy2a
AMZ2
anapc1
anapc10
anapc11
anapc15
anapc5
anapc7
Anapl_00614
Anapl_13142
Anapl_18926
and4
angel1
angel2
angpt1
ANGPT1
angptl1a
angptl2a
angptl2b
angptl4
angptl7
ank1a
ank1b
ank2b
ank3a
ank3b
ank3b ank3
ankar
ankdd1a
ankdd1b
ankef1b
ankfy1
ankha
ankhb
ankhd1
ankib1a
ankib1b
ankle2
ankmy1
ankmy2a
ankra2
ankrd10a
ankrd10b
ankrd11
ankrd12
ankrd13a
ankrd13b
ankrd16
ankrd1a
ankrd1b
Ankrd22
ankrd24
ankrd27
ankrd28b
ankrd29
ankrd31
ankrd33aa
ankrd33ab
ankrd33ba
ankrd33bb
ankrd34a
ankrd34ba
ankrd34bb
ankrd37
ankrd39
ankrd40
ankrd44
ankrd46
ankrd46a
ankrd49
ankrd50
ankrd52a
ankrd54
ankrd6a
ankrd6b
ankrd9
anks1aa
anks1ab
anks1b
anks3
anks4b
anks6
anln
ano1
ano10a
ano10b
ano11
ano2
ano3
ano5a
ano5b
ano6
ano8b
ano9a
anos1a
anos1a kal1a
anos1b
anp32a
anp32b
anp32e
anpepa
antxr1a
antxr1b
antxr1c
antxr1d
antxr2a
antxr2a cmg2a si:ch211-116k3.1
antxr2b
anxa11a
anxa11b
anxa13
anxa13l
anxa1a
anxa2a
anxa3b
anxa4
anxa5b
anxa6
aoc2
aox5
aox6
ap1ar
ap1b1
ap1g1
ap1g2
ap1m2
ap1m3
ap1s1
ap1s2
ap1s3b
ap2a1
ap2b1
ap2m1a
ap2m1b
ap2s1
ap3b2
ap3d1
ap3m1
ap3m2
ap3s1
ap3s2
ap4b1
ap4m1
ap4s1
ap5b1
ap5m1
ap5s1
ap5z1
apaf1
apba1b
apba2a
apba2b
apbb1
apbb1ip
apbb3
apc
apc2
apcdd1l
apeh
apela
apex2
aph1b
api5
apip
apitd1
apln
aplnrb
aplp2
apmap
apoa1
apoa1bp
apoa4b.2
apoba
apobb.1
apobb.1 apobl
apobec2a
apobec2b
apoc1
apoda.1
apoeb
apol1
apooa
apoob
apool
apopt1
appa
appb
appbp2
appl1
appl2
aprt
aptx
aqp12
aqp4
aqp8a.1
aqr
ar
araf
ARAP1
arap2
arap3
arcn1a
arcn1b
arel1
arf1
arf2a
arf2b
arf3b
arf4b
arf5
arf6b
arfgap1
arfgap2
arfgap3
arfgef1
arfgef2
arfgef3
arfip1
arfip2a
arfip2b
arfrp1
arg1
arg2
arglu1a
arglu1b
arhgap1
arhgap10
arhgap12a
arhgap12b
arhgap15
arhgap17a
arhgap17b
arhgap18
arhgap19
arhgap20b
ARHGAP21
arhgap21b
arhgap23a
arhgap25
arhgap27
arhgap27l
arhgap28
arhgap29
arhgap29a
arhgap29b
arhgap31
arhgap32a
arhgap32b
arhgap33
arhgap35
arhgap35a
arhgap42a
arhgap4a
arhgap4b
arhgap5
arhgap6
arhgdia
arhgdig
arhgef10
arhgef10la
arhgef10lb
arhgef11
arhgef12
arhgef16
arhgef18a
arhgef18b
arhgef19
arhgef1a
arhgef1b
arhgef2
arhgef25b
arhgef28
arhgef3
arhgef33
arhgef37
arhgef38
arhgef39
arhgef3l
arhgef4
arhgef40
arhgef6
arhgef7a
arhgef7b
arhgef9a
arhgef9b
arid1b
arid2
arid3a
arid3b
arid4a
arid4b
arid5a
arid5b
arih1
arih1l
arih2
arl1
arl10
arl11
arl13a
arl13b
arl14ep
arl15b
arl16
arl2
arl2bp
arl3
arl4aa
arl4ab
arl4ca
arl4cb
arl4d
arl5a
arl5c
arl6
arl6ip1
arl6ip4
arl6ip5a
arl6ip5b
arl8
arl8a
arl8ba
arl8bb
arl9
armc1
armc1l
armc2
armc4
armc5
armc6
armc7
armc8
armc9
armt1
arnt
arnt2
arntl1a
arntl1b
arntl2
arpc1a
arpc1b
arpc2
arpc3
arpc4
arpc4l
arpc5a
arpc5b
arpc5la
arpc5lb
arpin
arpp19a
arpp19b
arpp21
arrb1
arrb2a
arrb2b
arrdc1a
arrdc1b
arrdc2
arrdc3a
arrdc3b
arsa
arsg
arsh
arsi
arsia
arsj
arsk
artna
artnb
arv1
arvcfb
arxa
AS28_14744
as3mt
asah1a
asap1a
asap1b
asap2a
asap2b
asap3
asb1
asb12a
asb13a.1
asb13a.2
asb13b
asb15b
asb16
asb18
asb2a.1
asb2b
asb3
asb5b
asb6
asb8
ascc1
ascc2
ascc3
ascl1a
ascl1b
asf1ba
asf1bb
ash1l
ash2l
asic1a
asic1b
asic2
asic4b accn4b
asip1
asl
asmt2
asmtl
asna1
asns
asnsd1
aspa
aspg
asph
asphd1
asphd2
aspscr1
asrgl1
ass1
aste1
astn1
asun
asxl1
asxl2
asz1
atad1a
atad2
atad2b
atad3b
atad5a
atat1
atcaya
ate1
atf1
atf2
atf3
atf4
atf4b
atf5a
atf5b
atf6
atf6b
atf6b zgc:153914
atf7a
atf7b
atf7ip
atf7ip2
atg10
atg101
atg12
atg13
atg16l2
atg2a
atg2b
atg3
atg4a
atg4b
atg4c
atg4da
atg5
atg9a
atg9b
athl1
atic
atl1
atl2
atl3
atm
atmin
atn1
atoh1a
atoh8
atox1
atp10a
atp10d
atp11a
atp11c
atp13a1
atp13a2
atp1a1a.1
atp1a1a.4
atp1a1a.5
atp1a1b
atp1a3b
atp1b1a
atp1b1b
atp1b2a
atp1b3a
atp1b3b
atp1b4
atp2a1
atp2a2a
atp2a2b
atp2a3
atp2b1a
atp2b1b
atp2b2
atp2b3a
atp2b3b
atp2b4
atp2c1
atp5a1
atp5b
atp5c1
atp5d
atp5f1
atp5g1
atp5g3a
atp5g3b
atp5h
atp5ia
atp5ib
atp5j
atp5o
atp5s
atp6ap1a
atp6ap1b
atp6ap1la
atp6ap1lb
atp6ap2
atp6v0a1a
atp6v0a1b
atp6v0a2a
atp6v0a2b
atp6v0b
atp6v0ca
atp6v0cb
atp6v0d1
atp6v0e1
atp6v1aa
atp6v1ab
atp6v1b2
atp6v1ba
atp6v1c1a
atp6v1c1b
atp6v1d
atp6v1e1a
atp6v1e1b
atp6v1f
atp6v1g1
atp6v1h
atp7a
atp8a1
atp8a2
atp8b1
atp8b3
atp8b4
atp8b5a
atp8b5b
atp9b
atpaf1
atpaf2
ATPase
atpif1
atpif1b
atpv0e2
atr
atrip
atrip si:dkey-42i9.5
atrn
atrnl1a
atrnl1b
atrx
atrxl
atxn10
atxn1a
atxn1b
ATXN1L
atxn2
atxn2l
atxn3
atxn7
atxn7l1
atxn7l2a
atxn7l2b
atxn7l3
auh
aup1
aurka
aurkaip1
aurkb
auts2a
auts2b
aven
avl9
avpr1ab
avpr2l
axdnd1
axin2
azi2
azin1a
azin1b
b2m
b3galnt2
b3galt1a
b3galt4
b3galt6
b3gat1a
b3gat2
b3gat3
b3glcta
b3glctb
b3gnt2a
b3gnt2b
b3gnt2l
b3gnt5a
b3gnt5b
b3gnt7
b3gnt7l
b3gnt9
b3gntl1
b4galnt1b
b4galnt3b
b4galnt4a
b4galnt4b
b4galt1l
b4galt2
b4galt3
b4galt4
b4galt5
b4galt6
b4galt7
b4gat1
b9d1
b9d2
ba1
babam1
bace1
bace2
bach1a
bach2a
bach2b
bada
bag1
bag3
bag4
bag5
Bag6
bahcc1
bahd1
baiap2a
baiap2l1a
baiap2l1b
baiap2l2a
baiap3
bambia
bambib
banf1
banp
bap1
bard1
barhl2
barx1
basp1
batf
baxa
baxb
baz1a
baz2ba
bbc3
bbip1
bbs1
bbs10
bbs12
bbs2
bbs4
bbs5
bbs7
bbs9
bbx
bc2
bcam
bcap29
bcap31
bcar1
bcar3
bcas2
bcas3
bcat1
bcat2
bccip
bcdin3d
bckdha
bckdhb
bckdhbl
bckdk
bcl10
Bcl11a
bcl11aa
bcl2a
bcl2b
bcl2l1
bcl2l10
bcl2l11
bcl2l13
bcl3
bcl6a
bcl6ab
bcl6b
bcl7a
bcl7ba
bcl7bb
bcl9
bcl9l
bco1
bco2a
bcor
bcorl1
bcr
bcs1l
bdh1
bdh2
bdnf
bE1
becn1
bend3
bend5
BEND6
best4
bet1
bet1l
Bf/C2-A3
bfsp2
bgna
bgnb
bhik
bhlha9
BHLHA9
bhlhe40
bhlhe41
bhmt
bicc1a
bicc1b
bicd1a
bicd2
bida
bik
bin1a
bin1b
bin2b
bin3
birc2
birc5a
birc6
bivm
blcap
blk
blm
blmh
bloc1s1
bloc1s2
bloc1s3
bloc1s4
bloc1s5
bloc1s6
blvra
blvrb
blzf1
bmb
bmf1
bmf2
bmi1a
bmi1b
bmp16
bmp1a
bmp1b
bmp2a
bmp2b
bmp2k
bmp4
bmp5
bmp6
bmp7a
bmp7b
bmp8a
bmper
bmpr1aa
bmpr1ab
bmpr1ba
bmpr1bb
bmpr2a
bmpr2b
bms1
bnc2
bnip1a
bnip2
bnip3la
bnip3lb
bnip4
bnipl
boc
bod1
bod1l1
boka
bokb
bola1
bola3
bop1
bora
bpgm
BPHL
bpnt1
bptf
braf
BRAFLDRAFT_100537
BRAFLDRAFT_103034
BRAFLDRAFT_105490
BRAFLDRAFT_108653
BRAFLDRAFT_110252
BRAFLDRAFT_111600
BRAFLDRAFT_118645
BRAFLDRAFT_118823
BRAFLDRAFT_118886
BRAFLDRAFT_121844
BRAFLDRAFT_123498
BRAFLDRAFT_123554
BRAFLDRAFT_123927
BRAFLDRAFT_124169
BRAFLDRAFT_124569
BRAFLDRAFT_124629
BRAFLDRAFT_124931
BRAFLDRAFT_126259
BRAFLDRAFT_126433
BRAFLDRAFT_129259
BRAFLDRAFT_134446
BRAFLDRAFT_157550
BRAFLDRAFT_168604
BRAFLDRAFT_185779
BRAFLDRAFT_210676
BRAFLDRAFT_211054
BRAFLDRAFT_230465
BRAFLDRAFT_232455
BRAFLDRAFT_285351
BRAFLDRAFT_61708
BRAFLDRAFT_63324
BRAFLDRAFT_64352
BRAFLDRAFT_65141
BRAFLDRAFT_66500
BRAFLDRAFT_67089
BRAFLDRAFT_67258
BRAFLDRAFT_68401
BRAFLDRAFT_70166
BRAFLDRAFT_70436
BRAFLDRAFT_75908
BRAFLDRAFT_76143
BRAFLDRAFT_76362
BRAFLDRAFT_77347
BRAFLDRAFT_77622
BRAFLDRAFT_79043
BRAFLDRAFT_79057
BRAFLDRAFT_79791
BRAFLDRAFT_79982
BRAFLDRAFT_80350
BRAFLDRAFT_85312
BRAFLDRAFT_85458
BRAFLDRAFT_87801
BRAFLDRAFT_88477
BRAFLDRAFT_89480
BRAFLDRAFT_89736
BRAFLDRAFT_90820
BRAFLDRAFT_97282
BRAFLDRAFT_98594
brap
brat1
brca2
brd1a
brd1b
brd2a
brd2b
brd3a
brd3b
brd4
brd7
brd8
brd9
brdt
bre
brf1a
brf1b
brf2
bri3
bri3bp
bricd5
brinp2
brinp3
brinp3a
brip1
brk1
brms1
brms1la
brms1lb
brox
brpf1
brpf3a
brpf3b
BRSK2
brwd1
brwd3
bscl2
bsdc1
bsg
bsk146
bsnb
bsnd
btaf1
btbd10a
btbd10b
btbd11a
btbd11b
btbd2
btbd2a
btbd6a
btbd6b
btbd7
btbd9
btc
btd
btf3
btf3l4
btg1
btg2
btg3
btk
btr06
btr09
btr09 zgc:195240
btr16
btr18
btr20
btr22
btr24
btr25
btr26
btr30
btr32
bub1
bub1ba
bub1bb
bub3
bud31
BUSM1-189A20.7-001
bves
bysl
BZRAP1
bzw1a
bzw1b
bzw2
c-fms
c10h21orf59
c11h21orf2
C11orf98
c12h7orf62
c13h10orf11
c14h4orf45
C14orf37
c17h14orf1
c17h14orf159
c18h3orf33
c19h1orf109
c19h9orf91
C19orf24
c1d
c1galt1a
c1galt1b
c1galt1c1
C1orf233
c1qbp
c1ql3a
c1ql4l
c1qtnf1
c1qtnf5
C1rs-A
C22orf15
C22orf31
c23h20orf24
c24h7orf50
c25h11orf24
c25h12orf75
c2cd2
c2cd2l
c2cd3
c2cd5
c2h1orf27
c3a.1
c3a.2
c3a.3
c3ar1
c3b.1
c3b.2
C3orf52
c4
c5h11orf1
c5h9orf172
c5h9orf69
C6
c7a
c7b
c7h11orf95
c7h20orf27
c7h7orf43
C8orf37
ca10a
ca12
ca14
ca16b
ca2
ca4a
ca4c LOC407683 si:dkey-225f3.3
ca5a
ca6
ca8
caau-ZB
caau-ZE
caauCD2f-4
cab39
cab39l
cab39l1
cables2a
cables2b
cabp1a
cachd1
CACNA1A
cacna1aa
cacna1ab
cacna1ba
cacna1bb
cacna1c
cacna1da
cacna1db
cacna1ea
cacna1eb
cacna1fa
cacna1fb
cacna1fb cacna1f zK70P6.5-001
cacna1g
cacna1ha
cacna1i
cacna1sa
cacna1sb
cacna2d1a
cacna2d2b
cacna2d4b
cacnb1
cacnb2a
cacnb3a
cacnb4a
cacnb4b
cacng3b
cacng4b
cacng5b
cacng6b
cacng7b
cacng8a
cactin
cacul1
cacybp
cad
cadm1a
cadm1b
cadm2a
cadm3
cadm4
cadps2
cadpsa
cadpsa cadps si:busm1-1i3.1 dZ1I3.1-001
cadpsb
calb1
calb2b
calca
calcoco1
calcoco2
calcr
calcrla
calcrlb
cald1a
cald1b
calhm2
calhm3
calm3a
calml4b
caln2
calr
calr3a
calr3b
calua
calub
caly
camk1b
camk1da
camk1db
camk1ga
camk1gb
camk2a
camk2b1
camk2d1
camk2d2
camk2g1
camk2g2
camk2n1a
camk2n2
camk4
camkk1a
camkk1b
camkmt
camkvl
camsap1a
camsap1b
camsap2a
camsap2b
camsap3
camta1a
camta1b
cand1
cand2
cant1a
canx
cap1
capga
capgb
capn12
capn15
capn1a
capn1b
capn2a
capn2l
capn3a
capn3b
capn5a
capn9
capns1a
capns1b
caprin1a
caprin1b
caprin2
capza1a
capza1b
capzb
card9
carf
carhsp1
carkd
carm1
carm1l
cars
cars2
cart4
casc3
casc4
casc5
casd1
caska
caskb
casp2
casp3a
casp3b
casp6
casp6l1
casp7
casp8
casp8ap2
casp8l1
casp8l2
casp9
caspa
caspb
caspbl
casq1a
casq1b
casq2
casr
cast
casz1
cat
catip
CATSPER2
cav1
cav2
cax2
CB1_000306013
CB1_000465058
CB1_000558039
CB1_001428081
CB1_001708004
CB1_078283001
cbarpb
cbfa2t2
cbfa2t3
cbfb
cbl
cblb
cblc
cbll1
cbln1
cbln10
cbln18
cbln20
cbln2b
cbln4
cbln5
cbln9
cbr1
cbr1l
cbr4
cbsa
cbsb
cbwd
cbx1a
cbx1b
cbx2
cbx3b
cbx4
cbx5
cbx6a
cbx6b
cbx7a
cbx7b
cbx8a
cbx8b
cby1
cc2d2a
ccar1
ccbe1
ccbl1
ccdc102a
ccdc105
ccdc106a
CCDC112
ccdc113
ccdc114
ccdc115
ccdc12
ccdc120
ccdc124
ccdc125
ccdc126
ccdc127a
ccdc127b
ccdc129
ccdc13
ccdc130
ccdc135
ccdc136b
ccdc137
ccdc141
ccdc142
ccdc146
CCDC148
ccdc149a
ccdc149b
ccdc15
ccdc151
ccdc153
ccdc157
CCDC158
ccdc167
ccdc172
ccdc173
ccdc174
ccdc177
ccdc180
ccdc186
ccdc187
ccdc22
ccdc24
ccdc25
ccdc28a
ccdc28b
ccdc3
ccdc30
ccdc32
ccdc36
ccdc39
ccdc40
ccdc42b
ccdc43
ccdc47
ccdc50
ccdc51
ccdc53
ccdc57
ccdc58
ccdc59
ccdc61
ccdc64b
ccdc69
ccdc6a
ccdc6b
ccdc73
ccdc77
ccdc78
ccdc80
ccdc80l1
ccdc82
ccdc85a
ccdc85al
ccdc85b
ccdc85ca
ccdc85cb
ccdc87
ccdc87 si:dkeyp-81f3.1
CCDC88A
ccdc88aa
ccdc88ab
ccdc88b
ccdc88c
ccdc9
ccdc90b
ccdc92
ccdc93
ccdc94
ccdc96
ccdc97
ccka
ccl20a.3
ccl20b
ccl25b
ccl27a
ccl32a.2
ccl44
ccm2
ccna1
ccna2
ccnb1
ccnb2
ccnb3
ccnc
ccnd1
ccnd2a
ccnd2b
ccnd3
ccne1
ccne2
ccnf
ccng1
ccng2
ccnh
ccni
ccni2
ccnj
ccnjl
ccnk
ccnl1a
ccnl1b
ccnl1b ccnl1
ccnt1
ccnt2a
ccnt2b
ccny
ccnyl1
CCP110
ccr10
ccr12a
ccr12b.2
ccs
ccsap
ccsapa
ccser1
ccser2a
ccser2b
cct2
cct3
cct4
cct5
cct6a
cct7
cct8
ccz1
cd151
cd151l
cd164
cd164l2
cd22
cd276
cd2ap
cd2bp2
cd34b1
cd36
cd3eap
cd40
cd44a
cd59
cd63
cd74a
cd74b
cd79a
CD8
cd80/86
cd81a
cd81b
cd82a
cd82b
cd83
cd99
cd99l2
cd9a
cd9b
cdadc1
cdan1
cdc123
cdc14aa
cdc14ab
cdc14b
cdc16
cdc23
cdc25b
cdc25d
cdc26
cdc27
cdc34a
cdc34b
cdc37
cdc37l1
cdc40
cdc42
cdc42bpaa
cdc42bpb
cdc42ep1a
cdc42ep1b
cdc42ep2
cdc42ep3
cdc42ep4a
cdc42ep4b
cdc42ep5
cdc42l
cdc42l2
cdc42se1
cdc42se2
cdc45
cdc5l
cdc6
cdc6 zgc:174506
cdc7
cdc73
cdca4
cdca5
cdca7a
cdca7b
cdca8
cdcp1a
cdcp2
cdh10a
cdh11
cdh12a
cdh13
cdh15
cdh17
cdh18a
cdh2
cdh23
cdh24a
cdh24b
cdh26.1
cdh26.2
cdh27
cdh4
cdh5
cdh6
cdh7
cdh8
cdhr1a
cdip1
cdipt
cdk1
cdk10
cdk11b
cdk12
cdk13
cdk14
cdk15
cdk16
[truncated: 15,621 more rows]

## Sheet: List of Mapped IDs
GENE ID	Mapped IDs	Gene Name; Symbol; Ortholog	PANTHER Family/Subfamily	Panther Protein Class	Species	PANTHER GO-Slim Molecular Function	PANTHER GO-Slim Biological Process	PANTHER GO-Slim Cellular Component
DANRE|ZFIN=ZDB-GENE-040426-1547|UniProtKB=E9QJJ0	tial1	Uncharacterized protein;tial1;ortholog	NUCLEOLYSIN TIAR (PTHR24012:SF550)		Danio rerio
DANRE|ZFIN=ZDB-GENE-040704-50|UniProtKB=B0UYB6	mmadhc	Uncharacterized protein;mmadhc;ortholog	SUBFAMILY NOT NAMED (PTHR13192:SF8)		Danio rerio
DANRE|ZFIN=ZDB-GENE-040426-2786|UniProtKB=Q802Z0	ythdf1	Uncharacterized protein;ythdf1;ortholog	YTH DOMAIN-CONTAINING FAMILY PROTEIN 1 (PTHR12357:SF52)		Danio rerio
DANRE|ZFIN=ZDB-GENE-060616-298|UniProtKB=F1QQL2	arhgap6	Uncharacterized protein;arhgap6;ortholog	RHO GTPASE-ACTIVATING PROTEIN 36 (PTHR12635:SF10)	cytoskeletal protein(PC00085)	Danio rerio	structural constituent of cytoskeleton(GO:0005200)	cellular process(GO:0009987)	intracellular(GO:0005622)
DANRE|ZFIN=ZDB-GENE-030616-511|UniProtKB=F1QIK5	abcc4	Cystic fibrosis transmembrane conductance regulator;abcc4;ortholog	MULTIDRUG RESISTANCE-ASSOCIATED PROTEIN 4 (PTHR24223:SF268)	ATP-binding cassette (ABC) transporter(PC00003)	Danio rerio	ATPase activity, coupled to transmembrane movement of substances(GO:0042626);transmembrane transporter activity(GO:0022857)	extracellular transport(GO:0006858);response to toxic substance(GO:0009636)
DANRE|ZFIN=ZDB-GENE-030616-82|UniProtKB=A4JYQ0	cntfr	Cntfr;cntfr;ortholog	CILIARY NEUROTROPHIC FACTOR RECEPTOR SUBUNIT ALPHA (PTHR23036:SF139)	cytokine(PC00083);defense/immunity protein(PC00090)	Danio rerio	cytokine activity(GO:0005125)	B cell mediated immunity(GO:0019724);hemopoiesis(GO:0030097);nervous system development(GO:0007399)
DANRE|ZFIN=ZDB-GENE-050809-115|UniProtKB=B8JK22	acsl1a	Uncharacterized protein;acsl1a;ortholog	LONG-CHAIN-FATTY-ACID--COA LIGASE 1 (PTHR43272:SF3)	ligase(PC00142)	Danio rerio	ligase activity(GO:0016874);transporter activity(GO:0005215)	fatty acid metabolic process(GO:0006631);lipid transport(GO:0006869)
DANRE|Ensembl=ENSDARG00000093198|UniProtKB=F1QYN0	LOC100331428	Uncharacterized protein (Fragment);LOC100331428;ortholog	SUBFAMILY NOT NAMED (PTHR11412:SF112)	complement component(PC00078);cytokine(PC00083);serine protease inhibitor(PC00204)	Danio rerio	cytokine activity(GO:0005125);serine-type endopeptidase inhibitor activity(GO:0004867)	cellular process(GO:0009987);complement activation(GO:0006956);proteolysis(GO:0006508)
DANRE|ZFIN=ZDB-GENE-050417-154|UniProtKB=F1QNT9	mfsd10	Uncharacterized protein;mfsd10;ortholog	MAJOR FACILITATOR SUPERFAMILY DOMAIN-CONTAINING PROTEIN 10 (PTHR23504:SF57)		Danio rerio
DANRE|ZFIN=ZDB-GENE-080514-3|UniProtKB=F1Q9K1	smarcc1a	Uncharacterized protein;smarcc1a;ortholog	SWI/SNF COMPLEX SUBUNIT SMARCC1 (PTHR12802:SF72)	chromatin/chromatin-binding protein(PC00077);transcription cofactor(PC00217)	Danio rerio	chromatin binding(GO:0003682);sequence-specific DNA binding transcription factor activity(GO:0003700);transcription cofactor activity(GO:0003712)	regulation of transcription from RNA polymerase II promoter(GO:0006357)
DANRE|ZFIN=ZDB-GENE-051120-78|UniProtKB=Q32LW7	kcns3b	Uncharacterized protein;kcns3b;ortholog	POTASSIUM VOLTAGE-GATED CHANNEL SUBFAMILY S MEMBER 3 (PTHR11537:SF172)		Danio rerio	voltage-gated potassium channel activity(GO:0005249)	cellular process(GO:0009987);regulation of biological process(GO:0050789)	integral to membrane(GO:0016021)
DANRE|ZFIN=ZDB-GENE-050417-394|UniProtKB=Q5RJ22	tfap2b	Uncharacterized protein;tfap2b;ortholog	TRANSCRIPTION FACTOR AP-2-BETA (PTHR10812:SF24)	transcription factor(PC00218)	Danio rerio	sequence-specific DNA binding RNA polymerase II transcription factor activity(GO:0000981)	biosynthetic process(GO:0009058);cell proliferation(GO:0008283);developmental process(GO:0032502);nitrogen compound metabolic process(GO:0006807)	intracellular(GO:0005622);nucleus(GO:0005634)
DANRE|ZFIN=ZDB-GENE-050419-198|UniProtKB=Q1L8Y3	smad6b	Mothers against decapentaplegic homolog;smad6b;ortholog	MOTHERS AGAINST DECAPENTAPLEGIC HOMOLOG 6 (PTHR13703:SF60)	transcription factor(PC00218)	Danio rerio	sequence-specific DNA binding transcription factor activity(GO:0003700)	cell-cell signaling(GO:0007267);intracellular signal transduction(GO:0035556);regulation of transcription from RNA polymerase II promoter(GO:0006357);response to stress(GO:0006950);transmembrane receptor protein serine/threonine kinase signaling pathway(GO:0007178)
DANRE|ZFIN=ZDB-GENE-070912-148|UniProtKB=B0S6W0	tmtc4	Uncharacterized protein;tmtc4;ortholog	TRANSMEMBRANE AND TPR REPEAT-CONTAINING PROTEIN 4 (PTHR23083:SF459)	glycosyltransferase(PC00111)	Danio rerio	transferase activity, transferring glycosyl groups(GO:0016757)	cellular process(GO:0009987);protein glycosylation(GO:0006486)
DANRE|ZFIN=ZDB-GENE-010328-7|UniProtKB=Q9YH90	cldng	Claudin-like protein ZF-A9;cldng;ortholog	CLAUDIN-4 (PTHR12002:SF157)	tight junction(PC00214)	Danio rerio		cellular process(GO:0009987)	plasma membrane(GO:0005886)
DANRE|ZFIN=ZDB-GENE-050626-106|UniProtKB=F1QM13	stxbp1a	Uncharacterized protein;stxbp1a;ortholog	SYNTAXIN-BINDING PROTEIN 1 (PTHR11679:SF54)	membrane trafficking regulatory protein(PC00151);transporter(PC00227)	Danio rerio	transmembrane transporter activity(GO:0022857)	intracellular protein transport(GO:0006886);lysosomal transport(GO:0007041);synaptic transmission(GO:0007268);synaptic vesicle exocytosis(GO:0016079)
DANRE|ZFIN=ZDB-GENE-070621-2|UniProtKB=F1QW34	thsd7ba	Uncharacterized protein (Fragment);thsd7ba;ortholog	THROMBOSPONDIN TYPE-1 DOMAIN-CONTAINING PROTEIN 7B (PTHR11311:SF33)	extracellular matrix glycoprotein(PC00100)	Danio rerio		anatomical structure morphogenesis(GO:0009653);cellular process(GO:0009987);ectoderm development(GO:0007398)	extracellular region(GO:0005576)
DANRE|ZFIN=ZDB-GENE-050417-103|UniProtKB=A2CE52	fancg	Uncharacterized protein;fancg;ortholog	FANCONI ANEMIA GROUP G PROTEIN (PTHR15254:SF3)		Danio rerio
DANRE|ZFIN=ZDB-GENE-050417-449|UniProtKB=Q566P6	zgc:113019	Uncharacterized protein;zgc:113019;ortholog			Danio rerio
DANRE|ZFIN=ZDB-GENE-070112-452|UniProtKB=F1QM89	cd276	Uncharacterized protein;cd276;ortholog	CD276 ANTIGEN (PTHR24100:SF81)		Danio rerio		cellular defense response(GO:0006968);system development(GO:0048731)
DANRE|ZFIN=ZDB-GENE-041114-23|UniProtKB=Q5U3H3	glt8d1	Glycosyltransferase 8 domain-containing protein 1;glt8d1;ortholog	GLYCOSYLTRANSFERASE 8 DOMAIN-CONTAINING PROTEIN 1 (PTHR13778:SF19)		Danio rerio	transferase activity, transferring glycosyl groups(GO:0016757)	biosynthetic process(GO:0009058);polysaccharide metabolic process(GO:0005976)	Golgi apparatus(GO:0005794);cytoplasm(GO:0005737)
DANRE|ZFIN=ZDB-GENE-081104-257|UniProtKB=B8JM88	med1	Uncharacterized protein (Fragment);med1;ortholog	SUBFAMILY NOT NAMED (PTHR12881:SF13)	DNA binding protein(PC00009)	Danio rerio	RNA polymerase II transcription factor binding transcription factor activity(GO:0001076);transcription cofactor activity(GO:0003712)	biosynthetic process(GO:0009058);cellular process(GO:0009987);nitrogen compound metabolic process(GO:0006807)	intracellular(GO:0005622);nucleoplasm(GO:0005654);protein complex(GO:0043234)
DANRE|ZFIN=ZDB-GENE-000210-31|UniProtKB=Q9PTN2	vdra	Vitamin D3 receptor A;vdra;ortholog	VITAMIN D3 RECEPTOR (PTHR24082:SF460)	nuclear hormone receptor(PC00169);nucleic acid binding(PC00171)	Danio rerio	ligand-activated sequence-specific DNA binding RNA polymerase II transcription factor activity(GO:0004879)	cellular process(GO:0009987);skeletal system development(GO:0001501)
DANRE|ZFIN=ZDB-GENE-030131-2374|UniProtKB=E7F3Z0	dcaf15	Uncharacterized protein;dcaf15;ortholog	DDB1- AND CUL4-ASSOCIATED FACTOR 15 (PTHR28541:SF2)		Danio rerio
DANRE|ZFIN=ZDB-GENE-030131-7205|UniProtKB=F1QI68	nt5c1bb	Uncharacterized protein;nt5c1bb;ortholog	CYTOSOLIC 5'-NUCLEOTIDASE 1B (PTHR31367:SF10)		Danio rerio
DANRE|ZFIN=ZDB-GENE-030131-7016|UniProtKB=Q1LXW3	ciarta	Uncharacterized protein;ciarta;ortholog	CIRCADIAN-ASSOCIATED TRANSCRIPTIONAL REPRESSOR (PTHR35441:SF2)		Danio rerio
DANRE|ZFIN=ZDB-GENE-050916-1|UniProtKB=B3DIV9	klhl40a	Kelch-like protein 40a;klhl40a;ortholog	KELCH-LIKE PROTEIN 40A (PTHR24412:SF309)		Danio rerio	ubiquitin-protein ligase activity(GO:0004842)	catabolic process(GO:0009056);cell differentiation(GO:0030154);cellular process(GO:0009987);cellular protein modification process(GO:0006464);muscle organ development(GO:0007517);proteolysis(GO:0006508);regulation of biological process(GO:0050789);single-multicellular organism process(GO:0044707)	cytoplasm(GO:0005737);organelle(GO:0043226);protein complex(GO:0043234)
DANRE|ZFIN=ZDB-GENE-061110-19|UniProtKB=A0JPF8	zdhhc3b	Palmitoyltransferase;zdhhc3b;ortholog	PALMITOYLTRANSFERASE (PTHR22883:SF168)		Danio rerio
DANRE|ZFIN=ZDB-GENE-030131-2291|UniProtKB=E7F3T4	cc2d2a	Uncharacterized protein;cc2d2a;ortholog	MKS-6 (PTHR20837:SF9)		Danio rerio
DANRE|ZFIN=ZDB-GENE-050522-182|UniProtKB=Q502A2	rpp14	Ribonuclease P 14 subunit;rpp14;ortholog	RIBONUCLEASE P PROTEIN SUBUNIT P14 (PTHR15441:SF2)		Danio rerio
DANRE|ZFIN=ZDB-GENE-061110-82|UniProtKB=A0AUQ6	lin52	Protein lin-52 homolog;lin52;ortholog	PROTEIN LIN-52 HOMOLOG (PTHR31489:SF3)		Danio rerio
DANRE|ZFIN=ZDB-GENE-050208-422|UniProtKB=Q1L985	nrd1b	Uncharacterized protein;nrd1b;ortholog	NARDILYSIN (PTHR43690:SF4)	metalloprotease(PC00153)	Danio rerio	binding(GO:0005488);metallopeptidase activity(GO:0008237)	protein metabolic process(GO:0019538)
DANRE|ZFIN=ZDB-GENE-040426-792|UniProtKB=F1QIX4	nudt3a	Uncharacterized protein;nudt3a;ortholog	DIPHOSPHOINOSITOL POLYPHOSPHATE PHOSPHOHYDROLASE 1 (PTHR12629:SF31)	phosphatase(PC00181)	Danio rerio		phospholipid metabolic process(GO:0006644)
DANRE|ZFIN=ZDB-GENE-050522-390|UniProtKB=Q503X4	mrps17	Uncharacterized protein;mrps17;ortholog	28S RIBOSOMAL PROTEIN S17, MITOCHONDRIAL-RELATED (PTHR24088:SF1)	mitochondrial carrier protein(PC00158);transfer/carrier protein(PC00219)	Danio rerio	structural constituent of ribosome(GO:0003735)	biosynthetic process(GO:0009058);cellular process(GO:0009987);mitochondrial translation(GO:0032543)	cytoplasm(GO:0005737);mitochondrion(GO:0005739);ribosome(GO:0005840)
DANRE|ZFIN=ZDB-GENE-131127-366|UniProtKB=E7FBN4	ccdc97	Uncharacterized protein;ccdc97;ortholog	COILED-COIL DOMAIN-CONTAINING PROTEIN 97 (PTHR31840:SF2)		Danio rerio			intracellular(GO:0005622);nucleus(GO:0005634);ribonucleoprotein complex(GO:0030529)
DANRE|ZFIN=ZDB-GENE-031104-1|UniProtKB=F1QH36	cacna1fb	Uncharacterized protein (Fragment);cacna1fb;ortholog	VOLTAGE-DEPENDENT L-TYPE CALCIUM CHANNEL SUBUNIT ALPHA-1F (PTHR10037:SF234)	voltage-gated calcium channel(PC00240);voltage-gated sodium channel(PC00243)	Danio rerio	voltage-gated calcium channel activity(GO:0005245)	cellular process(GO:0009987);regulation of biological process(GO:0050789)	plasma membrane(GO:0005886)
DANRE|ZFIN=ZDB-GENE-060825-33|UniProtKB=A2BFD4	zgc:153740	Uncharacterized protein;zgc:153740;ortholog	SUBFAMILY NOT NAMED (PTHR32455:SF2)		Danio rerio
DANRE|ZFIN=ZDB-GENE-030131-2281|UniProtKB=B0UXF7	col4a5	Uncharacterized protein;col4a5;ortholog	COLLAGEN ALPHA-1(XXVII) CHAIN A (PTHR24023:SF710)		Danio rerio		cell-cell adhesion(GO:0016337);cellular component morphogenesis(GO:0032989);immune system process(GO:0002376);signal transduction(GO:0007165)	extracellular matrix(GO:0031012)
DANRE|ZFIN=ZDB-GENE-030131-415|UniProtKB=Q2YDS5	scnm1	Sodium channel modifier 1;scnm1;ortholog	SODIUM CHANNEL MODIFIER 1 (PTHR32297:SF2)		Danio rerio
DANRE|ZFIN=ZDB-GENE-031222-1|UniProtKB=F1QTX0	pdzk1	Uncharacterized protein;pdzk1;ortholog	NA(+)/H(+) EXCHANGE REGULATORY COFACTOR NHE-RF3-RELATED (PTHR14191:SF18)		Danio rerio
DANRE|ZFIN=ZDB-GENE-070928-24|UniProtKB=A7MBV9	aurkaip1	Uncharacterized protein;aurkaip1;ortholog	AURORA KINASE A-INTERACTING PROTEIN (PTHR32035:SF4)		Danio rerio
DANRE|ZFIN=ZDB-GENE-070912-225|UniProtKB=B0S723	ftr03	Uncharacterized protein;ftr03;ortholog	SUBFAMILY NOT NAMED (PTHR25462:SF231)		Danio rerio
DANRE|ZFIN=ZDB-GENE-040801-116|UniProtKB=Q6DC61	mnd1	Meiotic nuclear division protein 1 homolog;mnd1;ortholog	MEIOTIC NUCLEAR DIVISION PROTEIN 1 HOMOLOG (PTHR31398:SF1)		Danio rerio
DANRE|ZFIN=ZDB-GENE-061013-438|UniProtKB=F1QU54	me1	Malic enzyme (Fragment);me1;ortholog	NADP-DEPENDENT MALIC ENZYME (PTHR23406:SF49)	acyltransferase(PC00042);decarboxylase(PC00089);dehydrogenase(PC00092)	Danio rerio	carboxy-lyase activity(GO:0016831);oxidoreductase activity(GO:0016491);transferase activity, transferring acyl groups(GO:0016746)	carbohydrate metabolic process(GO:0005975);cellular amino acid catabolic process(GO:0009063);generation of precursor metabolites and energy(GO:0006091);tricarboxylic acid cycle(GO:0006099)
DANRE|Ensembl=ENSDARG00000104539|UniProtKB=A0A0G2KPA7	olfml2a	Uncharacterized protein;olfml2a;ortholog	OLFACTOMEDIN-LIKE PROTEIN 2A (PTHR23192:SF53)	receptor(PC00197);structural protein(PC00211)	Danio rerio	receptor activity(GO:0004872);structural molecule activity(GO:0005198)	anatomical structure morphogenesis(GO:0009653);cellular process(GO:0009987);nervous system development(GO:0007399);phosphate ion transport(GO:0006817);phosphate-containing compound metabolic process(GO:0006796)
DANRE|ZFIN=ZDB-GENE-040426-1082|UniProtKB=Q7ZUH1	zgc:56576	UPF0568 protein C14orf166 homolog;zgc:56576;ortholog	UPF0568 PROTEIN C14ORF166 (PTHR15924:SF10)		Danio rerio		mitosis(GO:0007067)
DANRE|ZFIN=ZDB-GENE-070912-448|UniProtKB=F1QNA7	stag1a	Uncharacterized protein (Fragment);stag1a;ortholog	COHESIN SUBUNIT SA-1 (PTHR11199:SF18)	chromatin/chromatin-binding protein(PC00077)	Danio rerio	chromatin binding(GO:0003682);nucleic acid binding(GO:0003676)	chromosome segregation(GO:0007059);mitosis(GO:0007067)
DANRE|ZFIN=ZDB-GENE-081022-44|UniProtKB=X1WD69	zgc:193812	Uncharacterized protein;zgc:193812;ortholog	UPF0235 PROTEIN C15ORF40 (PTHR13420:SF9)		Danio rerio
DANRE|ZFIN=ZDB-GENE-040426-1489|UniProtKB=Q6PHV0	stx3a	Syntaxin 3A;stx3a;ortholog	SYNTAXIN-3 (PTHR19957:SF192)	SNARE protein(PC00034)	Danio rerio	SNAP receptor activity(GO:0005484)	biological regulation(GO:0065007);intracellular protein transport(GO:0006886);organelle organization(GO:0006996);protein localization(GO:0008104);synaptic transmission(GO:0007268);synaptic vesicle exocytosis(GO:0016079)	SNARE complex(GO:0031201);cytoplasm(GO:0005737);cytoplasmic membrane-bounded vesicle(GO:0016023);integral to membrane(GO:0016021);plasma membrane(GO:0005886);synapse(GO:0045202)
DANRE|ZFIN=ZDB-GENE-060929-910|UniProtKB=F1R9L8	zgc:154075	Uncharacterized protein;zgc:154075;ortholog	SUBFAMILY NOT NAMED (PTHR43377:SF1)	dehydrogenase(PC00092)	Danio rerio	oxidoreductase activity(GO:0016491)
DANRE|ZFIN=ZDB-GENE-040426-1901|UniProtKB=Q6P3H1	zgc:77880	Palmitoyltransferase;zgc:77880;ortholog	PALMITOYLTRANSFERASE (PTHR22883:SF115)		Danio rerio
DANRE|ZFIN=ZDB-GENE-011003-1|UniProtKB=Q6NXA6	adh5	S-(hydroxymethyl)glutathione dehydrogenase;adh5;ortholog	S-(HYDROXYMETHYL)GLUTATHIONE DEHYDROGENASE (PTHR43880:SF8)	dehydrogenase(PC00092);reductase(PC00198)	Danio rerio	oxidoreductase activity(GO:0016491)	carbohydrate metabolic process(GO:0005975)
DANRE|ZFIN=ZDB-GENE-030131-5788|UniProtKB=F1QSQ6	diras1a	Uncharacterized protein;diras1a;ortholog	SUBFAMILY NOT NAMED (PTHR24070:SF294)	small GTPase(PC00208)	Danio rerio	GTPase activity(GO:0003924);protein binding(GO:0005515)	G-protein coupled receptor signaling pathway(GO:0007186);I-kappaB kinase/NF-kappaB cascade(GO:0007249);MAPK cascade(GO:0000165);cell adhesion(GO:0007155);intracellular protein transport(GO:0006886);neurological system process(GO:0050877);receptor-mediated endocytosis(GO:0006898);synaptic transmission(GO:0007268)
DANRE|ZFIN=ZDB-GENE-050522-524|UniProtKB=Q501T4	zgc:113201	Uncharacterized protein;zgc:113201;ortholog	SUBFAMILY NOT NAMED (PTHR33690:SF5)		Danio rerio
DANRE|ZFIN=ZDB-GENE-040426-1526|UniProtKB=Q6PH62	cyba	Cytochrome b-245 light chain;cyba;ortholog	CYTOCHROME B-245 LIGHT CHAIN (PTHR15168:SF1)		Danio rerio	oxidoreductase activity(GO:0016491)	cellular process(GO:0009987)	integral to membrane(GO:0016021);plasma membrane(GO:0005886);protein complex(GO:0043234)
DANRE|ZFIN=ZDB-GENE-040426-1550|UniProtKB=Q7SXP8	gmppab	Mannose-1-phosphate guanyltransferase alpha-B;gmppab;ortholog	MANNOSE-1-PHOSPHATE GUANYLTRANSFERASE ALPHA (PTHR22572:SF126)	guanyl-nucleotide exchange factor(PC00113);nucleotidyltransferase(PC00174);translation initiation factor(PC00224)	Danio rerio	guanyl-nucleotide exchange factor activity(GO:0005085);nucleotidyltransferase activity(GO:0016779);protein binding(GO:0005515);small GTPase regulator activity(GO:0005083);translation initiation factor activity(GO:0003743)	glycogen metabolic process(GO:0005977);monosaccharide metabolic process(GO:0005996);phospholipid metabolic process(GO:0006644)
DANRE|ZFIN=ZDB-GENE-010319-31|UniProtKB=Q7ZVG6	siah1	E3 ubiquitin-protein ligase Siah1;siah1;ortholog	E3 UBIQUITIN-PROTEIN LIGASE SIAH1 (PTHR10315:SF64)	ubiquitin-protein ligase(PC00234)	Danio rerio
DANRE|ZFIN=ZDB-GENE-060503-390|UniProtKB=F1QH92	serpini1	Uncharacterized protein;serpini1;ortholog	NEUROSERPIN (PTHR11461:SF245)	serine protease inhibitor(PC00204)	Danio rerio	serine-type endopeptidase inhibitor activity(GO:0004867);serine-type peptidase activity(GO:0008236)	regulation of biological process(GO:0050789)	extracellular space(GO:0005615)
DANRE|ZFIN=ZDB-GENE-060503-604|UniProtKB=Q06W32	scn1ba	Uncharacterized protein;scn1ba;ortholog	SODIUM CHANNEL SUBUNIT BETA-1 (PTHR10546:SF8)	voltage-gated sodium channel(PC00243)	Danio rerio	voltage-gated sodium channel activity(GO:0005248)	cellular process(GO:0009987)
DANRE|ZFIN=ZDB-GENE-051113-260|UniProtKB=F1R399	gpr55a	Uncharacterized protein;gpr55a;ortholog	SUBFAMILY NOT NAMED (PTHR24232:SF62)		Danio rerio
DANRE|ZFIN=ZDB-GENE-040808-49|UniProtKB=Q6AZB7	fhl2a	Uncharacterized protein;fhl2a;ortholog	FOUR AND A HALF LIM DOMAINS PROTEIN 2 (PTHR24205:SF11)	zinc finger transcription factor(PC00244)	Danio rerio	sequence-specific DNA binding transcription factor activity(GO:0003700)	mesoderm development(GO:0007498);muscle organ development(GO:0007517)
DANRE|ZFIN=ZDB-GENE-040426-2101|UniProtKB=F1QLL3	tead1a	Uncharacterized protein;tead1a;ortholog	TRANSCRIPTIONAL ENHANCER FACTOR TEF-4 (PTHR11834:SF7)	transcription factor(PC00218)	Danio rerio	sequence-specific DNA binding transcription factor activity(GO:0003700)	regulation of transcription from RNA polymerase II promoter(GO:0006357)
DANRE|ZFIN=ZDB-GENE-071004-21|UniProtKB=A7MBU9	cmbl	Uncharacterized protein;cmbl;ortholog	CARBOXYMETHYLENEBUTENOLIDASE HOMOLOG (PTHR17630:SF64)	hydrolase(PC00121)	Danio rerio	hydrolase activity(GO:0016787)	carbohydrate metabolic process(GO:0005975)
DANRE|ZFIN=ZDB-GENE-050208-773|UniProtKB=E7F7P2	arhgef3	Uncharacterized protein;arhgef3;ortholog	RHO GUANINE NUCLEOTIDE EXCHANGE FACTOR 3 (PTHR12673:SF154)	guanyl-nucleotide exchange factor(PC00113)	Danio rerio	guanyl-nucleotide exchange factor activity(GO:0005085);protein binding(GO:0005515);small GTPase regulator activity(GO:0005083)	apoptotic process(GO:0006915);cell adhesion(GO:0007155);signal transduction(GO:0007165)
DANRE|ZFIN=ZDB-GENE-030131-6445|UniProtKB=Q503C4	csnk1g2a	Casein kinase 1 gamma 2a;csnk1g2a;ortholog	CASEIN KINASE 1 GAMMA 2A-RELATED (PTHR11909:SF209)	non-receptor serine/threonine protein kinase(PC00167)	Danio rerio	protein kinase activity(GO:0004672)	cell surface receptor signaling pathway(GO:0007166);cellular component morphogenesis(GO:0032989);endocytosis(GO:0006897);phosphate-containing compound metabolic process(GO:0006796);regulation of biological process(GO:0050789);response to stimulus(GO:0050896)	cytoplasm(GO:0005737)
DANRE|ZFIN=ZDB-GENE-030131-7742|UniProtKB=Q6P980	sod2	Superoxide dismutase;sod2;ortholog	SUPEROXIDE DISMUTASE [MN], MITOCHONDRIAL (PTHR11404:SF28)	oxidoreductase(PC00176)	Danio rerio	oxidoreductase activity(GO:0016491)
DANRE|ZFIN=ZDB-GENE-030131-4958|UniProtKB=B0V3V9	sgsh	Uncharacterized protein;sgsh;ortholog	N-SULPHOGLUCOSAMINE SULPHOHYDROLASE (PTHR43108:SF9)	hydrolase(PC00121)	Danio rerio	hydrolase activity(GO:0016787)	phospholipid metabolic process(GO:0006644);polysaccharide metabolic process(GO:0005976);sulfur compound metabolic process(GO:0006790)
DANRE|ZFIN=ZDB-GENE-030131-269|UniProtKB=E9QE12	tmed2	Uncharacterized protein;tmed2;ortholog	TRANSMEMBRANE EMP24 DOMAIN-CONTAINING PROTEIN 2 (PTHR22811:SF89)	transfer/carrier protein(PC00219);vesicle coat protein(PC00235)	Danio rerio		intracellular protein transport(GO:0006886)	cytoplasm(GO:0005737);vesicle coat(GO:0030120)
DANRE|ZFIN=ZDB-GENE-031110-4|UniProtKB=Q6NW90	tubb5	Tubulin, beta 5;tubb5;ortholog	TUBULIN, BETA 5 (PTHR11588:SF195)	tubulin(PC00228)	Danio rerio	structural constituent of cytoskeleton(GO:0005200)	cellular component movement(GO:0006928);cellular component organization(GO:0016043);chromosome segregation(GO:0007059);intracellular protein transport(GO:0006886);mitosis(GO:0007067)	intracellular(GO:0005622);microtubule(GO:0005874);tubulin complex(GO:0045298)
DANRE|ZFIN=ZDB-GENE-041210-116|UniProtKB=Q5SP46	GXYLT1	Glucoside xylosyltransferase 1;gxylt1;ortholog	GLUCOSIDE XYLOSYLTRANSFERASE 1 (PTHR12270:SF32)	glycosyltransferase(PC00111)	Danio rerio	transferase activity, transferring glycosyl groups(GO:0016757)	carbohydrate metabolic process(GO:0005975);protein glycosylation(GO:0006486)
DANRE|ZFIN=ZDB-GENE-040724-172|UniProtKB=B0JZL7	enpp1	Si:ch211-142e24.2 protein;enpp1;ortholog	ECTONUCLEOTIDE PYROPHOSPHATASE/PHOSPHODIESTERASE FAMILY MEMBER 3 (PTHR10151:SF91)	nucleotide phosphatase(PC00173);pyrophosphatase(PC00196)	Danio rerio	nucleotide phosphatase activity(GO:0019204);pyrophosphatase activity(GO:0016462)	nucleobase-containing compound metabolic process(GO:0006139)
DANRE|ZFIN=ZDB-GENE-040426-1087|UniProtKB=Q7ZWB4	arl6ip1	ADP-ribosylation factor-like 6 interacting protein;arl6ip1;ortholog	ADP-RIBOSYLATION FACTOR-LIKE 6 INTERACTING PROTEIN (PTHR20952:SF7)		Danio rerio
DANRE|ZFIN=ZDB-GENE-040426-2690|UniProtKB=F1Q8M3	arfip1	Uncharacterized protein;arfip1;ortholog	ARFAPTIN-1 (PTHR12141:SF9)	G-protein modulator(PC00022)	Danio rerio		cellular process(GO:0009987);cytoskeleton organization(GO:0007010);protein complex assembly(GO:0006461);regulation of biological process(GO:0050789)	cytoplasm(GO:0005737)
DANRE|ZFIN=ZDB-GENE-040625-156|UniProtKB=A5WUL3	med22	Mediator of RNA polymerase II transcription subunit 22;med22;ortholog	MEDIATOR OF RNA POLYMERASE II TRANSCRIPTION SUBUNIT 22 (PTHR12434:SF7)		Danio rerio			intracellular(GO:0005622);nucleoplasm(GO:0005654);protein complex(GO:0043234)
DANRE|ZFIN=ZDB-GENE-070912-44|UniProtKB=A0A0B4J1B0	igf2bp2a	Uncharacterized protein;igf2bp2a;ortholog	INSULIN-LIKE GROWTH FACTOR 2 MRNA-BINDING PROTEIN 2 (PTHR10288:SF212)	enzyme modulator(PC00095);mRNA splicing factor(PC00148);ribonucleoprotein(PC00201)	Danio rerio	catalytic activity(GO:0003824);mRNA binding(GO:0003729);protein binding(GO:0005515)	RNA splicing, via transesterification reactions(GO:0000375);induction of apoptosis(GO:0006917);intracellular protein transport(GO:0006886);mRNA splicing, via spliceosome(GO:0000398);neurological system process(GO:0050877);nuclear transport(GO:0051169);protein metabolic process(GO:0019538);signal transduction(GO:0007165);transcription from RNA polymerase II promoter(GO:0006366)	ribonucleoprotein complex(GO:0030529)
DANRE|Ensembl=ENSDARG00000102299|UniProtKB=N0GW19	il8l1	Interleukin-8, like 1;il8l1;ortholog	INTERLEUKIN-8 (PTHR10179:SF55)	chemokine(PC00074)	Danio rerio	chemokine activity(GO:0008009);cytokine receptor binding(GO:0005126)	G-protein coupled receptor signaling pathway(GO:0007186);behavior(GO:0007610);cell proliferation(GO:0008283);cellular component movement(GO:0006928);cytokine-mediated signaling pathway(GO:0019221);immune response(GO:0006955);localization(GO:0051179);locomotion(GO:0040011);regulation of biological process(GO:0050789);response to biotic stimulus(GO:0009607);response to external stimulus(GO:0009605)…	extracellular space(GO:0005615)
DANRE|ZFIN=ZDB-GENE-041210-115|UniProtKB=Q5SP48	yaf2	Uncharacterized protein;yaf2;ortholog	YY1-ASSOCIATED FACTOR 2 (PTHR12920:SF5)	transcription cofactor(PC00217)	Danio rerio	sequence-specific DNA binding transcription factor activity(GO:0003700);transcription cofactor activity(GO:0003712)	regulation of transcription from RNA polymerase II promoter(GO:0006357)
DANRE|ZFIN=ZDB-GENE-121108-4|UniProtKB=E7FB53	slc16a5a	Uncharacterized protein;slc16a5a;ortholog	MONOCARBOXYLATE TRANSPORTER 6 (PTHR11360:SF205)	transporter(PC00227)	Danio rerio	transmembrane transporter activity(GO:0022857)	anion transport(GO:0006820);cellular process(GO:0009987)	integral to membrane(GO:0016021)
DANRE|ZFIN=ZDB-GENE-030131-3133|UniProtKB=Q6NY50	bhlhe40	BHLH protein DEC1;bhlhe40;ortholog	CLASS E BASIC HELIX-LOOP-HELIX PROTEIN 40 (PTHR10985:SF99)		Danio rerio		ectoderm development(GO:0007398);nervous system development(GO:0007399);segment specification(GO:0007379)
DANRE|ZFIN=ZDB-GENE-131127-110|UniProtKB=E7EYL0	paqr4a	Uncharacterized protein;paqr4a;ortholog	SUBFAMILY NOT NAMED (PTHR20855:SF69)	receptor(PC00197)	Danio rerio
DANRE|ZFIN=ZDB-GENE-051127-27|UniProtKB=F1QIG9	saxo2	Uncharacterized protein;saxo2;ortholog	H13N06.7-RELATED (PTHR31516:SF14)		Danio rerio
DANRE|ZFIN=ZDB-GENE-060503-710|UniProtKB=B0UYS2	irak3	Uncharacterized protein;irak3;ortholog	INTERLEUKIN-1 RECEPTOR-ASSOCIATED KINASE 3 (PTHR24419:SF24)		Danio rerio	protein kinase activity(GO:0004672);signal transducer activity(GO:0004871)	MAPK cascade(GO:0000165);biosynthetic process(GO:0009058);cytokine-mediated signaling pathway(GO:0019221);immune response(GO:0006955);nitrogen compound metabolic process(GO:0006807);regulation of catalytic activity(GO:0050790);regulation of nucleobase-containing compound metabolic process(GO:0019219);regulation of phosphate metabolic process(GO:0019220);regulation of sequence-specific DNA binding…	cytoplasm(GO:0005737);nucleus(GO:0005634)
DANRE|ZFIN=ZDB-GENE-091113-34|UniProtKB=F1QN59	ksr1a	Uncharacterized protein (Fragment);ksr1a;ortholog	KINASE SUPPRESSOR OF RAS 1 (PTHR23257:SF576)	non-receptor serine/threonine protein kinase(PC00167);non-receptor tyrosine protein kinase(PC00168)	Danio rerio	non-membrane spanning protein tyrosine kinase activity(GO:0004715)	I-kappaB kinase/NF-kappaB cascade(GO:0007249);JNK cascade(GO:0007254);cell cycle(GO:0007049);cellular component morphogenesis(GO:0032989);embryo development(GO:0009790);female gamete generation(GO:0007292);immune system process(GO:0002376);induction of apoptosis(GO:0006917);phosphate-containing compound metabolic process(GO:0006796);response to stress(GO:0006950);transmembrane receptor protein se…
DANRE|ZFIN=ZDB-GENE-030131-4497|UniProtKB=F1R5B1	tbc1d10aa	Uncharacterized protein (Fragment);tbc1d10aa;ortholog	TBC1 DOMAIN FAMILY MEMBER 10A (PTHR22957:SF387)	G-protein modulator(PC00022);hydrolase(PC00121)	Danio rerio	hydrolase activity(GO:0016787);protein binding(GO:0005515);small GTPase regulator activity(GO:0005083)	cellular component morphogenesis(GO:0032989);cellular process(GO:0009987);exocytosis(GO:0006887);intracellular protein transport(GO:0006886)
DANRE|ZFIN=ZDB-GENE-050913-151|UniProtKB=E7F2R4	ankrd13b	Uncharacterized protein;ankrd13b;ortholog	ANKYRIN REPEAT DOMAIN-CONTAINING PROTEIN 13B (PTHR12447:SF12)		Danio rerio
DANRE|ZFIN=ZDB-GENE-040625-107|UniProtKB=Q6ZM62	arpc3	Actin-related protein 2/3 complex subunit 3;arpc3;ortholog	ACTIN-RELATED PROTEIN 2/3 COMPLEX SUBUNIT 3 (PTHR12391:SF1)	actin family cytoskeletal protein(PC00041)	Danio rerio	structural constituent of cytoskeleton(GO:0005200)	cellular component organization(GO:0016043);cellular process(GO:0009987)	actin cytoskeleton(GO:0015629);intracellular(GO:0005622)
DANRE|ZFIN=ZDB-GENE-030131-6318|UniProtKB=F1R9V0	mbd1b	Uncharacterized protein;mbd1b;ortholog	METHYL-CPG-BINDING DOMAIN PROTEIN 1 (PTHR12396:SF21)		Danio rerio
DANRE|ZFIN=ZDB-GENE-050425-1|UniProtKB=A2BGT8	fat1a	Uncharacterized protein;fat1a;ortholog	PROTOCADHERIN FAT 1 (PTHR24026:SF60)		Danio rerio		anatomical structure morphogenesis(GO:0009653);ectoderm development(GO:0007398);embryo development(GO:0009790);nervous system development(GO:0007399)
DANRE|ZFIN=ZDB-GENE-131121-244|UniProtKB=X1WHX6	si:ch211-256e16.10	Uncharacterized protein (Fragment);si:ch211-256e16.10;ortholog	SUBFAMILY NOT NAMED (PTHR18945:SF656)	GABA receptor(PC00023);acetylcholine receptor(PC00037)	Danio rerio	G-protein coupled receptor activity(GO:0004930)
DANRE|ZFIN=ZDB-GENE-010328-1|UniProtKB=Q6P0U4	cldna	Claudin;cldna;ortholog	CLAUDIN (PTHR12002:SF163)	tight junction(PC00214)	Danio rerio		cellular process(GO:0009987)	plasma membrane(GO:0005886)
DANRE|ZFIN=ZDB-GENE-050320-15|UniProtKB=Q5BJA1	zgc:114188	Uncharacterized protein;zgc:114188;ortholog	40S RIBOSOMAL PROTEIN S17 (PTHR10732:SF4)	ribosomal protein(PC00202)	Danio rerio		biosynthetic process(GO:0009058);cellular component biogenesis(GO:0044085);cellular process(GO:0009987);organelle organization(GO:0006996);translation(GO:0006412)	cytosol(GO:0005829);organelle(GO:0043226);ribosome(GO:0005840)
DANRE|ZFIN=ZDB-GENE-040426-1774|UniProtKB=Q5SPR2	clu	Clusterin;clu;ortholog	CLUSTERIN (PTHR10970:SF5)		Danio rerio
DANRE|ZFIN=ZDB-GENE-080204-5|UniProtKB=F1QV54	pus10	Uncharacterized protein;pus10;ortholog	TRNA PSEUDOURIDINE SYNTHASE PUS10-RELATED (PTHR21568:SF1)		Danio rerio
DANRE|ZFIN=ZDB-GENE-040625-15|UniProtKB=Q6IQT4	cops2	COP9 signalosome complex subunit 2;cops2;ortholog	COP9 SIGNALOSOME COMPLEX SUBUNIT 2 (PTHR10678:SF10)		Danio rerio		cell cycle(GO:0007049);protein targeting(GO:0006605)
DANRE|ZFIN=ZDB-GENE-980526-27|UniProtKB=Q90267	otx1a	Homeobox protein OTX1 A;otx1a;ortholog	HOMEOBOX PROTEIN OTX1 A (PTHR24329:SF419)	DNA binding protein(PC00009);homeobox transcription factor(PC00119)	Danio rerio	sequence-specific DNA binding transcription factor activity(GO:0003700)	ectoderm development(GO:0007398);mesoderm development(GO:0007498);regulation of transcription from RNA polymerase II promoter(GO:0006357);segment specification(GO:0007379)
DANRE|ZFIN=ZDB-GENE-080204-11|UniProtKB=A8KB34	aspa	Aspartoacylase;aspa;ortholog	ASPARTOACYLASE (PTHR15162:SF10)		Danio rerio
DANRE|ZFIN=ZDB-GENE-030131-8901|UniProtKB=Q5RH26	atp5c1	ATP synthase subunit gamma;atp5c1;ortholog	ATP SYNTHASE SUBUNIT GAMMA, MITOCHONDRIAL (PTHR11693:SF24)		Danio rerio
DANRE|ZFIN=ZDB-GENE-081104-419|UniProtKB=F1Q6U7	wasa	Uncharacterized protein;wasa;ortholog	WISKOTT-ALDRICH SYNDROME PROTEIN (PTHR23202:SF47)	actin family cytoskeletal protein(PC00041)	Danio rerio
DANRE|ZFIN=ZDB-GENE-120215-116|UniProtKB=E7FG81	col12a1b	Uncharacterized protein;col12a1b;ortholog	COLLAGEN ALPHA-1(XII) CHAIN (PTHR11132:SF158)	receptor(PC00197);transporter(PC00227)	Danio rerio
DANRE|Ensembl=ENSDARG00000075970|UniProtKB=F1RA41	LOC101886918	Uncharacterized protein (Fragment);LOC101886918;ortholog	SUBFAMILY NOT NAMED (PTHR24249:SF355)	G-protein coupled receptor(PC00021)	Danio rerio	G-protein coupled receptor activity(GO:0004930);adenylate cyclase activity(GO:0004016);binding(GO:0005488);signal transducer activity(GO:0004871)	biosynthetic process(GO:0009058);cyclic nucleotide metabolic process(GO:0009187);nitrogen compound metabolic process(GO:0006807);regulation of catalytic activity(GO:0050790);regulation of nucleobase-containing compound metabolic process(GO:0019219);regulation of phosphate metabolic process(GO:0019220);response to stimulus(GO:0050896)
DANRE|ZFIN=ZDB-GENE-040426-1749|UniProtKB=Q1LWK2	ppcdc	Uncharacterized protein;ppcdc;ortholog	PHOSPHOPANTOTHENOYLCYSTEINE DECARBOXYLASE (PTHR14359:SF28)		Danio rerio		coenzyme metabolic process(GO:0006732);vitamin metabolic process(GO:0006766)
DANRE|ZFIN=ZDB-GENE-030131-7377|UniProtKB=Q6P0T6	znf207b	Uncharacterized protein;znf207b;ortholog	BUB3-INTERACTING AND GLEBS MOTIF-CONTAINING PROTEIN ZNF207 (PTHR23215:SF1)	DNA binding protein(PC00009)	Danio rerio	DNA binding(GO:0003677)	nucleobase-containing compound metabolic process(GO:0006139)
DANRE|ZFIN=ZDB-GENE-040426-1668|UniProtKB=F1QUS0	calb2b	Uncharacterized protein;calb2b;ortholog	CALRETININ (PTHR19972:SF12)	calcium-binding protein(PC00060)	Danio rerio	calcium ion binding(GO:0005509)	cellular calcium ion homeostasis(GO:0006874);cellular process(GO:0009987)	cytosol(GO:0005829);neuron projection(GO:0043005);nucleus(GO:0005634)
DANRE|ZFIN=ZDB-GENE-041210-198|UniProtKB=Q5RH32	nr2c1	Uncharacterized protein;nr2c1;ortholog	NUCLEAR RECEPTOR SUBFAMILY 2 GROUP C MEMBER 1 (PTHR24083:SF114)	nuclear hormone receptor(PC00169);nucleic acid binding(PC00171)	Danio rerio	ligand-activated sequence-specific DNA binding RNA polymerase II transcription factor activity(GO:0004879)	cell cycle(GO:0007049);lipid metabolic process(GO:0006629);sensory perception(GO:0007600);signal transduction(GO:0007165);visual perception(GO:0007601)
DANRE|ZFIN=ZDB-GENE-071213-3|UniProtKB=F1R5C6	itgb8	Integrin beta (Fragment);itgb8;ortholog	INTEGRIN BETA-8 (PTHR10082:SF55)	cell adhesion molecule(PC00069);extracellular matrix glycoprotein(PC00100);receptor(PC00197)	Danio rerio	receptor activity(GO:0004872)	blood coagulation(GO:0007596);cell-matrix adhesion(GO:0007160);signal transduction(GO:0007165)	extracellular region(GO:0005576)
DANRE|ZFIN=ZDB-GENE-040426-1157|UniProtKB=Q6PEH9	slc39a10	Zinc transporter ZIP10;slc39a10;ortholog	ZINC TRANSPORTER ZIP10 (PTHR12191:SF26)	transporter(PC00227)	Danio rerio	cation transmembrane transporter activity(GO:0008324)	cellular process(GO:0009987);homeostatic process(GO:0042592)	integral to membrane(GO:0016021);plasma membrane(GO:0005886)
DANRE|ZFIN=ZDB-GENE-041008-2|UniProtKB=F1R3W0	taf1b	TATA box-binding protein-associated factor RNA polymerase I subunit B;taf1b;ortholog	TATA BOX-BINDING PROTEIN-ASSOCIATED FACTOR RNA POLYMERASE I SUBUNIT B (PTHR31576:SF3)		Danio rerio	RNA polymerase I transcription factor binding transcription factor activity(GO:0001082);sequence-specific DNA binding RNA polymerase I transcription factor activity(GO:0001167)	biosynthetic process(GO:0009058);cellular component biogenesis(GO:0044085);cellular component organization(GO:0016043);cellular process(GO:0009987);nitrogen compound metabolic process(GO:0006807);regulation of nucleobase-containing compound metabolic process(GO:0019219);transcription, DNA-dependent(GO:0006351)	intracellular(GO:0005622);nucleolus(GO:0005730);nucleoplasm(GO:0005654);protein complex(GO:0043234)
DANRE|ZFIN=ZDB-GENE-040912-103|UniProtKB=E9QH31	aldh3a2b	Aldehyde dehydrogenase;aldh3a2b;ortholog	ALDEHYDE DEHYDROGENASE (PTHR43570:SF7)	dehydrogenase(PC00092)	Danio rerio	oxidoreductase activity(GO:0016491)
DANRE|ZFIN=ZDB-GENE-081104-54|UniProtKB=F1Q5R2	ftr51	Uncharacterized protein;ftr51;ortholog	SPRY DOMAIN-CONTAINING PROTEIN 4 (PTHR25465:SF3)		Danio rerio		system development(GO:0048731)
DANRE|ZFIN=ZDB-GENE-030131-8494|UniProtKB=Q6TLG8	rps3	Ribosomal protein S3;rps3;ortholog	40S RIBOSOMAL PROTEIN S3 (PTHR11760:SF26)	ribosomal protein(PC00202)	Danio rerio	DNA N-glycosylase activity(GO:0019104);damaged DNA binding(GO:0003684);lyase activity(GO:0016829);structural constituent of ribosome(GO:0003735)	DNA repair(GO:0006281);cellular process(GO:0009987);nitrogen compound metabolic process(GO:0006807);response to stress(GO:0006950)	intracellular(GO:0005622);nucleus(GO:0005634)
DANRE|ZFIN=ZDB-GENE-120222-1|UniProtKB=X1WEG8	pfkfb2b	Uncharacterized protein;pfkfb2b;ortholog	6-PHOSPHOFRUCTO-2-KINASE/FRUCTOSE-2,6-BISPHOSPHATASE 2 (PTHR10606:SF59)	carbohydrate phosphatase(PC00066)	Danio rerio	carbohydrate phosphatase activity(GO:0019203)	glycolysis(GO:0006096)
DANRE|ZFIN=ZDB-GENE-030131-6301|UniProtKB=Q5RHZ5	si:ch211-214j24.10	Si:ch211-214j24.10 protein;si:ch211-214j24.10;ortholog	SI:CH211-214J24.10 PROTEIN (PTHR28333:SF4)		Danio rerio
DANRE|ZFIN=ZDB-GENE-060421-4286|UniProtKB=Q1RLQ5	fam69a	Protein FAM69A;fam69a;ortholog	PROTEIN FAM69A (PTHR21093:SF8)		Danio rerio
DANRE|ZFIN=ZDB-GENE-040426-1873|UniProtKB=Q6P2T4	rad1	RAD1 homolog (S. pombe);rad1;ortholog	CELL CYCLE CHECKPOINT PROTEIN RAD1 (PTHR10870:SF1)	exodeoxyribonuclease(PC00098);hydrolase(PC00121)	Danio rerio	damaged DNA binding(GO:0003684)	DNA repair(GO:0006281);nitrogen compound metabolic process(GO:0006807);regulation of cell cycle(GO:0051726);response to stress(GO:0006950)	intracellular(GO:0005622);nuclear chromosome(GO:0000228);nucleus(GO:0005634);protein complex(GO:0043234)
DANRE|ZFIN=ZDB-GENE-050320-121|UniProtKB=U3JA75	cx23	Connexin 23;cx23;ortholog	GAP JUNCTION EPSILON-1 PROTEIN (PTHR11984:SF95)	gap junction(PC00105)	Danio rerio	gap junction channel activity(GO:0005243)	cellular process(GO:0009987)	plasma membrane(GO:0005886)
DANRE|ZFIN=ZDB-GENE-050714-2|UniProtKB=A1L1M2	cyp26c1	Cytochrome P450, family 26, subfamily C, polypeptide 1;cyp26c1;ortholog	CYTOCHROME P450 26C1 (PTHR24286:SF105)	oxygenase(PC00177)	Danio rerio	oxidoreductase activity(GO:0016491)	steroid metabolic process(GO:0008202)
DANRE|ZFIN=ZDB-GENE-040625-82|UniProtKB=Q6TGY8	emc2	ER membrane protein complex subunit 2;emc2;ortholog	ER MEMBRANE PROTEIN COMPLEX SUBUNIT 2 (PTHR12760:SF1)	nucleic acid binding(PC00171)	Danio rerio	nucleic acid binding(GO:0003676)
DANRE|ZFIN=ZDB-GENE-081104-113|UniProtKB=A9C3Q3	anapc7	Uncharacterized protein;anapc7;ortholog	ANAPHASE-PROMOTING COMPLEX SUBUNIT 7 (PTHR12558:SF16)		Danio rerio		mitosis(GO:0007067)
DANRE|ZFIN=ZDB-GENE-060503-286|UniProtKB=F1R6D1	cdh13	Uncharacterized protein (Fragment);cdh13;ortholog	CADHERIN-13 (PTHR24027:SF351)	cadherin(PC00057)	Danio rerio	binding(GO:0005488)	cellular process(GO:0009987);heart development(GO:0007507);mesoderm development(GO:0007498);muscle organ development(GO:0007517);nervous system development(GO:0007399);sensory perception of sound(GO:0007605);visual perception(GO:0007601)
DANRE|ZFIN=ZDB-GENE-050522-405|UniProtKB=Q502P0	arl6ip4	ADP-ribosylation factor-like protein 6-interacting protein 4;arl6ip4;ortholog	ADP-RIBOSYLATION FACTOR-LIKE PROTEIN 6-INTERACTING PROTEIN 4 (PTHR13595:SF2)		Danio rerio	RNA binding(GO:0003723)	RNA splicing(GO:0008380);cellular process(GO:0009987);nitrogen compound metabolic process(GO:0006807)	intracellular(GO:0005622);nucleus(GO:0005634)
DANRE|ZFIN=ZDB-GENE-050809-38|UniProtKB=B0UYK1	arhgap12a	Uncharacterized protein;arhgap12a;ortholog	RHO GTPASE-ACTIVATING PROTEIN 12 (PTHR23181:SF14)	G-protein modulator(PC00022)	Danio rerio	protein binding(GO:0005515);small GTPase regulator activity(GO:0005083)	intracellular signal transduction(GO:0035556)
DANRE|ZFIN=ZDB-GENE-051212-6|UniProtKB=E7F6D1	irgf3	Uncharacterized protein;irgf3;ortholog	SUBFAMILY NOT NAMED (PTHR32341:SF16)		Danio rerio
DANRE|Ensembl=ENSDARG00000102050|UniProtKB=A0A0G2LA07	LOC100001113	Uncharacterized protein;LOC100001113;ortholog	MUCOLIPIN-3 (PTHR12127:SF18)	ion channel(PC00133)	Danio rerio	ion channel activity(GO:0005216)	cation transport(GO:0006812)
DANRE|ZFIN=ZDB-GENE-050208-696|UniProtKB=Q1LVY1	gpr52	Uncharacterized protein;gpr52;ortholog	SUBFAMILY NOT NAMED (PTHR24249:SF333)	G-protein coupled receptor(PC00021)	Danio rerio	G-protein coupled receptor activity(GO:0004930);binding(GO:0005488);signal transducer activity(GO:0004871)	neurological system process(GO:0050877);neuron-neuron synaptic transmission(GO:0007270);regulation of biological process(GO:0050789);response to stimulus(GO:0050896)
DANRE|ZFIN=ZDB-GENE-040625-158|UniProtKB=F1QNT8	cab39	Uncharacterized protein;cab39;ortholog	CALCIUM-BINDING PROTEIN 39 (PTHR10182:SF24)	annexin(PC00050)	Danio rerio	calcium ion binding(GO:0005509);calcium-dependent phospholipid binding(GO:0005544)
DANRE|ZFIN=ZDB-GENE-080227-8|UniProtKB=F1QKH2	dmgdh	Uncharacterized protein (Fragment);dmgdh;ortholog	DIMETHYLGLYCINE DEHYDROGENASE, MITOCHONDRIAL (PTHR13847:SF223)	dehydrogenase(PC00092);oxidase(PC00175)	Danio rerio	oxidoreductase activity(GO:0016491)	cellular amino acid catabolic process(GO:0009063);lipid metabolic process(GO:0006629);protein metabolic process(GO:0019538);respiratory electron transport chain(GO:0022904)
DANRE|ZFIN=ZDB-GENE-060310-2|UniProtKB=E7F4K0	pou2f2a	POU domain protein;pou2f2a;ortholog	POU DOMAIN, CLASS 2, TRANSCRIPTION FACTOR 2 (PTHR11636:SF96)		Danio rerio
DANRE|ZFIN=ZDB-GENE-040527-2|UniProtKB=Q6IYD1	rgmb	Dragon;rgmb;ortholog	RGM DOMAIN FAMILY MEMBER B (PTHR31428:SF8)		Danio rerio	receptor activity(GO:0004872);signal transducer activity(GO:0004871)	biosynthetic process(GO:0009058);nitrogen compound metabolic process(GO:0006807);regulation of transcription from RNA polymerase II promoter(GO:0006357);response to stimulus(GO:0050896);transmembrane receptor protein serine/threonine kinase signaling pathway(GO:0007178)	plasma membrane(GO:0005886)
DANRE|ZFIN=ZDB-GENE-040718-474|UniProtKB=Q6DI25	imp4	IMP4, U3 small nucleolar ribonucleoprotein, homolog (Yeast);imp4;ortholog	U3 SMALL NUCLEOLAR RIBONUCLEOPROTEIN PROTEIN IMP4 (PTHR22734:SF4)	ribonucleoprotein(PC00201)	Danio rerio	RNA binding(GO:0003723)	cellular component biogenesis(GO:0044085);cellular process(GO:0009987);nitrogen compound metabolic process(GO:0006807);rRNA metabolic process(GO:0016072)	intracellular(GO:0005622);nucleolus(GO:0005730);protein complex(GO:0043234);ribonucleoprotein complex(GO:0030529)
DANRE|ZFIN=ZDB-GENE-030131-1368|UniProtKB=A2BGU9	serhl	Serine hydrolase-like protein;serhl;ortholog	SERINE HYDROLASE-LIKE PROTEIN-RELATED (PTHR43329:SF30)	serine protease(PC00203)	Danio rerio	hydrolase activity(GO:0016787)
DANRE|ZFIN=ZDB-GENE-050309-54|UniProtKB=F1RDM0	aglb	Uncharacterized protein;aglb;ortholog	GLYCOGEN DEBRANCHING ENZYME (PTHR10569:SF3)	glycosidase(PC00110);glycosyltransferase(PC00111)	Danio rerio
DANRE|ZFIN=ZDB-GENE-120411-43|UniProtKB=E7FFJ5	rpusd2	Uncharacterized protein (Fragment);rpusd2;ortholog	RNA PSEUDOURIDYLATE SYNTHASE DOMAIN-CONTAINING PROTEIN 2 (PTHR11079:SF129)	deaminase(PC00088)	Danio rerio	deaminase activity(GO:0019239);intramolecular transferase activity(GO:0016866)	cellular component biogenesis(GO:0044085);cellular process(GO:0009987);nitrogen compound metabolic process(GO:0006807);rRNA metabolic process(GO:0016072)
DANRE|ZFIN=ZDB-GENE-060224-1|UniProtKB=B0V1I7	hnrnpa3	Uncharacterized protein;hnrnpa3;ortholog	HETEROGENEOUS NUCLEAR RIBONUCLEOPROTEIN A3 (PTHR24012:SF617)		Danio rerio
DANRE|ZFIN=ZDB-GENE-080220-23|UniProtKB=H9GX51	zgc:171592	Uncharacterized protein;zgc:171592;ortholog	CHYMOTRYPSIN-LIKE PROTEASE CTRL-1 (PTHR24250:SF34)	serine protease(PC00203)	Danio rerio	serine-type peptidase activity(GO:0008236)	proteolysis(GO:0006508)
DANRE|ZFIN=ZDB-GENE-040724-106|UniProtKB=Q5TYU7	blk	Non-specific protein-tyrosine kinase;blk;ortholog	TYROSINE-PROTEIN KINASE BLK (PTHR24418:SF342)	non-receptor tyrosine protein kinase(PC00168)	Danio rerio	non-membrane spanning protein tyrosine kinase activity(GO:0004715);receptor binding(GO:0005102)	cell differentiation(GO:0030154);cell proliferation(GO:0008283);cellular component movement(GO:0006928);immune response(GO:0006955);locomotion(GO:0040011);negative regulation of apoptotic process(GO:0043066);organelle organization(GO:0006996);phagocytosis(GO:0006909);phosphate-containing compound metabolic process(GO:0006796);protein complex assembly(GO:0006461);response to stress(GO:0006950);tra…	intracellular(GO:0005622);plasma membrane(GO:0005886)
DANRE|ZFIN=ZDB-GENE-040801-134|UniProtKB=E9QDB6	mrps23	Uncharacterized protein;mrps23;ortholog	28S RIBOSOMAL PROTEIN S23, MITOCHONDRIAL (PTHR15925:SF3)		Danio rerio			cytoplasm(GO:0005737);mitochondrion(GO:0005739)
DANRE|ZFIN=ZDB-GENE-041114-163|UniProtKB=Q5U3U4	cdadc1	Cytidine and dCMP deaminase domain-containing protein 1;cdadc1;ortholog	CYTIDINE AND DCMP DEAMINASE DOMAIN-CONTAINING PROTEIN 1 (PTHR11086:SF21)	deaminase(PC00088)	Danio rerio	deaminase activity(GO:0019239);hydrolase activity(GO:0016787)	pyrimidine nucleobase metabolic process(GO:0006206)
DANRE|ZFIN=ZDB-GENE-110411-178|UniProtKB=F8W2N9	nfxl1	Uncharacterized protein;nfxl1;ortholog	NF-X1-TYPE ZINC FINGER PROTEIN NFXL1 (PTHR12360:SF6)	zinc finger transcription factor(PC00244)	Danio rerio	sequence-specific DNA binding RNA polymerase II transcription factor activity(GO:0000981)	biosynthetic process(GO:0009058);cellular process(GO:0009987);nitrogen compound metabolic process(GO:0006807)
DANRE|ZFIN=ZDB-GENE-040426-1426|UniProtKB=Q7SZQ7	surf4	Surfeit locus protein 4;surf4;ortholog	SURFEIT LOCUS PROTEIN 4 (PTHR23427:SF10)	oxidase(PC00175);transmembrane receptor regulatory/adaptor protein(PC00226)	Danio rerio	oxidoreductase activity(GO:0016491)	asymmetric protein localization(GO:0008105);intracellular protein transport(GO:0006886);protein complex assembly(GO:0006461)
DANRE|ZFIN=ZDB-GENE-100920-3|UniProtKB=E9QF63	dnm1b	Uncharacterized protein;dnm1b;ortholog	DYNAMIN-1 (PTHR11566:SF112)	hydrolase(PC00121);microtubule family cytoskeletal protein(PC00157);small GTPase(PC00208)	Danio rerio	GTPase activity(GO:0003924);protein binding(GO:0005515);structural constituent of cytoskeleton(GO:0005200)	cellular component morphogenesis(GO:0032989);cellular process(GO:0009987);endocytosis(GO:0006897);intracellular protein transport(GO:0006886)	intracellular(GO:0005622);microtubule(GO:0005874)
DANRE|ZFIN=ZDB-GENE-030131-5503|UniProtKB=F1QG29	tpte	Uncharacterized protein;tpte;ortholog	PHOSPHATIDYLINOSITOL 3,4,5-TRISPHOSPHATE 3-PHOSPHATASE TPTE2-RELATED (PTHR12305:SF71)	protein phosphatase(PC00195)	Danio rerio	phosphoprotein phosphatase activity(GO:0004721)	cell cycle(GO:0007049);phospholipid metabolic process(GO:0006644);protein phosphorylation(GO:0006468)
DANRE|ZFIN=ZDB-GENE-030131-6402|UniProtKB=Q7SYM1	foxk1	Forkhead box K1;foxk1;ortholog	FORKHEAD BOX PROTEIN K1 (PTHR11829:SF235)	DNA binding protein(PC00009);transcription factor(PC00218)	Danio rerio	sequence-specific DNA binding RNA polymerase II transcription factor activity(GO:0000981)	anatomical structure morphogenesis(GO:0009653);biosynthetic process(GO:0009058);cell differentiation(GO:0030154);cellular process(GO:0009987);nitrogen compound metabolic process(GO:0006807)	intracellular(GO:0005622);nucleus(GO:0005634)
DANRE|ZFIN=ZDB-GENE-030131-6121|UniProtKB=Q8AV61	insig1	Insulin-induced gene 1 protein;insig1;ortholog	INSULIN-INDUCED GENE 1 PROTEIN (PTHR15301:SF14)		Danio rerio		cholesterol metabolic process(GO:0008203)
DANRE|ZFIN=ZDB-GENE-041114-53|UniProtKB=Q5U3E1	rab11a	Novel protein similar to vertebrate Ras family;rab11a;ortholog	RAS-RELATED PROTEIN RAB-11A (PTHR24073:SF782)		Danio rerio		cellular process(GO:0009987);exocytosis(GO:0006887)	cytoplasm(GO:0005737);endosome(GO:0005768)
DANRE|ZFIN=ZDB-GENE-030131-6363|UniProtKB=F1R293	adsl	Adenylosuccinate lyase;adsl;ortholog	ADENYLOSUCCINATE LYASE (PTHR43172:SF1)	lyase(PC00144)	Danio rerio	lyase activity(GO:0016829)	cellular component organization(GO:0016043);cellular process(GO:0009987);nitrogen compound metabolic process(GO:0006807);nucleobase-containing compound metabolic process(GO:0006139);phosphate-containing compound metabolic process(GO:0006796);protein complex assembly(GO:0006461)
DANRE|ZFIN=ZDB-GENE-110609-4|UniProtKB=I3ITH4	kdm4aa	Uncharacterized protein;kdm4aa;ortholog	SUBFAMILY NOT NAMED (PTHR10694:SF69)	zinc finger transcription factor(PC00244)	Danio rerio	sequence-specific DNA binding transcription factor activity(GO:0003700)	spermatogenesis(GO:0007283);transcription from RNA polymerase II promoter(GO:0006366)
DANRE|Ensembl=ENSDARG00000040921|UniProtKB=E7FEG3	LOC101882286	Uncharacterized protein;LOC101882286;ortholog	SUBFAMILY NOT NAMED (PTHR22796:SF7)		Danio rerio
DANRE|ZFIN=ZDB-GENE-050208-758|UniProtKB=Q1ED21	nr2c2ap	Nuclear receptor 2C2-associated protein;nr2c2ap;ortholog	NUCLEAR RECEPTOR 2C2-ASSOCIATED PROTEIN (PTHR31535:SF2)		Danio rerio		biosynthetic process(GO:0009058);cellular process(GO:0009987);nitrogen compound metabolic process(GO:0006807);transcription initiation from RNA polymerase II promoter(GO:0006367)	intracellular(GO:0005622);nucleoplasm(GO:0005654)
DANRE|ZFIN=ZDB-GENE-051023-10|UniProtKB=Q3B7Q7	nubp2	Cytosolic Fe-S cluster assembly factor nubp2;nubp2;ortholog	CYTOSOLIC FE-S CLUSTER ASSEMBLY FACTOR NUBP2 (PTHR23264:SF38)		Danio rerio
DANRE|ZFIN=ZDB-GENE-060503-898|UniProtKB=Q1L9F1	tmem54b	Uncharacterized protein;tmem54b;ortholog	SUBFAMILY NOT NAMED (PTHR31258:SF5)		Danio rerio
DANRE|ZFIN=ZDB-GENE-990415-246|UniProtKB=F1R133	elavl4	ELAV-like protein;elavl4;ortholog	ELAV-LIKE PROTEIN 2 (PTHR24012:SF572)		Danio rerio
DANRE|ZFIN=ZDB-GENE-031218-1|UniProtKB=F1QSN0	pbx3a	Uncharacterized protein (Fragment);pbx3a;ortholog	PRE-B-CELL LEUKEMIA TRANSCRIPTION FACTOR 1 (PTHR11850:SF165)	DNA-directed RNA polymerase(PC00019)	Danio rerio	DNA-directed RNA polymerase activity(GO:0003899)	mesoderm development(GO:0007498);transcription from RNA polymerase II promoter(GO:0006366)
DANRE|ZFIN=ZDB-GENE-011205-12|UniProtKB=Q9MIY0	mt-nd5,ND5	NADH-ubiquinone oxidoreductase chain 5;mt-nd5;ortholog	NADH-UBIQUINONE OXIDOREDUCTASE CHAIN 5 (PTHR42829:SF6)	dehydrogenase(PC00092);reductase(PC00198)	Danio rerio	oxidoreductase activity(GO:0016491)	oxidative phosphorylation(GO:0006119);respiratory electron transport chain(GO:0022904)
DANRE|ZFIN=ZDB-GENE-030131-5261|UniProtKB=Q7ZV20	rrp15	RRP15-like protein;rrp15;ortholog	RRP15-LIKE PROTEIN (PTHR13245:SF15)		Danio rerio
DANRE|ZFIN=ZDB-GENE-060503-244|UniProtKB=Q1L8T2	ubap2l	Uncharacterized protein;ubap2l;ortholog	UBIQUITIN-ASSOCIATED PROTEIN 2-LIKE (PTHR16308:SF21)		Danio rerio
DANRE|ZFIN=ZDB-GENE-030131-5870|UniProtKB=F8W3L6	myh9a	Uncharacterized protein (Fragment);myh9a;ortholog	SUBFAMILY NOT NAMED (PTHR13140:SF614)	G-protein modulator(PC00022);actin binding motor protein(PC00040);cell junction protein(PC00070)	Danio rerio	enzyme regulator activity(GO:0030234);motor activity(GO:0003774);protein binding(GO:0005515);structural constituent of cytoskeleton(GO:0005200)	cellular component morphogenesis(GO:0032989);cellular component movement(GO:0006928);cytokinesis(GO:0000910);intracellular protein transport(GO:0006886);intracellular signal transduction(GO:0035556);mesoderm development(GO:0007498);mitosis(GO:0007067);muscle contraction(GO:0006936);muscle organ development(GO:0007517);sensory perception of sound(GO:0007605);sensory perception(GO:0007600);vesicle-…	actin cytoskeleton(GO:0015629);cell junction(GO:0030054);intracellular(GO:0005622);plasma membrane(GO:0005886)
DANRE|ZFIN=ZDB-GENE-050309-218|UniProtKB=X1WCI7	enpep	Uncharacterized protein (Fragment);enpep;ortholog	GLUTAMYL AMINOPEPTIDASE (PTHR11533:SF230)	metalloprotease(PC00153)	Danio rerio	binding(GO:0005488);metallopeptidase activity(GO:0008237)	biological regulation(GO:0065007);blood circulation(GO:0008015);catabolic process(GO:0009056);cellular process(GO:0009987);nitrogen compound metabolic process(GO:0006807);proteolysis(GO:0006508)	cytoplasm(GO:0005737)
DANRE|ZFIN=ZDB-GENE-070912-548|UniProtKB=F1QXU7	skila	Uncharacterized protein;skila;ortholog	SKI-LIKE PROTEIN (PTHR10005:SF20)		Danio rerio	protein binding(GO:0005515)	apoptotic process(GO:0006915);biosynthetic process(GO:0009058);nitrogen compound metabolic process(GO:0006807);regulation of transcription from RNA polymerase II promoter(GO:0006357);response to endogenous stimulus(GO:0009719);transmembrane receptor protein serine/threonine kinase signaling pathway(GO:0007178)	cytoplasm(GO:0005737);nucleus(GO:0005634)
DANRE|ZFIN=ZDB-GENE-050517-10|UniProtKB=E7F6F7	abcb7	Uncharacterized protein;abcb7;ortholog	ATP-BINDING CASSETTE SUB-FAMILY B MEMBER 7, MITOCHONDRIAL (PTHR24221:SF325)		Danio rerio		cellular process(GO:0009987);homeostatic process(GO:0042592)	cytoplasm(GO:0005737);mitochondrial inner membrane(GO:0005743)
DANRE|ZFIN=ZDB-GENE-061013-752|UniProtKB=F1R335	mettl9	Uncharacterized protein;mettl9;ortholog	METHYLTRANSFERASE-LIKE PROTEIN 9 (PTHR12890:SF1)		Danio rerio
DANRE|ZFIN=ZDB-GENE-060810-183|UniProtKB=E7F9K9	senp2	Uncharacterized protein;senp2;ortholog	SENTRIN-SPECIFIC PROTEASE 8 (PTHR12606:SF62)	protease(PC00190)	Danio rerio	cysteine-type peptidase activity(GO:0008234)	cellular process(GO:0009987);cellular protein modification process(GO:0006464)	intracellular(GO:0005622);nucleus(GO:0005634)
DANRE|ZFIN=ZDB-GENE-060503-289|UniProtKB=F1QAF8	lrrc47	Uncharacterized protein (Fragment);lrrc47;ortholog	LEUCINE-RICH REPEAT-CONTAINING PROTEIN 47 (PTHR10947:SF7)	aminoacyl-tRNA synthetase(PC00047);nucleic acid binding(PC00171)	Danio rerio	aminoacyl-tRNA ligase activity(GO:0004812)	biosynthetic process(GO:0009058);cellular amino acid metabolic process(GO:0006520);cellular process(GO:0009987);nitrogen compound metabolic process(GO:0006807);tRNA aminoacylation for protein translation(GO:0006418);tRNA metabolic process(GO:0006399)	cytoplasm(GO:0005737);protein complex(GO:0043234)
DANRE|ZFIN=ZDB-GENE-991119-8|UniProtKB=Q9I8V2	smad1	Mothers against decapentaplegic homolog 1;smad1;ortholog	MOTHERS AGAINST DECAPENTAPLEGIC HOMOLOG 1 (PTHR13703:SF49)	transcription factor(PC00218)	Danio rerio	sequence-specific DNA binding transcription factor activity(GO:0003700)	cell-cell signaling(GO:0007267);intracellular signal transduction(GO:0035556);regulation of transcription from RNA polymerase II promoter(GO:0006357);transmembrane receptor protein serine/threonine kinase signaling pathway(GO:0007178)
DANRE|ZFIN=ZDB-GENE-070912-619|UniProtKB=E7FFJ0	cspp1b	Uncharacterized protein;cspp1b;ortholog	CENTROSOME AND SPINDLE POLE-ASSOCIATED PROTEIN 1 (PTHR21616:SF3)		Danio rerio
DANRE|Ensembl=ENSDARG00000099322|UniProtKB=A0A0G2L9U9	slc37a3	Uncharacterized protein;slc37a3;ortholog	SUGAR PHOSPHATE EXCHANGER 3 (PTHR43184:SF8)	cation transporter(PC00068)	Danio rerio	transmembrane transporter activity(GO:0022857)	anion transport(GO:0006820);cellular process(GO:0009987)	integral to membrane(GO:0016021)
DANRE|ZFIN=ZDB-GENE-131120-173|UniProtKB=E7F9U5	ush1ga	Uncharacterized protein (Fragment);ush1ga;ortholog	USHER SYNDROME TYPE-1G PROTEIN (PTHR24161:SF33)		Danio rerio
DANRE|ZFIN=ZDB-GENE-030131-5408|UniProtKB=Q7ZU99	vcp	Transitional endoplasmic reticulum ATPase;vcp;ortholog	TRANSITIONAL ENDOPLASMIC RETICULUM ATPASE (PTHR23077:SF114)		Danio rerio
DANRE|ZFIN=ZDB-GENE-090312-136|UniProtKB=F1R9A7	atp6ap1a	Uncharacterized protein;atp6ap1a;ortholog	V-TYPE PROTON ATPASE SUBUNIT S1 (PTHR12471:SF10)	ATP synthase(PC00002);hydrolase(PC00121)	Danio rerio	cation transmembrane transporter activity(GO:0008324);hydrolase activity(GO:0016787);proton-transporting ATP synthase activity, rotational mechanism(GO:0046933)	nucleobase-containing compound metabolic process(GO:0006139)	intracellular(GO:0005622);proton-transporting ATP synthase complex(GO:0045259)
DANRE|ZFIN=ZDB-GENE-001219-1|UniProtKB=Q90Z77	htatip2	Htatip2 protein;htatip2;ortholog	OXIDOREDUCTASE HTATIP2 (PTHR14097:SF11)		Danio rerio
DANRE|Ensembl=ENSDARG00000101208|UniProtKB=A0A0G2KEC9	LOC103911715	Uncharacterized protein;LOC103911715;ortholog	SUBFAMILY NOT NAMED (PTHR22930:SF86)		Danio rerio
DANRE|ZFIN=ZDB-GENE-060810-93|UniProtKB=E7FCP0	tbr1a	Uncharacterized protein;tbr1a;ortholog	T-BOX BRAIN PROTEIN 1 (PTHR11267:SF139)	nucleic acid binding(PC00171);transcription factor(PC00218)	Danio rerio	sequence-specific DNA binding transcription factor activity(GO:0003700)	mesoderm development(GO:0007498);nervous system development(GO:0007399);regulation of transcription from RNA polymerase II promoter(GO:0006357)
DANRE|ZFIN=ZDB-GENE-040718-263|UniProtKB=A8WHV3	rab3c	Uncharacterized protein;rab3c;ortholog	RAS-RELATED PROTEIN RAB-3C (PTHR24073:SF759)		Danio rerio
DANRE|ZFIN=ZDB-GENE-060130-169|UniProtKB=F1QX98	pex14	Uncharacterized protein (Fragment);pex14;ortholog	PEROXISOMAL MEMBRANE PROTEIN PEX14 (PTHR23058:SF6)	receptor(PC00197)	Danio rerio	receptor activity(GO:0004872)	intracellular protein transport(GO:0006886);peroxisomal transport(GO:0043574)
DANRE|ZFIN=ZDB-GENE-050522-300|UniProtKB=Q503P5	mfsd7	Major facilitator superfamily domain-containing protein 7;mfsd7;ortholog	MAJOR FACILITATOR SUPERFAMILY DOMAIN-CONTAINING PROTEIN 7 (PTHR10924:SF24)	transporter(PC00227)	Danio rerio	transmembrane transporter activity(GO:0022857)
DANRE|ZFIN=ZDB-GENE-051030-120|UniProtKB=Q5U378	tbce	Tubulin-specific chaperone E;tbce;ortholog	TUBULIN-SPECIFIC CHAPERONE E (PTHR15140:SF15)	chaperone(PC00072)	Danio rerio		cellular component organization(GO:0016043);cellular process(GO:0009987)
DANRE|ZFIN=ZDB-GENE-041114-201|UniProtKB=Q5U3Z9	zgc:91976	Uncharacterized protein;zgc:91976;ortholog	PHOSPHATIDYLCHOLINE:CERAMIDE CHOLINEPHOSPHOTRANSFERASE 1 (PTHR21290:SF40)		Danio rerio	catalytic activity(GO:0003824)	lipid metabolic process(GO:0006629)
DANRE|ZFIN=ZDB-GENE-040718-246|UniProtKB=F1QPL7	pcca	Uncharacterized protein (Fragment);pcca;ortholog	PROPIONYL-COA CARBOXYLASE ALPHA CHAIN, MITOCHONDRIAL (PTHR18866:SF125)	ligase(PC00142)	Danio rerio	ligase activity(GO:0016874)	coenzyme metabolic process(GO:0006732);fatty acid biosynthetic process(GO:0006633);gluconeogenesis(GO:0006094)
DANRE|ZFIN=ZDB-GENE-070410-29|UniProtKB=B7ZVA6	cox19	Uncharacterized protein;cox19;ortholog	CYTOCHROME C OXIDASE ASSEMBLY PROTEIN COX19 (PTHR21107:SF3)		Danio rerio		cellular process(GO:0009987);generation of precursor metabolites and energy(GO:0006091);mitochondrion organization(GO:0007005);protein complex assembly(GO:0006461)	cytoplasm(GO:0005737);mitochondrion(GO:0005739)
DANRE|ZFIN=ZDB-GENE-061013-622|UniProtKB=A5PF14	zgc:153738	Uncharacterized protein;zgc:153738;ortholog	IQ AND AAA DOMAIN-CONTAINING PROTEIN 1-LIKE (PTHR14690:SF11)		Danio rerio
DANRE|ZFIN=ZDB-GENE-040718-276|UniProtKB=F1Q9W6	rgs7a	Uncharacterized protein;rgs7a;ortholog	REGULATOR OF G-PROTEIN SIGNALING 7 (PTHR10845:SF197)	G-protein modulator(PC00022)	Danio rerio	GTPase activity(GO:0003924);enzyme activator activity(GO:0008047);pyrophosphatase activity(GO:0016462)	catabolic process(GO:0009056);cellular process(GO:0009987);nitrogen compound metabolic process(GO:0006807);regulation of nucleobase-containing compound metabolic process(GO:0019219);regulation of phosphate metabolic process(GO:0019220)	cytoplasm(GO:0005737);plasma membrane(GO:0005886)
DANRE|ZFIN=ZDB-GENE-060503-358|UniProtKB=F1QYC9	tecpr2	Uncharacterized protein;tecpr2;ortholog	TECTONIN BETA-PROPELLER REPEAT-CONTAINING PROTEIN 2 (PTHR23287:SF19)		Danio rerio
DANRE|ZFIN=ZDB-GENE-040426-1000|UniProtKB=Q7ZU70	trim47	Uncharacterized protein;trim47;ortholog			Danio rerio
DANRE|ZFIN=ZDB-GENE-030131-8376|UniProtKB=F1RDG0	pdxka	Uncharacterized protein;pdxka;ortholog	SUBFAMILY NOT NAMED (PTHR10534:SF8)	kinase(PC00137)	Danio rerio	kinase activity(GO:0016301)	biosynthetic process(GO:0009058);cellular process(GO:0009987);coenzyme metabolic process(GO:0006732);nitrogen compound metabolic process(GO:0006807);phosphate-containing compound metabolic process(GO:0006796);vitamin metabolic process(GO:0006766)	cytosol(GO:0005829)
DANRE|ZFIN=ZDB-GENE-030131-5884|UniProtKB=Q5VSE9	tmem30ab	Uncharacterized protein;tmem30ab;ortholog	CELL CYCLE CONTROL PROTEIN 50A (PTHR10926:SF33)		Danio rerio
DANRE|ZFIN=ZDB-GENE-030131-1723|UniProtKB=Q1RLX4	trappc11	Trafficking protein particle complex subunit 11;trappc11;ortholog	TRAFFICKING PROTEIN PARTICLE COMPLEX SUBUNIT 11 (PTHR14374:SF1)		Danio rerio
DANRE|ZFIN=ZDB-GENE-030131-2554|UniProtKB=Q5RGP5	dusp23a	Si:dkeyp-95d10.1;dusp23a;ortholog	DUAL SPECIFICITY PROTEIN PHOSPHATASE 23 (PTHR23339:SF80)	protein phosphatase(PC00195)	Danio rerio	phosphoprotein phosphatase activity(GO:0004721)	cellular process(GO:0009987);cellular protein modification process(GO:0006464);phosphate-containing compound metabolic process(GO:0006796)	cytoplasm(GO:0005737);nucleus(GO:0005634)
DANRE|ZFIN=ZDB-GENE-040426-933|UniProtKB=Q5RFW2	tab2	TGF-beta-activated kinase 1 and MAP3K7-binding protein 2;tab2;ortholog	TGF-BETA-ACTIVATED KINASE 1 AND MAP3K7-BINDING PROTEIN 2 (PTHR10351:SF62)	transcription factor(PC00218)	Danio rerio	sequence-specific DNA binding transcription factor activity(GO:0003700)	regulation of transcription from RNA polymerase II promoter(GO:0006357);transcription initiation from RNA polymerase II promoter(GO:0006367)
DANRE|ZFIN=ZDB-GENE-040426-987|UniProtKB=Q7ZUY3	h2afx	Histone H2AX;h2afx;ortholog	HISTONE H2AX (PTHR23430:SF164)	histone(PC00118)	Danio rerio	DNA binding(GO:0003677)	biosynthetic process(GO:0009058);cellular process(GO:0009987);chromatin organization(GO:0006325);nitrogen compound metabolic process(GO:0006807);regulation of gene expression, epigenetic(GO:0040029);regulation of nucleobase-containing compound metabolic process(GO:0019219);transcription, DNA-dependent(GO:0006351)	intracellular(GO:0005622);nuclear chromosome(GO:0000228);nucleus(GO:0005634)
DANRE|ZFIN=ZDB-GENE-030131-5533|UniProtKB=F1QK90	ercc4	Uncharacterized protein;ercc4;ortholog	DNA REPAIR ENDONUCLEASE XPF (PTHR10150:SF1)	endodeoxyribonuclease(PC00093)	Danio rerio	damaged DNA binding(GO:0003684);endodeoxyribonuclease activity(GO:0004520);single-stranded DNA binding(GO:0003697)	DNA recombination(GO:0006310);DNA repair(GO:0006281);chromosome segregation(GO:0007059);meiosis(GO:0007126);nitrogen compound metabolic process(GO:0006807);reproduction(GO:0000003);response to stress(GO:0006950)	intracellular(GO:0005622);nucleus(GO:0005634);protein complex(GO:0043234)
DANRE|ZFIN=ZDB-GENE-060208-3|UniProtKB=B8A4M8	ccdc28b	Uncharacterized protein;ccdc28b;ortholog	COILED-COIL DOMAIN-CONTAINING PROTEIN 28B (PTHR13400:SF7)	receptor(PC00197)	Danio rerio		cellular component biogenesis(GO:0044085);cellular component morphogenesis(GO:0032989);cellular process(GO:0009987);organelle organization(GO:0006996)	intracellular(GO:0005622);microtubule organizing center(GO:0005815)
DANRE|ZFIN=ZDB-GENE-081107-40|UniProtKB=F6PE50	prop1	Uncharacterized protein;prop1;ortholog	PAIRED MESODERM HOMEOBOX PROTEIN 2B (PTHR24329:SF455)	DNA binding protein(PC00009);homeobox transcription factor(PC00119)	Danio rerio	sequence-specific DNA binding transcription factor activity(GO:0003700)	ectoderm development(GO:0007398);mesoderm development(GO:0007498);muscle organ development(GO:0007517);nervous system development(GO:0007399);regulation of transcription from RNA polymerase II promoter(GO:0006357);segment specification(GO:0007379);skeletal system development(GO:0001501)
DANRE|ZFIN=ZDB-GENE-030131-9399|UniProtKB=E7FH07	zc3h3	Uncharacterized protein;zc3h3;ortholog	ZINC FINGER CCCH DOMAIN-CONTAINING PROTEIN 3 (PTHR23102:SF21)	endoribonuclease(PC00094)	Danio rerio	endoribonuclease activity(GO:0004521);nucleic acid binding(GO:0003676)	nucleobase-containing compound metabolic process(GO:0006139)
DANRE|ZFIN=ZDB-GENE-030131-2476|UniProtKB=F1QEJ9	zgc:194210	Uncharacterized protein;zgc:194210;ortholog			Danio rerio
DANRE|ZFIN=ZDB-GENE-040801-157|UniProtKB=Q6DC37	hnmt	Histamine N-methyltransferase;hnmt;ortholog	HISTAMINE N-METHYLTRANSFERASE (PTHR16897:SF9)		Danio rerio	methyltransferase activity(GO:0008168)
DANRE|ZFIN=ZDB-GENE-990714-3|UniProtKB=Q9YH61	gsk3ab	Glycogen synthase kinase 3 alpha;gsk3ab;ortholog	GLYCOGEN SYNTHASE KINASE-3 ALPHA (PTHR24057:SF33)	non-receptor serine/threonine protein kinase(PC00167)	Danio rerio	protein kinase activity(GO:0004672)	cell surface receptor signaling pathway(GO:0007166);ectoderm development(GO:0007398);embryo development(GO:0009790);glycogen metabolic process(GO:0005977);intracellular signal transduction(GO:0035556);mesoderm development(GO:0007498);mitosis(GO:0007067);segment specification(GO:0007379)
DANRE|ZFIN=ZDB-GENE-070424-163|UniProtKB=E7F1R8	farp1	Uncharacterized protein;farp1;ortholog	FERM, RHOGEF AND PLECKSTRIN DOMAIN-CONTAINING PROTEIN 1 (PTHR12673:SF153)	guanyl-nucleotide exchange factor(PC00113)	Danio rerio	guanyl-nucleotide exchange factor activity(GO:0005085);protein binding(GO:0005515);small GTPase regulator activity(GO:0005083)	mesoderm development(GO:0007498);skeletal system development(GO:0001501)
DANRE|ZFIN=ZDB-GENE-020111-4|UniProtKB=Q6P612	cebpd	CCAAT/enhancer binding protein (C/EBP), delta;cebpd;ortholog	CCAAT/ENHANCER-BINDING PROTEIN DELTA (PTHR23334:SF36)	nucleic acid binding(PC00171);transcription factor(PC00218)	Danio rerio	sequence-specific DNA binding transcription factor activity(GO:0003700)	hemopoiesis(GO:0030097);mesoderm development(GO:0007498);natural killer cell activation(GO:0030101);regulation of transcription from RNA polymerase II promoter(GO:0006357);response to stress(GO:0006950)
DANRE|ZFIN=ZDB-GENE-091204-264|UniProtKB=E9QI95	supt20	Uncharacterized protein;supt20;ortholog	TRANSCRIPTION FACTOR SPT20 HOMOLOG-RELATED (PTHR13526:SF14)		Danio rerio
DANRE|ZFIN=ZDB-GENE-060929-894|UniProtKB=Q08BV2	tyw5	tRNA wybutosine-synthesizing protein 5;tyw5;ortholog	TRNA WYBUTOSINE-SYNTHESIZING PROTEIN 5 (PTHR12461:SF55)		Danio rerio
DANRE|ZFIN=ZDB-GENE-081104-165|UniProtKB=A9C3S4	tor3a	Uncharacterized protein;tor3a;ortholog	TORSIN-3A (PTHR10760:SF17)	chaperone(PC00072)	Danio rerio		neurological system process(GO:0050877);protein folding(GO:0006457)
DANRE|ZFIN=ZDB-GENE-060825-353|UniProtKB=E7FB83	zgc:152977	Uncharacterized protein;zgc:152977;ortholog	SUBFAMILY NOT NAMED (PTHR12911:SF35)	non-motor microtubule binding protein(PC00166)	Danio rerio	protein binding(GO:0005515)	biological regulation(GO:0065007);cellular process(GO:0009987);cytoskeleton organization(GO:0007010);protein localization(GO:0008104)	intracellular(GO:0005622);nuclear envelope(GO:0005635)
DANRE|ZFIN=ZDB-GENE-070410-63|UniProtKB=E7F7A6	klhl4	Uncharacterized protein;klhl4;ortholog	KELCH-LIKE PROTEIN 4 (PTHR24412:SF322)		Danio rerio	ubiquitin-protein ligase activity(GO:0004842)	cellular process(GO:0009987);cellular protein modification process(GO:0006464)	intracellular(GO:0005622);protein complex(GO:0043234)
DANRE|ZFIN=ZDB-GENE-071008-4|UniProtKB=F1Q623	aire	Uncharacterized protein;aire;ortholog	AUTOIMMUNE REGULATOR (PTHR24102:SF24)	transcription cofactor(PC00217);ubiquitin-protein ligase(PC00234)	Danio rerio	DNA binding(GO:0003677);chromatin binding(GO:0003682);transcription cofactor activity(GO:0003712)	biosynthetic process(GO:0009058);cellular process(GO:0009987);immune response(GO:0006955);nitrogen compound metabolic process(GO:0006807);regulation of transcription from RNA polymerase II promoter(GO:0006357)	intracellular(GO:0005622);nucleus(GO:0005634)
DANRE|ZFIN=ZDB-GENE-080219-31|UniProtKB=F1QLC1	zgc:172180	Uncharacterized protein;zgc:172180;ortholog	DUAL SPECIFICITY TYROSINE-PHOSPHORYLATION-REGULATED KINASE 3 (PTHR24058:SF79)	non-receptor serine/threonine protein kinase(PC00167);non-receptor tyrosine protein kinase(PC00168)	Danio rerio	non-membrane spanning protein tyrosine kinase activity(GO:0004715)
DANRE|ZFIN=ZDB-GENE-030131-4017|UniProtKB=A5PMI3	nsun2	Uncharacterized protein;nsun2;ortholog	TRNA (CYTOSINE(34)-C(5))-METHYLTRANSFERASE (PTHR22808:SF15)	methyltransferase(PC00155);nucleic acid binding(PC00171)	Danio rerio	methyltransferase activity(GO:0008168)	RNA metabolic process(GO:0016070);cellular process(GO:0009987);nitrogen compound metabolic process(GO:0006807)
DANRE|ZFIN=ZDB-GENE-080204-41|UniProtKB=R4GET5	zgc:172091	Uncharacterized protein (Fragment);zgc:172091;ortholog	SUBFAMILY NOT NAMED (PTHR10903:SF82)		Danio rerio		immune system process(GO:0002376)
DANRE|ZFIN=ZDB-GENE-070820-14|UniProtKB=E7FAX7	aspg	Uncharacterized protein;aspg;ortholog	60 KDA LYSOPHOSPHOLIPASE (PTHR11707:SF40)	hydrolase(PC00121)	Danio rerio	hydrolase activity(GO:0016787)	cellular amino acid catabolic process(GO:0009063)
DANRE|ZFIN=ZDB-GENE-070912-204|UniProtKB=A8WHU9	kbtbd7	Uncharacterized protein;kbtbd7;ortholog	KELCH REPEAT AND BTB DOMAIN-CONTAINING PROTEIN 7 (PTHR24412:SF284)		Danio rerio	ubiquitin-protein ligase activity(GO:0004842)	cellular process(GO:0009987);cellular protein modification process(GO:0006464)	intracellular(GO:0005622);protein complex(GO:0043234)
DANRE|ZFIN=ZDB-GENE-030131-5496|UniProtKB=Q803M0	ppp1r3b	Protein phosphatase 1 regulatory subunit 3B;ppp1r3b;ortholog	PROTEIN PHOSPHATASE 1 REGULATORY SUBUNIT 3B (PTHR12307:SF32)	phosphatase modulator(PC00184)	Danio rerio	phosphatase regulator activity(GO:0019208);protein binding(GO:0005515)	glycogen metabolic process(GO:0005977)
DANRE|ZFIN=ZDB-GENE-030131-6294|UniProtKB=F1Q4S6	nol6	Uncharacterized protein;nol6;ortholog	NUCLEOLAR PROTEIN 6 (PTHR17972:SF1)	RNA binding protein(PC00031)	Danio rerio		RNA localization(GO:0006403);cellular component biogenesis(GO:0044085);cellular process(GO:0009987);nitrogen compound metabolic process(GO:0006807);nuclear transport(GO:0051169);nucleobase-containing compound transport(GO:0015931);rRNA metabolic process(GO:0016072)	intracellular(GO:0005622);nucleolus(GO:0005730);protein complex(GO:0043234);ribonucleoprotein complex(GO:0030529)
DANRE|ZFIN=ZDB-GENE-030131-2969|UniProtKB=B0UXR5	rnf10	Uncharacterized protein;rnf10;ortholog	RING FINGER PROTEIN 10 (PTHR12983:SF10)		Danio rerio
DANRE|ZFIN=ZDB-GENE-011010-1|UniProtKB=A8E5B7	ndufb5	NADH dehydrogenase (Ubiquinone) 1 beta subcomplex 5;ndufb5;ortholog	NADH DEHYDROGENASE [UBIQUINONE] 1 BETA SUBCOMPLEX SUBUNIT 5, MITOCHONDRIAL (PTHR13178:SF2)	oxidoreductase(PC00176)	Danio rerio	oxidoreductase activity(GO:0016491)	oxidative phosphorylation(GO:0006119);respiratory electron transport chain(GO:0022904)
DANRE|ZFIN=ZDB-GENE-041010-57|UniProtKB=F1QTM4	cln6a	Uncharacterized protein;cln6a;ortholog	CEROID-LIPOFUSCINOSIS NEURONAL PROTEIN 6 (PTHR16244:SF3)		Danio rerio		cellular process(GO:0009987);organelle organization(GO:0006996)	cytoplasm(GO:0005737);endoplasmic reticulum(GO:0005783)
DANRE|ZFIN=ZDB-GENE-061103-82|UniProtKB=F1R5X2	klf11b	Uncharacterized protein;klf11b;ortholog	SUBFAMILY NOT NAMED (PTHR23235:SF27)	DNA binding protein(PC00009);transcription cofactor(PC00217);zinc finger transcription factor(PC00244)	Danio rerio	sequence-specific DNA binding RNA polymerase II transcription factor activity(GO:0000981)	biosynthetic process(GO:0009058);cellular process(GO:0009987);nitrogen compound metabolic process(GO:0006807)	intracellular(GO:0005622);nucleus(GO:0005634)
DANRE|ZFIN=ZDB-GENE-050522-236|UniProtKB=F1QQT3	lims1	Uncharacterized protein;lims1;ortholog	AT21926P (PTHR24210:SF14)	actin family cytoskeletal protein(PC00041);structural protein(PC00211)	Danio rerio	structural constituent of cytoskeleton(GO:0005200)	cellular process(GO:0009987)	intracellular(GO:0005622)
DANRE|ZFIN=ZDB-GENE-990415-82|UniProtKB=Q91428	gata3	Transcription factor GATA-3;gata3;ortholog	TRANS-ACTING T-CELL-SPECIFIC TRANSCRIPTION FACTOR GATA-3 (PTHR10071:SF229)	nuclease(PC00170);zinc finger transcription factor(PC00244)	Danio rerio	chromatin binding(GO:0003682);protein binding(GO:0005515);sequence-specific DNA binding RNA polymerase II transcription factor activity(GO:0000981)	biosynthetic process(GO:0009058);cell differentiation(GO:0030154);cellular process(GO:0009987);nitrogen compound metabolic process(GO:0006807)	intracellular(GO:0005622);nucleoplasm(GO:0005654);protein complex(GO:0043234)
DANRE|ZFIN=ZDB-GENE-050522-216|UniProtKB=E7F2R9	ptk7a	Uncharacterized protein;ptk7a;ortholog	INACTIVE TYROSINE-PROTEIN KINASE 7 (PTHR26391:SF20)	non-receptor tyrosine protein kinase(PC00168);tyrosine protein kinase receptor(PC00233)	Danio rerio
DANRE|ZFIN=ZDB-GENE-051120-81|UniProtKB=F1QN14	fbxl8	Uncharacterized protein;fbxl8;ortholog	F-BOX/LRR-REPEAT PROTEIN 8 (PTHR16134:SF1)		Danio rerio
DANRE|ZFIN=ZDB-GENE-051220-1|UniProtKB=B0R107	lhx2b	Uncharacterized protein;lhx2b;ortholog	LIM/HOMEOBOX PROTEIN LHX2 (PTHR24208:SF124)	RNA binding protein(PC00031);actin family cytoskeletal protein(PC00041);homeobox transcription factor(PC00119)	Danio rerio	RNA binding(GO:0003723);structural constituent of cytoskeleton(GO:0005200)	cellular component morphogenesis(GO:0032989);cellular defense response(GO:0006968);ectoderm development(GO:0007398);embryo development(GO:0009790);gamete generation(GO:0007276);immune system process(GO:0002376);mesoderm development(GO:0007498);muscle organ development(GO:0007517);negative regulation of apoptotic process(GO:0043066);nervous system development(GO:0007399);regulation of transcriptio…	intracellular(GO:0005622)
DANRE|ZFIN=ZDB-GENE-030131-4044|UniProtKB=Q6NZW0	ccdc102a	Coiled-coil domain-containing protein 102A;ccdc102a;ortholog	COILED-COIL DOMAIN-CONTAINING PROTEIN 102A (PTHR13140:SF563)	G-protein modulator(PC00022);actin binding motor protein(PC00040);cell junction protein(PC00070)	Danio rerio	enzyme regulator activity(GO:0030234);motor activity(GO:0003774);protein binding(GO:0005515);structural constituent of cytoskeleton(GO:0005200)	cell cycle(GO:0007049);intracellular protein transport(GO:0006886);vesicle-mediated transport(GO:0016192)	intracellular(GO:0005622);plasma membrane(GO:0005886)
DANRE|ZFIN=ZDB-GENE-060526-158|UniProtKB=A2BFP9	si:ch211-284e13.12	Uncharacterized protein;si:ch211-284e13.12;ortholog	TAG-314 (PTHR11685:SF198)	ubiquitin-protein ligase(PC00234)	Danio rerio	protein binding(GO:0005515)	catabolic process(GO:0009056);cellular process(GO:0009987);cellular protein modification process(GO:0006464);proteolysis(GO:0006508);regulation of biological process(GO:0050789)	cytoplasm(GO:0005737);protein complex(GO:0043234)
DANRE|ZFIN=ZDB-GENE-070712-2|UniProtKB=E7F3Z5	crtc3	Uncharacterized protein;crtc3;ortholog	CREB-REGULATED TRANSCRIPTION COACTIVATOR 3 (PTHR13589:SF19)	CREB transcription factor(PC00006)	Danio rerio	transcription cofactor activity(GO:0003712)	biosynthetic process(GO:0009058);cellular process(GO:0009987);nitrogen compound metabolic process(GO:0006807);regulation of sequence-specific DNA binding transcription factor activity(GO:0051090);regulation of transcription from RNA polymerase II promoter(GO:0006357)	cytoplasm(GO:0005737);nucleus(GO:0005634)
DANRE|ZFIN=ZDB-GENE-091113-52|UniProtKB=X1WBN7	rps6kb1a	Uncharacterized protein (Fragment);rps6kb1a;ortholog	RIBOSOMAL PROTEIN S6 KINASE BETA-1 (PTHR24351:SF121)	annexin(PC00050);calmodulin(PC00061);non-receptor serine/threonine protein kinase(PC00167);transfer/carrier protein(PC00219)	Danio rerio	protein kinase activity(GO:0004672)	biosynthetic process(GO:0009058);chromatin organization(GO:0006325);intracellular signal transduction(GO:0035556);nitrogen compound metabolic process(GO:0006807);phosphate-containing compound metabolic process(GO:0006796);regulation of transcription from RNA polymerase II promoter(GO:0006357);regulation of translation(GO:0006417);response to stimulus(GO:0050896)	cytoplasm(GO:0005737)
DANRE|ZFIN=ZDB-GENE-080327-5|UniProtKB=F1QCU7	sc:d0316	Uncharacterized protein;sc:d0316;ortholog	LEUCINE-RICH REPEAT-CONTAINING PROTEIN 4C (PTHR24369:SF130)	cytokine(PC00083);extracellular matrix protein(PC00102);receptor(PC00197)	Danio rerio	kinase inhibitor activity(GO:0019210);protein kinase activity(GO:0004672)	JAK-STAT cascade(GO:0007259);cytokine-mediated signaling pathway(GO:0019221);regulation of phosphate metabolic process(GO:0019220);response to stimulus(GO:0050896)	cytoplasm(GO:0005737)
DANRE|ZFIN=ZDB-GENE-030131-1868|UniProtKB=F1QU13	alpk2	Uncharacterized protein (Fragment);alpk2;ortholog	ALPHA-PROTEIN KINASE 2 (PTHR14187:SF58)	Hsp70 family chaperone(PC00027);non-receptor serine/threonine protein kinase(PC00167)	Danio rerio	protein kinase activity(GO:0004672)	intracellular signal transduction(GO:0035556)
DANRE|ZFIN=ZDB-GENE-010306-1|UniProtKB=Q7SYJ6	cyp11a1	Cytochrome P450, subfamily XIA, polypeptide 1;cyp11a1;ortholog	CHOLESTEROL SIDE-CHAIN CLEAVAGE ENZYME, MITOCHONDRIAL (PTHR24279:SF93)		Danio rerio	oxidoreductase activity(GO:0016491)
DANRE|ZFIN=ZDB-GENE-050522-169|UniProtKB=F1QTZ3	prelid1b	Uncharacterized protein;prelid1b;ortholog	SUBFAMILY NOT NAMED (PTHR11158:SF35)		Danio rerio	lipid transporter activity(GO:0005319)	anion transport(GO:0006820)	cytoplasm(GO:0005737);mitochondrion(GO:0005739)
DANRE|ZFIN=ZDB-GENE-030616-591|UniProtKB=Q6GQN9	dhrs1	Dehydrogenase/reductase (SDR family) member 1;dhrs1;ortholog	DEHYDROGENASE/REDUCTASE SDR FAMILY MEMBER 1 (PTHR24322:SF678)	dehydrogenase(PC00092);reductase(PC00198)	Danio rerio	oxidoreductase activity(GO:0016491)	steroid metabolic process(GO:0008202)
DANRE|Gene=mms19|UniProtKB=E7FBU4	mms19	MMS19 nucleotide excision repair protein homolog;mms19;ortholog	MMS19 NUCLEOTIDE EXCISION REPAIR PROTEIN HOMOLOG (PTHR12891:SF1)	nucleic acid binding(PC00171);transcription cofactor(PC00217)	Danio rerio	sequence-specific DNA binding transcription factor activity(GO:0003700);transcription cofactor activity(GO:0003712)	DNA repair(GO:0006281);regulation of transcription from RNA polymerase II promoter(GO:0006357)
DANRE|ZFIN=ZDB-GENE-030131-378|UniProtKB=Q6PCR6	zfr	Zinc finger RNA-binding protein;zfr;ortholog	ZINC FINGER RNA-BINDING PROTEIN (PTHR10910:SF134)	DNA binding protein(PC00009);deaminase(PC00088);defense/immunity protein(PC00090);kinase activator(PC00138);mRNA processing factor(PC00147)	Danio rerio	DNA binding(GO:0003677);deaminase activity(GO:0019239);hydrolase activity(GO:0016787);kinase activator activity(GO:0019209);mRNA binding(GO:0003729);protein binding(GO:0005515)	RNA localization(GO:0006403);anterior/posterior axis specification(GO:0009948);apoptotic process(GO:0006915);cell cycle(GO:0007049);mRNA processing(GO:0006397);neurological system process(GO:0050877);nucleobase-containing compound transport(GO:0015931);protein metabolic process(GO:0019538);purine nucleobase metabolic process(GO:0006144);response to interferon-gamma(GO:0034341);spermatogenesis(GO:…
DANRE|ZFIN=ZDB-GENE-040718-75|UniProtKB=Q6DHU1	clptm1l	Cleft lip and palate transmembrane protein 1-like protein;clptm1l;ortholog	CLEFT LIP AND PALATE TRANSMEMBRANE PROTEIN 1-LIKE PROTEIN (PTHR21347:SF6)		Danio rerio
DANRE|ZFIN=ZDB-GENE-070705-172|UniProtKB=F1RD62	grip2b	Uncharacterized protein;grip2b;ortholog	GLUTAMATE RECEPTOR-INTERACTING PROTEIN 2 (PTHR10316:SF62)	cell junction protein(PC00070);nucleotide kinase(PC00172)	Danio rerio	nucleotide kinase activity(GO:0019201)	intracellular signal transduction(GO:0035556);neurological system process(GO:0050877);synaptic transmission(GO:0007268)	cell junction(GO:0030054);plasma membrane(GO:0005886)
DANRE|ZFIN=ZDB-GENE-030131-7972|UniProtKB=A1A5Y0	nell2	Protein kinase C-binding protein NELL2;nell2;ortholog	PROTEIN KINASE C-BINDING PROTEIN NELL2 (PTHR24042:SF9)	annexin(PC00050);calmodulin(PC00061)	Danio rerio	calcium ion binding(GO:0005509);calcium-dependent phospholipid binding(GO:0005544);calmodulin binding(GO:0005516)	cellular process(GO:0009987);nervous system development(GO:0007399)
DANRE|ZFIN=ZDB-GENE-030131-6251|UniProtKB=A5PM92	ppil4	Uncharacterized protein;ppil4;ortholog	PEPTIDYL-PROLYL CIS-TRANS ISOMERASE-LIKE 4 (PTHR11071:SF366)	isomerase(PC00135)	Danio rerio	isomerase activity(GO:0016853)	biosynthetic process(GO:0009058);cellular process(GO:0009987);nitrogen compound metabolic process(GO:0006807);protein phosphorylation(GO:0006468);regulation of phosphate metabolic process(GO:0019220);regulation of transcription from RNA polymerase II promoter(GO:0006357)
DANRE|ZFIN=ZDB-GENE-021206-14|UniProtKB=Q9W762	timm9	Mitochondrial import inner membrane translocase subunit Tim9;timm9;ortholog	MITOCHONDRIAL IMPORT INNER MEMBRANE TRANSLOCASE SUBUNIT TIM9 (PTHR10898:SF14)	mitochondrial carrier protein(PC00158);transfer/carrier protein(PC00219)	Danio rerio	transporter activity(GO:0005215)	cellular process(GO:0009987);mitochondrial transport(GO:0006839);mitochondrion organization(GO:0007005);protein localization(GO:0008104);protein targeting(GO:0006605)	cytoplasm(GO:0005737);mitochondrial inner membrane(GO:0005743);protein complex(GO:0043234)
DANRE|ZFIN=ZDB-GENE-040707-1|UniProtKB=B3DKL9	irx1a	Iroquois homeobox protein 1, a;irx1a;ortholog	IROQUOIS-CLASS HOMEODOMAIN PROTEIN IRX-1 (PTHR11211:SF26)	homeobox transcription factor(PC00119);nucleic acid binding(PC00171)	Danio rerio	sequence-specific DNA binding transcription factor activity(GO:0003700)	ectoderm development(GO:0007398);nervous system development(GO:0007399);regulation of transcription from RNA polymerase II promoter(GO:0006357)
DANRE|ZFIN=ZDB-GENE-030131-4120|UniProtKB=Q5TZ08	kmt2e	Uncharacterized protein;kmt2e;ortholog			Danio rerio
DANRE|ZFIN=ZDB-GENE-040426-2768|UniProtKB=Q1L9G6	cd9b	Tetraspanin;cd9b;ortholog	CD9 ANTIGEN (PTHR19282:SF323)	cell adhesion molecule(PC00069);membrane-bound signaling molecule(PC00152);receptor(PC00197)	Danio rerio		cell surface receptor signaling pathway(GO:0007166);regulation of biological process(GO:0050789);response to stimulus(GO:0050896)	integral to membrane(GO:0016021);plasma membrane(GO:0005886)
DANRE|ZFIN=ZDB-GENE-041210-5|UniProtKB=C1JIE2	sim1b	Sim1b long isoform;sim1b;ortholog	SIM1B LONG ISOFORM-RELATED (PTHR23043:SF36)	basic helix-loop-helix transcription factor(PC00055);nucleic acid binding(PC00171)	Danio rerio	sequence-specific DNA binding RNA polymerase II transcription factor activity(GO:0000981)	biosynthetic process(GO:0009058);cellular process(GO:0009987);nervous system development(GO:0007399);nitrogen compound metabolic process(GO:0006807);single-multicellular organism process(GO:0044707)
DANRE|ZFIN=ZDB-GENE-040426-1049|UniProtKB=Q7ZWE1	pwp1	PWP1 homolog (S. cerevisiae);pwp1;ortholog	PERIODIC TRYPTOPHAN PROTEIN 1 HOMOLOG (PTHR14091:SF5)	transcription factor(PC00218)	Danio rerio	sequence-specific DNA binding transcription factor activity(GO:0003700)	nucleobase-containing compound metabolic process(GO:0006139)
DANRE|ZFIN=ZDB-GENE-061013-408|UniProtKB=F1QEA8	socs5a	Uncharacterized protein;socs5a;ortholog	SUPPRESSOR OF CYTOKINE SIGNALING 4 (PTHR24369:SF151)	cytokine(PC00083)	Danio rerio	kinase inhibitor activity(GO:0019210);protein kinase activity(GO:0004672)	JAK-STAT cascade(GO:0007259);cytokine-mediated signaling pathway(GO:0019221);regulation of phosphate metabolic process(GO:0019220);response to stimulus(GO:0050896);transmembrane receptor protein tyrosine kinase signaling pathway(GO:0007169)	cytoplasm(GO:0005737)
DANRE|ZFIN=ZDB-GENE-070912-181|UniProtKB=B0V356	tox	Uncharacterized protein;tox;ortholog	THYMOCYTE SELECTION-ASSOCIATED HIGH MOBILITY GROUP BOX PROTEIN TOX (PTHR13711:SF270)	HMG box transcription factor(PC00024);chromatin/chromatin-binding protein(PC00077);signaling molecule(PC00207)	Danio rerio
DANRE|ZFIN=ZDB-GENE-030131-6013|UniProtKB=Q7T308	rnf168	E3 ubiquitin-protein ligase RNF168;rnf168;ortholog	E3 UBIQUITIN-PROTEIN LIGASE RNF168 (PTHR23328:SF5)		Danio rerio
DANRE|ZFIN=ZDB-GENE-050417-434|UniProtKB=Q561X2	tmed9	Tmed9 protein;tmed9;ortholog	TRANSMEMBRANE EMP24 DOMAIN-CONTAINING PROTEIN 9 (PTHR22811:SF101)	transfer/carrier protein(PC00219);vesicle coat protein(PC00235)	Danio rerio		intracellular protein transport(GO:0006886)	cytoplasm(GO:0005737);vesicle coat(GO:0030120)
DANRE|ZFIN=ZDB-GENE-060929-918|UniProtKB=F1QLQ4	tsen2	Uncharacterized protein (Fragment);tsen2;ortholog	TRNA-SPLICING ENDONUCLEASE SUBUNIT SEN2 (PTHR21227:SF1)	endodeoxyribonuclease(PC00093);hydrolase(PC00121)	Danio rerio	endoribonuclease activity(GO:0004521)	RNA splicing(GO:0008380);cellular process(GO:0009987);nitrogen compound metabolic process(GO:0006807);tRNA metabolic process(GO:0006399)	intracellular(GO:0005622);nucleus(GO:0005634);protein complex(GO:0043234)
DANRE|ZFIN=ZDB-GENE-080520-3|UniProtKB=F1Q6F2	kmt2ca	Histone-lysine N-methyltransferase;kmt2ca;ortholog	HISTONE-LYSINE N-METHYLTRANSFERASE 2C (PTHR22884:SF391)	DNA binding protein(PC00009);methyltransferase(PC00155)	Danio rerio
DANRE|ZFIN=ZDB-GENE-030131-6218|UniProtKB=F1R7A2	fam129bb	Uncharacterized protein;fam129bb;ortholog	NIBAN-LIKE PROTEIN 1 (PTHR14392:SF12)		Danio rerio
DANRE|ZFIN=ZDB-GENE-041114-90|UniProtKB=E7EXV0	fam173b	Uncharacterized protein;fam173b;ortholog	PROTEIN FAM173B (PTHR13610:SF15)		Danio rerio
DANRE|ZFIN=ZDB-GENE-990621-1|UniProtKB=Q9W767	mdka	Midkine-related growth factor;mdka;ortholog	MIDKINE (PTHR13850:SF8)	cytokine(PC00083)	Danio rerio	cytokine activity(GO:0005125)	cellular process(GO:0009987)
DANRE|ZFIN=ZDB-GENE-040801-112|UniProtKB=Q6DEL8	cks1b	Cyclin-dependent kinases regulatory subunit;cks1b;ortholog	CYCLIN-DEPENDENT KINASES REGULATORY SUBUNIT (PTHR23415:SF26)	kinase modulator(PC00140)	Danio rerio	kinase regulator activity(GO:0019207);protein binding(GO:0005515)	cell cycle(GO:0007049)
DANRE|ZFIN=ZDB-GENE-130530-945|UniProtKB=E7F7C2	ralgapb	Uncharacterized protein;ralgapb;ortholog	RAL GTPASE-ACTIVATING PROTEIN SUBUNIT BETA (PTHR21344:SF4)		Danio rerio
DANRE|ZFIN=ZDB-GENE-040426-1404|UniProtKB=B0S7L1	wipi1	Uncharacterized protein;wipi1;ortholog	WD REPEAT DOMAIN PHOSPHOINOSITIDE-INTERACTING PROTEIN 1 (PTHR11227:SF32)		Danio rerio	lipid binding(GO:0008289)	biosynthetic process(GO:0009058);catabolic process(GO:0009056);cell communication(GO:0007154);cellular component biogenesis(GO:0044085);organelle organization(GO:0006996);protein lipidation(GO:0006497);protein localization(GO:0008104);response to external stimulus(GO:0009605);response to stress(GO:0006950)	cytosol(GO:0005829);membrane(GO:0016020)
DANRE|ZFIN=ZDB-GENE-030131-5954|UniProtKB=A9C4A6	mkrn4	Uncharacterized protein;mkrn4;ortholog	SUBFAMILY NOT NAMED (PTHR11224:SF44)	ubiquitin-protein ligase(PC00234)	Danio rerio	ubiquitin-protein ligase activity(GO:0004842)	proteolysis(GO:0006508)
DANRE|ZFIN=ZDB-GENE-011115-1|UniProtKB=Q6PC29	ywhag1	14-3-3 protein gamma-1;ywhag1;ortholog	14-3-3 PROTEIN GAMMA (PTHR18860:SF41)	chaperone(PC00072)	Danio rerio		cell cycle(GO:0007049);signal transduction(GO:0007165)
DANRE|ZFIN=ZDB-GENE-130128-1|UniProtKB=E7FA03	gas7a	Uncharacterized protein;gas7a;ortholog	GROWTH ARREST-SPECIFIC PROTEIN 7 (PTHR23065:SF37)	actin family cytoskeletal protein(PC00041);membrane trafficking regulatory protein(PC00151)	Danio rerio
DANRE|ZFIN=ZDB-GENE-050522-338|UniProtKB=B0R1B6	asb6	Uncharacterized protein;asb6;ortholog	ANKYRIN REPEAT AND SOCS BOX PROTEIN 6 (PTHR24132:SF20)	transmembrane receptor regulatory/adaptor protein(PC00226)	Danio rerio		cell cycle(GO:0007049)
DANRE|ZFIN=ZDB-GENE-030131-2637|UniProtKB=F1QGR6	atf5b	Uncharacterized protein (Fragment);atf5b;ortholog	CYCLIC AMP-DEPENDENT TRANSCRIPTION FACTOR ATF-5 (PTHR13044:SF19)	transcription factor(PC00218)	Danio rerio
DANRE|ZFIN=ZDB-GENE-031114-1|UniProtKB=F1R1S3	sox8b	Uncharacterized protein;sox8b;ortholog	TRANSCRIPTION FACTOR SOX-9 (PTHR10270:SF272)	HMG box transcription factor(PC00024);nucleic acid binding(PC00171)	Danio rerio	sequence-specific DNA binding transcription factor activity(GO:0003700)	regulation of transcription from RNA polymerase II promoter(GO:0006357)
DANRE|ZFIN=ZDB-GENE-030410-1|UniProtKB=Q5XJ48	gpx1a	Glutathione peroxidase;gpx1a;ortholog	GLUTATHIONE PEROXIDASE (PTHR11592:SF59)	peroxidase(PC00180)	Danio rerio	oxidoreductase activity(GO:0016491);peroxidase activity(GO:0004601)	immune system process(GO:0002376);response to stress(GO:0006950);response to toxic substance(GO:0009636);steroid metabolic process(GO:0008202)
DANRE|ZFIN=ZDB-GENE-050417-464|UniProtKB=B8JM90	mhc1laa	Uncharacterized protein;mhc1laa;ortholog	MAJOR HISTOCOMPATIBILITY COMPLEX CLASS I UBA PROTEIN (PTHR16675:SF197)	immunoglobulin receptor superfamily(PC00124);major histocompatibility complex antigen(PC00149)	Danio rerio			plasma membrane(GO:0005886)
DANRE|ZFIN=ZDB-GENE-081022-198|UniProtKB=F1Q572	soga3b	Uncharacterized protein;soga3b;ortholog	PROTEIN SOGA3 (PTHR15742:SF10)		Danio rerio
DANRE|ZFIN=ZDB-GENE-030131-330|UniProtKB=Q6IQT9	mpc2	Brp44 protein;mpc2;ortholog	MITOCHONDRIAL PYRUVATE CARRIER 2 (PTHR14154:SF35)		Danio rerio
DANRE|ZFIN=ZDB-GENE-081031-49|UniProtKB=X1WDG1	gareml	Uncharacterized protein (Fragment);gareml;ortholog	GRB2-ASSOCIATED AND REGULATOR OF MAPK PROTEIN-LIKE (PTHR14454:SF10)		Danio rerio
DANRE|ZFIN=ZDB-GENE-040426-866|UniProtKB=Q7ZVH3	cdc23	CDC23 (Cell division cycle 23, yeast, homolog);cdc23;ortholog	CELL DIVISION CYCLE PROTEIN 23 HOMOLOG (PTHR12558:SF14)		Danio rerio		mitosis(GO:0007067)
DANRE|ZFIN=ZDB-GENE-030131-1393|UniProtKB=E7FC33	stag1b	Uncharacterized protein;stag1b;ortholog	COHESIN SUBUNIT SA-1 (PTHR11199:SF18)	chromatin/chromatin-binding protein(PC00077)	Danio rerio	chromatin binding(GO:0003682);nucleic acid binding(GO:0003676)	chromosome segregation(GO:0007059);mitosis(GO:0007067)
DANRE|ZFIN=ZDB-GENE-050522-274|UniProtKB=B0R1B2	wdr13	Uncharacterized protein;wdr13;ortholog	WD REPEAT-CONTAINING PROTEIN 13 (PTHR22838:SF11)		Danio rerio
DANRE|ZFIN=ZDB-GENE-040426-1846|UniProtKB=Q6P4V5	scp2a	Sterol carrier protein 2;scp2a;ortholog	STEROL CARRIER PROTEIN 2 (PTHR24314:SF18)		Danio rerio
DANRE|ZFIN=ZDB-GENE-040801-105|UniProtKB=Q6DBX0	mfsd6l	Major facilitator superfamily domain-containing protein 6-like;mfsd6l;ortholog	MAJOR FACILITATOR SUPERFAMILY DOMAIN-CONTAINING PROTEIN 6-LIKE (PTHR16172:SF39)		Danio rerio
DANRE|ZFIN=ZDB-GENE-060825-150|UniProtKB=F1QK38	crcp	Uncharacterized protein;crcp;ortholog	DNA-DIRECTED RNA POLYMERASE III SUBUNIT RPC9 (PTHR15561:SF1)	G-protein coupled receptor(PC00021)	Danio rerio	DNA-directed RNA polymerase activity(GO:0003899);nucleotidyltransferase activity(GO:0016779)	biosynthetic process(GO:0009058);cellular process(GO:0009987);nitrogen compound metabolic process(GO:0006807);transcription, DNA-dependent(GO:0006351)	intracellular(GO:0005622);nucleoplasm(GO:0005654);protein complex(GO:0043234)
DANRE|ZFIN=ZDB-GENE-041114-195|UniProtKB=Q5U3A3	ralab	Uncharacterized protein;ralab;ortholog	RAS-RELATED PROTEIN RAL-A (PTHR24070:SF277)	small GTPase(PC00208)	Danio rerio	GTPase activity(GO:0003924);protein binding(GO:0005515)	G-protein coupled receptor signaling pathway(GO:0007186);I-kappaB kinase/NF-kappaB cascade(GO:0007249);MAPK cascade(GO:0000165);cell adhesion(GO:0007155);embryo development(GO:0009790);intracellular protein transport(GO:0006886);neurological system process(GO:0050877);receptor-mediated endocytosis(GO:0006898);synaptic transmission(GO:0007268)
DANRE|ZFIN=ZDB-GENE-041111-185|UniProtKB=F1Q5U9	zgc:162698	Uncharacterized protein;zgc:162698;ortholog	SUBFAMILY NOT NAMED (PTHR21229:SF40)		Danio rerio
DANRE|ZFIN=ZDB-GENE-030131-1598|UniProtKB=Q5TZ44	cd164	CD164 molecule, sialomucin;cd164;ortholog	SIALOMUCIN CORE PROTEIN 24 (PTHR11337:SF16)	receptor(PC00197)	Danio rerio	receptor activity(GO:0004872)	cellular process(GO:0009987)
DANRE|ZFIN=ZDB-GENE-030616-521|UniProtKB=F1QE79	pdxkb	Uncharacterized protein (Fragment);pdxkb;ortholog	SUBFAMILY NOT NAMED (PTHR10534:SF11)	kinase(PC00137)	Danio rerio	kinase activity(GO:0016301)	biosynthetic process(GO:0009058);cellular process(GO:0009987);coenzyme metabolic process(GO:0006732);nitrogen compound metabolic process(GO:0006807);phosphate-containing compound metabolic process(GO:0006796);vitamin metabolic process(GO:0006766)	cytosol(GO:0005829)
DANRE|ZFIN=ZDB-GENE-031204-31|UniProtKB=B3DJ13	npdc1a	Uncharacterized protein;npdc1a;ortholog	NEURAL PROLIFERATION DIFFERENTIATION AND CONTROL PROTEIN 1 (PTHR23352:SF3)		Danio rerio
DANRE|ZFIN=ZDB-GENE-070809-4|UniProtKB=E7FGJ0	adam15	Uncharacterized protein;adam15;ortholog	DISINTEGRIN AND METALLOPROTEINASE DOMAIN-CONTAINING PROTEIN 15 (PTHR11905:SF207)		Danio rerio		apoptotic process(GO:0006915);fertilization(GO:0009566);heart development(GO:0007507);mesoderm development(GO:0007498);neurological system process(GO:0050877)
DANRE|ZFIN=ZDB-GENE-040912-139|UniProtKB=F1QWN8	cyp2v1	Uncharacterized protein;cyp2v1;ortholog	CYTOCHROME P450, FAMILY 2, SUBFAMILY J, POLYPEPTIDE 23-RELATED (PTHR24300:SF252)		Danio rerio
DANRE|ZFIN=ZDB-GENE-040426-1856|UniProtKB=Q6P0V0	hnrnph1	Heterogeneous nuclear ribonucleoprotein H1;hnrnph1;ortholog	HETEROGENEOUS NUCLEAR RIBONUCLEOPROTEIN H (PTHR13976:SF54)	ribosomal protein(PC00202)	Danio rerio	nucleic acid binding(GO:0003676);structural constituent of ribosome(GO:0003735)	mRNA splicing, via spliceosome(GO:0000398)
DANRE|ZFIN=ZDB-GENE-030131-4334|UniProtKB=Q7T351	atf1	Activating transcription factor 1;atf1;ortholog	ACTIVATING TRANSCRIPTION FACTOR 1 (PTHR22952:SF244)		Danio rerio		ectoderm development(GO:0007398);immune system process(GO:0002376);nervous system development(GO:0007399);neurological system process(GO:0050877);signal transduction(GO:0007165)
DANRE|ZFIN=ZDB-GENE-070705-218|UniProtKB=A5WVX0	itpa	Inosine triphosphate pyrophosphatase;itpa;ortholog	INOSINE TRIPHOSPHATE PYROPHOSPHATASE (PTHR11067:SF10)	nucleotide phosphatase(PC00173)	Danio rerio	nucleotide phosphatase activity(GO:0019204)	DNA repair(GO:0006281);regulation of nucleobase-containing compound metabolic process(GO:0019219)
DANRE|ZFIN=ZDB-GENE-040718-353|UniProtKB=Q6DHI9	psmb2	Proteasome subunit beta type;psmb2;ortholog	PROTEASOME SUBUNIT BETA TYPE-2 (PTHR11599:SF95)		Danio rerio
DANRE|ZFIN=ZDB-GENE-040808-41|UniProtKB=Q6AXK6	ypel1	Protein yippee-like;ypel1;ortholog	PROTEIN YIPPEE-LIKE 1 (PTHR13848:SF25)		Danio rerio
DANRE|ZFIN=ZDB-GENE-051113-96|UniProtKB=F1QPQ0	zgc:123275	Uncharacterized protein;zgc:123275;ortholog	SUBFAMILY NOT NAMED (PTHR12253:SF20)		Danio rerio
DANRE|ZFIN=ZDB-GENE-130530-565|UniProtKB=F1QNS2	ppp2r2aa	Serine/threonine-protein phosphatase 2A 55 kDa regulatory subunit B (Fragment);ppp2r2aa;ortholog	SERINE/THREONINE-PROTEIN PHOSPHATASE 2A 55 KDA REGULATORY SUBUNIT B ALPHA ISOFORM (PTHR11871:SF22)	protein phosphatase(PC00195)	Danio rerio	phosphoprotein phosphatase activity(GO:0004721)	immune system process(GO:0002376);protein phosphorylation(GO:0006468);response to stress(GO:0006950)
DANRE|ZFIN=ZDB-GENE-040426-1285|UniProtKB=Q7T2G0	tspan12	Tetraspanin;tspan12;ortholog	TETRASPANIN-12 (PTHR19282:SF289)	cell adhesion molecule(PC00069);membrane-bound signaling molecule(PC00152);receptor(PC00197)	Danio rerio		cell surface receptor signaling pathway(GO:0007166);regulation of biological process(GO:0050789);response to stimulus(GO:0050896)	integral to membrane(GO:0016021);plasma membrane(GO:0005886)
DANRE|ZFIN=ZDB-GENE-040912-131|UniProtKB=Q66I79	selk	Selenoprotein K;selk;ortholog	SELENOPROTEIN K (PTHR16875:SF1)		Danio rerio
DANRE|ZFIN=ZDB-GENE-030131-1007|UniProtKB=A9C3T0	prkar2aa	Uncharacterized protein;prkar2aa;ortholog	CAMP-DEPENDENT PROTEIN KINASE TYPE II-ALPHA REGULATORY SUBUNIT (PTHR11635:SF167)		Danio rerio		signal transduction(GO:0007165)
DANRE|ZFIN=ZDB-GENE-040426-2077|UniProtKB=Q803V2	prpsap2	Phosphoribosyl pyrophosphate synthetase-associated protein 2;prpsap2;ortholog	PHOSPHORIBOSYL PYROPHOSPHATE SYNTHASE-ASSOCIATED PROTEIN 2 (PTHR10210:SF78)	carbohydrate kinase(PC00065);ligase(PC00142);nucleotide kinase(PC00172)	Danio rerio	carbohydrate kinase activity(GO:0019200);ligase activity(GO:0016874);nucleotide kinase activity(GO:0019201)	purine nucleobase metabolic process(GO:0006144);pyrimidine nucleobase metabolic process(GO:0006206)
DANRE|ZFIN=ZDB-GENE-070705-331|UniProtKB=F1Q5W3	tmem170b	Uncharacterized protein;tmem170b;ortholog	TRANSMEMBRANE PROTEIN 170B (PTHR22779:SF7)		Danio rerio
DANRE|ZFIN=ZDB-GENE-040426-1448|UniProtKB=Q7SZP2	zgc:65873	UPF0690 protein C1orf52 homolog;zgc:65873;ortholog	UPF0690 PROTEIN C1ORF52 (PTHR31833:SF3)		Danio rerio
DANRE|ZFIN=ZDB-GENE-030131-3625|UniProtKB=A2CF03	las1l	Uncharacterized protein;las1l;ortholog	RIBOSOMAL BIOGENESIS PROTEIN LAS1L (PTHR15002:SF1)		Danio rerio
DANRE|ZFIN=ZDB-GENE-070112-991|UniProtKB=E7F1V9	pomgnt1	Uncharacterized protein;pomgnt1;ortholog	PROTEIN O-LINKED-MANNOSE BETA-1,2-N-ACETYLGLUCOSAMINYLTRANSFERASE 1 (PTHR10468:SF13)	glycosyltransferase(PC00111)	Danio rerio	transferase activity, transferring glycosyl groups(GO:0016757)	protein glycosylation(GO:0006486)
DANRE|ZFIN=ZDB-GENE-041010-82|UniProtKB=Q5XJX1	SCGN,scgn	Secretagogin;scgn;ortholog	SECRETAGOGIN (PTHR19972:SF13)		Danio rerio	calcium ion binding(GO:0005509)	cellular calcium ion homeostasis(GO:0006874);cellular process(GO:0009987)	cytosol(GO:0005829);neuron projection(GO:0043005);nucleus(GO:0005634)
DANRE|ZFIN=ZDB-GENE-030616-582|UniProtKB=B0R0G9	si:ch211-14a17.11	Uncharacterized protein;si:ch211-14a17.11;ortholog	SUBFAMILY NOT NAMED (PTHR16260:SF4)		Danio rerio
DANRE|ZFIN=ZDB-GENE-030721-5|UniProtKB=Q8JH68	mxa	Interferon-induced GTP-binding protein MxA;mxa;ortholog	INTERFERON-INDUCED GTP-BINDING PROTEIN MXA-RELATED (PTHR11566:SF97)	hydrolase(PC00121);microtubule family cytoskeletal protein(PC00157);small GTPase(PC00208)	Danio rerio	GTPase activity(GO:0003924);protein binding(GO:0005515);structural constituent of cytoskeleton(GO:0005200)	cellular component morphogenesis(GO:0032989);cellular process(GO:0009987);endocytosis(GO:0006897);intracellular protein transport(GO:0006886)	intracellular(GO:0005622);microtubule(GO:0005874)
DANRE|ZFIN=ZDB-GENE-050417-3|UniProtKB=Q568B3	2017-09-10	Septin 10;sept10;ortholog	SEPTIN 10 (PTHR18884:SF96)	cytoskeletal protein(PC00085);small GTPase(PC00208)	Danio rerio	GTPase activity(GO:0003924);protein binding(GO:0005515);structural constituent of cytoskeleton(GO:0005200)	cytokinesis(GO:0000910);mitosis(GO:0007067)	cytoskeleton(GO:0005856);intracellular(GO:0005622)
DANRE|ZFIN=ZDB-GENE-040426-2743|UniProtKB=E7F1Q7	zranb2	Zinc finger Ran-binding domain-containing protein 2;zranb2;ortholog	ZINC FINGER RAN-BINDING DOMAIN-CONTAINING PROTEIN 2 (PTHR12999:SF17)		Danio rerio
DANRE|ZFIN=ZDB-GENE-020320-3|UniProtKB=E9QD41	crabp1a	Uncharacterized protein;crabp1a;ortholog	CELLULAR RETINOIC ACID-BINDING PROTEIN 1 (PTHR11955:SF122)		Danio rerio		ectoderm development(GO:0007398)
DANRE|ZFIN=ZDB-GENE-030131-2317|UniProtKB=A0A0B4J1A5	ewsr1a	Uncharacterized protein;ewsr1a;ortholog	RNA-BINDING PROTEIN EWS (PTHR23238:SF28)	DNA binding protein(PC00009);mRNA splicing factor(PC00148);transcription factor(PC00218)	Danio rerio	catalytic activity(GO:0003824);mRNA binding(GO:0003729);sequence-specific DNA binding transcription factor activity(GO:0003700)	RNA splicing, via transesterification reactions(GO:0000375);mRNA splicing, via spliceosome(GO:0000398);neurological system process(GO:0050877)
DANRE|ZFIN=ZDB-GENE-040426-939|UniProtKB=F1Q8X6	pdk2b	Uncharacterized protein;pdk2b;ortholog	SUBFAMILY NOT NAMED (PTHR11947:SF26)	protein kinase(PC00193)	Danio rerio	protein kinase activity(GO:0004672)	cellular amino acid catabolic process(GO:0009063);regulation of cellular amino acid metabolic process(GO:0006521);signal transduction(GO:0007165)
DANRE|ZFIN=ZDB-GENE-040426-1103|UniProtKB=Q7ZW98	ap2m1b	AP-2 complex subunit mu-B;ap2m1b;ortholog	AP-2 COMPLEX SUBUNIT MU (PTHR10529:SF271)	extracellular matrix glycoprotein(PC00100);receptor(PC00197)	Danio rerio
DANRE|ZFIN=ZDB-GENE-030131-2229|UniProtKB=Q7ZW82	gnaia	Guanine nucleotide binding protein (G protein), alpha inhibiting activity polypeptide a;gnaia;ortholog	GUANINE NUCLEOTIDE-BINDING PROTEIN G(I) SUBUNIT ALPHA-1 (PTHR10218:SF283)	heterotrimeric G-protein(PC00117)	Danio rerio	GTPase activity(GO:0003924);adenylate cyclase activity(GO:0004016);pyrophosphatase activity(GO:0016462);receptor binding(GO:0005102);signal transducer activity(GO:0004871)	G-protein coupled receptor signaling pathway(GO:0007186);biosynthetic process(GO:0009058);catabolic process(GO:0009056);cyclic nucleotide metabolic process(GO:0009187);intracellular signal transduction(GO:0035556);nitrogen compound metabolic process(GO:0006807);regulation of catalytic activity(GO:0050790);regulation of nucleobase-containing compound metabolic process(GO:0019219);regulation of pho…	heterotrimeric G-protein complex(GO:0005834);intracellular(GO:0005622);plasma membrane(GO:0005886)
DANRE|ZFIN=ZDB-GENE-030131-9188|UniProtKB=B8JID2	klf12a	Uncharacterized protein;klf12a;ortholog	KLF-3, ISOFORM B (PTHR24409:SF217)		Danio rerio
DANRE|ZFIN=ZDB-GENE-030616-162|UniProtKB=F1R3G4	myh10	Uncharacterized protein;myh10;ortholog	MYOSIN-10 (PTHR13140:SF549)	G-protein modulator(PC00022);actin binding motor protein(PC00040);cell junction protein(PC00070)	Danio rerio	enzyme regulator activity(GO:0030234);motor activity(GO:0003774);protein binding(GO:0005515);structural constituent of cytoskeleton(GO:0005200)	cellular component morphogenesis(GO:0032989);cellular component movement(GO:0006928);cytokinesis(GO:0000910);intracellular protein transport(GO:0006886);intracellular signal transduction(GO:0035556);mesoderm development(GO:0007498);mitosis(GO:0007067);muscle contraction(GO:0006936);muscle organ development(GO:0007517);sensory perception of sound(GO:0007605);sensory perception(GO:0007600);vesicle-…	actin cytoskeleton(GO:0015629);cell junction(GO:0030054);intracellular(GO:0005622);plasma membrane(GO:0005886)
DANRE|ZFIN=ZDB-GENE-040426-825|UniProtKB=F1QXS6	phkg2	Uncharacterized protein;phkg2;ortholog	PHOSPHORYLASE B KINASE GAMMA CATALYTIC CHAIN, LIVER/TESTIS ISOFORM (PTHR24347:SF343)	non-receptor serine/threonine protein kinase(PC00167)	Danio rerio	protein kinase activity(GO:0004672)	calcium-mediated signaling(GO:0019722);glycogen metabolic process(GO:0005977)	cytoplasm(GO:0005737)
DANRE|ZFIN=ZDB-GENE-040426-1625|UniProtKB=Q7SYK1	qtrt1	Queuine tRNA-ribosyltransferase;qtrt1;ortholog	QUEUINE TRNA-RIBOSYLTRANSFERASE (PTHR43530:SF1)		Danio rerio	transferase activity, transferring glycosyl groups(GO:0016757)	biosynthetic process(GO:0009058);cellular process(GO:0009987);nitrogen compound metabolic process(GO:0006807);tRNA metabolic process(GO:0006399)	cytoplasm(GO:0005737)
DANRE|ZFIN=ZDB-GENE-040426-1908|UniProtKB=Q6NZZ3	zgc:77929	UPF0669 protein C6orf120 homolog;zgc:77929;ortholog	UPF0669 PROTEIN C6ORF120 (PTHR31703:SF3)		Danio rerio
DANRE|ZFIN=ZDB-GENE-030131-4430|UniProtKB=Q567H1	pdss1	Prenyl (Decaprenyl) diphosphate synthase, subunit 1;pdss1;ortholog	DECAPRENYL-DIPHOSPHATE SYNTHASE SUBUNIT 1 (PTHR12001:SF63)	acyltransferase(PC00042)	Danio rerio	transferase activity, transferring acyl groups(GO:0016746)
DANRE|ZFIN=ZDB-GENE-090313-124|UniProtKB=E7F3L0	fam19a1a	Uncharacterized protein;fam19a1a;ortholog	PROTEIN FAM19A1 (PTHR31770:SF12)		Danio rerio
DANRE|ZFIN=ZDB-GENE-061207-53|UniProtKB=F1QP06	lactbl1b	Uncharacterized protein;lactbl1b;ortholog	BETA-LACTAMASE-LIKE 1-RELATED (PTHR22935:SF88)	serine protease(PC00203)	Danio rerio	serine-type peptidase activity(GO:0008236)
DANRE|ZFIN=ZDB-GENE-060503-333|UniProtKB=F1Q5M3	clcn1a	Chloride channel protein;clcn1a;ortholog	CHLORIDE CHANNEL PROTEIN 1 (PTHR11689:SF127)	anion channel(PC00049)	Danio rerio	anion channel activity(GO:0005253)	anion transport(GO:0006820)
DANRE|ZFIN=ZDB-GENE-050522-332|UniProtKB=F1QR19	zgc:111976	Uncharacterized protein;zgc:111976;ortholog	SUBFAMILY NOT NAMED (PTHR12881:SF11)	DNA binding protein(PC00009)	Danio rerio	RNA polymerase II transcription factor binding transcription factor activity(GO:0001076);transcription cofactor activity(GO:0003712)	biosynthetic process(GO:0009058);cellular process(GO:0009987);nitrogen compound metabolic process(GO:0006807)	intracellular(GO:0005622);nucleoplasm(GO:0005654);protein complex(GO:0043234)
DANRE|ZFIN=ZDB-GENE-060711-1|UniProtKB=F1RCR3	fbln2	Uncharacterized protein (Fragment);fbln2;ortholog	FIBULIN-2 (PTHR24044:SF404)		Danio rerio	calcium ion binding(GO:0005509)	cell-cell adhesion(GO:0016337);cell-cell signaling(GO:0007267);cellular component movement(GO:0006928);ectoderm development(GO:0007398);immune system process(GO:0002376);signal transduction(GO:0007165)
DANRE|Gene=cenpa|UniProtKB=Q803H4	cenpa	Histone H3-like centromeric protein A;cenpa;ortholog	HISTONE H3-LIKE CENTROMERIC PROTEIN A (PTHR11426:SF139)	histone(PC00118)	Danio rerio	DNA binding(GO:0003677)	cellular process(GO:0009987);chromatin organization(GO:0006325);nucleobase-containing compound metabolic process(GO:0006139)
DANRE|ZFIN=ZDB-GENE-040628-2|UniProtKB=P61799	aptx	Aprataxin;aptx;ortholog	APRATAXIN (PTHR12486:SF7)	damaged DNA-binding protein(PC00086)	Danio rerio	damaged DNA binding(GO:0003684)	DNA repair(GO:0006281)
DANRE|ZFIN=ZDB-GENE-050301-2|UniProtKB=Q5NE14	pkz	Protein kinase containing Z-DNA binding domains;pkz;ortholog	INTERFERON-INDUCED, DOUBLE-STRANDED RNA-ACTIVATED PROTEIN KINASE (PTHR11042:SF107)	non-receptor serine/threonine protein kinase(PC00167)	Danio rerio	protein kinase activity(GO:0004672)	immune system process(GO:0002376);mitosis(GO:0007067);response to stress(GO:0006950);translation(GO:0006412)
DANRE|ZFIN=ZDB-GENE-030131-6682|UniProtKB=A4IGC3	rilpl2	RILP-like protein 2;rilpl2;ortholog	RILP-LIKE PROTEIN 2 (PTHR21502:SF12)	nucleic acid binding(PC00171)	Danio rerio	nucleic acid binding(GO:0003676)	spermatogenesis(GO:0007283)
DANRE|ZFIN=ZDB-GENE-040426-2876|UniProtKB=Q7ZVZ6	pitrm1,prep	Presequence protease, mitochondrial;pitrm1;ortholog	PRESEQUENCE PROTEASE, MITOCHONDRIAL (PTHR43016:SF6)	metalloprotease(PC00153)	Danio rerio	binding(GO:0005488);metallopeptidase activity(GO:0008237)	protein metabolic process(GO:0019538)
DANRE|ZFIN=ZDB-GENE-040718-467|UniProtKB=Q6DH88	cox20	Cytochrome c oxidase protein 20 homolog;cox20;ortholog	CYTOCHROME C OXIDASE PROTEIN 20 HOMOLOG (PTHR31586:SF2)		Danio rerio		cellular process(GO:0009987);generation of precursor metabolites and energy(GO:0006091);mitochondrion organization(GO:0007005);protein complex assembly(GO:0006461)	cytoplasm(GO:0005737);mitochondrion(GO:0005739)
DANRE|Ensembl=ENSDARG00000102877|UniProtKB=A0A0G2KLD8	BPHL	Uncharacterized protein;bphl;ortholog	VALACYCLOVIR HYDROLASE (PTHR10992:SF972)	serine protease(PC00203)	Danio rerio	hydrolase activity(GO:0016787)
DANRE|ZFIN=ZDB-GENE-990726-27|UniProtKB=Q7ZTU9	tbx2b	T-box transcription factor TBX2b;tbx2b;ortholog	T-BOX TRANSCRIPTION FACTOR TBX2B (PTHR11267:SF157)	nucleic acid binding(PC00171);transcription factor(PC00218)	Danio rerio	sequence-specific DNA binding transcription factor activity(GO:0003700)	regulation of transcription from RNA polymerase II promoter(GO:0006357)
DANRE|ZFIN=ZDB-GENE-040822-43|UniProtKB=Q68EH9	crbn	Protein cereblon;crbn;ortholog	PROTEIN CEREBLON (PTHR14255:SF18)	protease(PC00190)	Danio rerio	peptidase activity(GO:0008233)	proteolysis(GO:0006508)
DANRE|ZFIN=ZDB-GENE-050320-87|UniProtKB=F1QT96	ndufc2	Uncharacterized protein (Fragment);ndufc2;ortholog	NADH DEHYDROGENASE [UBIQUINONE] 1 SUBUNIT C2-RELATED (PTHR13099:SF1)	oxidoreductase(PC00176)	Danio rerio	oxidoreductase activity(GO:0016491)	oxidative phosphorylation(GO:0006119);respiratory electron transport chain(GO:0022904)
DANRE|ZFIN=ZDB-GENE-040718-35|UniProtKB=Q6DHQ0	cdk2ap2	Cyclin-dependent kinase 2-associated protein;cdk2ap2;ortholog	CYCLIN-DEPENDENT KINASE 2-ASSOCIATED PROTEIN (PTHR22607:SF6)		Danio rerio
DANRE|ZFIN=ZDB-GENE-031116-67|UniProtKB=E7EZA7	padi2	Uncharacterized protein;padi2;ortholog	SUBFAMILY NOT NAMED (PTHR10837:SF16)		Danio rerio
DANRE|ZFIN=ZDB-GENE-070705-515|UniProtKB=F1QGG6	si:dkey-9p20.18	Uncharacterized protein (Fragment);si:dkey-9p20.18;ortholog	SUBFAMILY NOT NAMED (PTHR24401:SF33)		Danio rerio
DANRE|ZFIN=ZDB-GENE-030131-1473|UniProtKB=F1QJX5	ubr3	Uncharacterized protein (Fragment);ubr3;ortholog	E3 UBIQUITIN-PROTEIN LIGASE UBR3 (PTHR21497:SF38)		Danio rerio		catabolic process(GO:0009056);cellular process(GO:0009987);cellular protein modification process(GO:0006464);proteolysis(GO:0006508)	cytoplasm(GO:0005737);protein complex(GO:0043234)
DANRE|ZFIN=ZDB-GENE-980526-242|UniProtKB=F1REQ8	pcdh8	Uncharacterized protein;pcdh8;ortholog	SUBFAMILY NOT NAMED (PTHR24028:SF221)	cadherin(PC00057)	Danio rerio	calcium ion binding(GO:0005509)	cell-cell adhesion(GO:0016337);nervous system development(GO:0007399);signal transduction(GO:0007165)
DANRE|ZFIN=ZDB-GENE-070112-1992|UniProtKB=F1QRT7	zbtb20	Uncharacterized protein;zbtb20;ortholog	ZINC FINGER AND BTB DOMAIN-CONTAINING PROTEIN 20 (PTHR24409:SF204)		Danio rerio
DANRE|ZFIN=ZDB-GENE-040426-2518|UniProtKB=Q6NY81	ehd1a	Uncharacterized protein;ehd1a;ortholog	EH-DOMAIN CONTAINING 1 (PTHR11216:SF97)	G-protein modulator(PC00022);calcium-binding protein(PC00060);membrane traffic protein(PC00150)	Danio rerio	calcium ion binding(GO:0005509);protein binding(GO:0005515);small GTPase regulator activity(GO:0005083)	endocytosis(GO:0006897);intracellular protein transport(GO:0006886);neurotransmitter secretion(GO:0007269);synaptic transmission(GO:0007268)
DANRE|ZFIN=ZDB-GENE-040426-829|UniProtKB=Q7ZVM9	rmi1	RecQ-mediated genome instability protein 1;rmi1;ortholog	RECQ-MEDIATED GENOME INSTABILITY PROTEIN 1 (PTHR14790:SF18)		Danio rerio
DANRE|ZFIN=ZDB-GENE-060526-217|UniProtKB=A2CF31	atxn2	Uncharacterized protein;atxn2;ortholog	ATAXIN-2 (PTHR12854:SF13)	RNA binding protein(PC00031)	Danio rerio		cellular component biogenesis(GO:0044085);cellular process(GO:0009987);organelle organization(GO:0006996);regulation of biological process(GO:0050789)	cytoplasm(GO:0005737);organelle(GO:0043226);ribonucleoprotein complex(GO:0030529)
DANRE|ZFIN=ZDB-GENE-061013-353|UniProtKB=F1QXH5	clcn4	Chloride channel protein;clcn4;ortholog	H(+)/CL(-) EXCHANGE TRANSPORTER 4 (PTHR11689:SF114)	anion channel(PC00049)	Danio rerio	anion channel activity(GO:0005253)	anion transport(GO:0006820)
DANRE|ZFIN=ZDB-GENE-040801-40|UniProtKB=F1Q9J0	bag3	Uncharacterized protein;bag3;ortholog	BAG FAMILY MOLECULAR CHAPERONE REGULATOR 3 (PTHR12329:SF20)		Danio rerio		cell surface receptor signaling pathway(GO:0007166);negative regulation of apoptotic process(GO:0043066)
DANRE|ZFIN=ZDB-GENE-040426-1181|UniProtKB=Q5H7C2	foxl1	Forkhead transcription factor;foxl1;ortholog	FORKHEAD BOX PROTEIN L1 (PTHR11829:SF297)	DNA binding protein(PC00009);transcription factor(PC00218)	Danio rerio	sequence-specific DNA binding RNA polymerase II transcription factor activity(GO:0000981)	anatomical structure morphogenesis(GO:0009653);biosynthetic process(GO:0009058);cell differentiation(GO:0030154);cellular process(GO:0009987);nitrogen compound metabolic process(GO:0006807)	intracellular(GO:0005622);nucleus(GO:0005634)
DANRE|ZFIN=ZDB-GENE-131121-177|UniProtKB=X1WD72	si:ch211-15d5.11	Uncharacterized protein;si:ch211-15d5.11;ortholog	OXIDATION RESISTANCE PROTEIN 1 (PTHR23354:SF80)		Danio rerio
DANRE|ZFIN=ZDB-GENE-050810-1|UniProtKB=B8JHS8	slc8a3	Uncharacterized protein;slc8a3;ortholog	SODIUM/CALCIUM EXCHANGER 3 (PTHR11878:SF45)	cation transporter(PC00068)	Danio rerio	cation transmembrane transporter activity(GO:0008324)	signal transduction(GO:0007165)
DANRE|ZFIN=ZDB-GENE-031006-6|UniProtKB=A2BFP2	ncf1	Uncharacterized protein;ncf1;ortholog	NEUTROPHIL CYTOSOL FACTOR 1-RELATED (PTHR15706:SF14)		Danio rerio		intracellular signal transduction(GO:0035556)
DANRE|ZFIN=ZDB-GENE-040625-164|UniProtKB=A0M8V6	cav2	Caveolin;cav2;ortholog	CAVEOLIN-2 (PTHR10844:SF24)	G-protein modulator(PC00022);membrane traffic protein(PC00150);structural protein(PC00211);transmembrane receptor regulatory/adaptor protein(PC00226)	Danio rerio	protein binding(GO:0005515);small GTPase regulator activity(GO:0005083);structural molecule activity(GO:0005198)	cellular process(GO:0009987);endocytosis(GO:0006897);extracellular transport(GO:0006858);intracellular protein transport(GO:0006886);lipid metabolic process(GO:0006629);lipid transport(GO:0006869)
DANRE|ZFIN=ZDB-GENE-000605-1|UniProtKB=F1R9N8	runx1	Uncharacterized protein (Fragment);runx1;ortholog	RUNT-RELATED TRANSCRIPTION FACTOR 1 (PTHR11950:SF33)	nucleic acid binding(PC00171);transcription factor(PC00218)	Danio rerio	sequence-specific DNA binding RNA polymerase II transcription factor activity(GO:0000981)	biosynthetic process(GO:0009058);cell differentiation(GO:0030154);cellular process(GO:0009987);hemopoiesis(GO:0030097);immune system process(GO:0002376);nervous system development(GO:0007399);nitrogen compound metabolic process(GO:0006807);single-multicellular organism process(GO:0044707);skeletal system development(GO:0001501)
DANRE|ZFIN=ZDB-GENE-040426-1961|UniProtKB=Q6PBH4	dynll1	Dynein, light chain, LC8-type 2;dynll1;ortholog	DYNEIN, LIGHT CHAIN, LC8-TYPE 2 (PTHR11886:SF81)	enzyme modulator(PC00095);microtubule family cytoskeletal protein(PC00157)	Danio rerio	enzyme inhibitor activity(GO:0004857);protein binding(GO:0005515);structural constituent of cytoskeleton(GO:0005200)	RNA localization(GO:0006403);cell cycle(GO:0007049);cellular component morphogenesis(GO:0032989);gamete generation(GO:0007276);intracellular protein transport(GO:0006886);nitric oxide biosynthetic process(GO:0006809);nucleobase-containing compound metabolic process(GO:0006139);vesicle-mediated transport(GO:0016192)	intracellular(GO:0005622);microtubule(GO:0005874)
DANRE|ZFIN=ZDB-GENE-040426-1485|UniProtKB=Q6PE32	grap2b	Uncharacterized protein;grap2b;ortholog	GROWTH FACTOR RECEPTOR-BOUND PROTEIN 2 (PTHR24418:SF340)	non-receptor tyrosine protein kinase(PC00168)	Danio rerio	non-membrane spanning protein tyrosine kinase activity(GO:0004715);receptor binding(GO:0005102)	cell differentiation(GO:0030154);cell proliferation(GO:0008283);cellular component movement(GO:0006928);immune response(GO:0006955);localization(GO:0051179);locomotion(GO:0040011);phosphate-containing compound metabolic process(GO:0006796);regulation of biological process(GO:0050789);response to stress(GO:0006950);transmembrane receptor protein tyrosine kinase signaling pathway(GO:0007169)	intracellular(GO:0005622);plasma membrane(GO:0005886)
DANRE|ZFIN=ZDB-GENE-081030-4|UniProtKB=B7ZDA6	lamb2	Uncharacterized protein;lamb2;ortholog	LAMININ SUBUNIT BETA-2 (PTHR10574:SF346)	extracellular matrix linker protein(PC00101);receptor(PC00197)	Danio rerio	receptor activity(GO:0004872)	cell-cell adhesion(GO:0016337);cell-matrix adhesion(GO:0007160);ectoderm development(GO:0007398);nervous system development(GO:0007399);neurological system process(GO:0050877);signal transduction(GO:0007165)	extracellular matrix(GO:0031012);extracellular region(GO:0005576)
DANRE|ZFIN=ZDB-GENE-101013-2|UniProtKB=E7F836	arhgef6	Uncharacterized protein;arhgef6;ortholog	RHO GUANINE NUCLEOTIDE EXCHANGE FACTOR 6 (PTHR22826:SF182)	guanyl-nucleotide exchange factor(PC00113);signaling molecule(PC00207)	Danio rerio	guanyl-nucleotide exchange factor activity(GO:0005085);receptor binding(GO:0005102);small GTPase regulator activity(GO:0005083)	G-protein coupled receptor signaling pathway(GO:0007186);JNK cascade(GO:0007254);calcium-mediated signaling(GO:0019722);cellular defense response(GO:0006968);immune system process(GO:0002376);neurological system process(GO:0050877)
DANRE|ZFIN=ZDB-GENE-040426-1633|UniProtKB=F8W3G1	znf277	Uncharacterized protein;znf277;ortholog	ZINC FINGER PROTEIN 277 (PTHR13267:SF4)	zinc finger transcription factor(PC00244)	Danio rerio	sequence-specific DNA binding transcription factor activity(GO:0003700)	nucleobase-containing compound metabolic process(GO:0006139)
DANRE|ZFIN=ZDB-GENE-000427-6|UniProtKB=A3KQ57	her7	Uncharacterized protein;her7;ortholog	SUBFAMILY NOT NAMED (PTHR10985:SF117)		Danio rerio		ectoderm development(GO:0007398);nervous system development(GO:0007399);segment specification(GO:0007379)
DANRE|ZFIN=ZDB-GENE-120516-2|UniProtKB=E7F8G5	arhgap35a	Uncharacterized protein;arhgap35a;ortholog	RHO GTPASE-ACTIVATING PROTEIN 35 (PTHR23176:SF65)	G-protein modulator(PC00022)	Danio rerio	GTPase activity(GO:0003924);pyrophosphatase activity(GO:0016462)	catabolic process(GO:0009056);cellular process(GO:0009987);nitrogen compound metabolic process(GO:0006807);regulation of catalytic activity(GO:0050790);regulation of nucleobase-containing compound metabolic process(GO:0019219);regulation of phosphate metabolic process(GO:0019220)	cytoplasm(GO:0005737)
DANRE|ZFIN=ZDB-GENE-030131-2194|UniProtKB=X1WCP0	fbxo34	Uncharacterized protein;fbxo34;ortholog	F-BOX ONLY PROTEIN 34 (PTHR16271:SF13)		Danio rerio
DANRE|ZFIN=ZDB-GENE-030131-4909|UniProtKB=Q1LWH3	mbtps1	Membrane-bound transcription factor protease, site 1;mbtps1;ortholog	MEMBRANE-BOUND TRANSCRIPTION FACTOR SITE-1 PROTEASE (PTHR43806:SF6)		Danio rerio
DANRE|ZFIN=ZDB-GENE-080204-67|UniProtKB=F1QT17	zgc:172270	Caveolin;zgc:172270;ortholog	CAVEOLIN (PTHR10844:SF26)	G-protein modulator(PC00022);membrane traffic protein(PC00150);structural protein(PC00211);transmembrane receptor regulatory/adaptor protein(PC00226)	Danio rerio	protein binding(GO:0005515);small GTPase regulator activity(GO:0005083);structural molecule activity(GO:0005198)	cellular process(GO:0009987);endocytosis(GO:0006897);extracellular transport(GO:0006858);intracellular protein transport(GO:0006886);lipid metabolic process(GO:0006629);lipid transport(GO:0006869)
DANRE|ZFIN=ZDB-GENE-030131-223|UniProtKB=Q7ZTI0	ssb	Sjogren syndrome antigen B (Autoantigen La);ssb;ortholog	LUPUS LA PROTEIN (PTHR22792:SF78)	ribonucleoprotein(PC00201)	Danio rerio	RNA binding(GO:0003723)	tRNA metabolic process(GO:0006399)	ribonucleoprotein complex(GO:0030529)
DANRE|ZFIN=ZDB-GENE-040426-2388|UniProtKB=B0R0B1	cbwd	Uncharacterized protein;cbwd;ortholog	COBW DOMAIN-CONTAINING PROTEIN 1-RELATED (PTHR13748:SF50)		Danio rerio		vitamin biosynthetic process(GO:0009110)
DANRE|ZFIN=ZDB-GENE-061201-60|UniProtKB=F1QAW1	fam26f	Uncharacterized protein;fam26f;ortholog	PROTEIN FAM26E (PTHR32261:SF11)		Danio rerio	cation channel activity(GO:0005261)	cellular process(GO:0009987)	integral to membrane(GO:0016021);plasma membrane(GO:0005886)
DANRE|ZFIN=ZDB-GENE-030131-526|UniProtKB=Q7ZWD3	eif2s1a	Eif2s1l protein;eif2s1a;ortholog	EUKARYOTIC TRANSLATION INITIATION FACTOR 2 SUBUNIT 1 (PTHR10602:SF1)	translation initiation factor(PC00224)	Danio rerio	translation initiation factor activity(GO:0003743)	biosynthetic process(GO:0009058);cellular process(GO:0009987)	cytoplasm(GO:0005737);organelle(GO:0043226);ribosome(GO:0005840)
DANRE|ZFIN=ZDB-GENE-001103-1|UniProtKB=Q9DFH2	sox9a	HMG box transcription factor Sox9a;sox9a;ortholog	TRANSCRIPTION FACTOR SOX-9 (PTHR10270:SF272)	HMG box transcription factor(PC00024);nucleic acid binding(PC00171)	Danio rerio	sequence-specific DNA binding transcription factor activity(GO:0003700)	regulation of transcription from RNA polymerase II promoter(GO:0006357)
DANRE|ZFIN=ZDB-GENE-131127-192|UniProtKB=X1WCL6	kcnn4	Uncharacterized protein;kcnn4;ortholog	SUBFAMILY NOT NAMED (PTHR10153:SF46)	voltage-gated potassium channel(PC00242)	Danio rerio	calmodulin binding(GO:0005516);cation channel activity(GO:0005261)	cellular process(GO:0009987)	neuronal cell body(GO:0043025);plasma membrane(GO:0005886)
DANRE|ZFIN=ZDB-GENE-040718-249|UniProtKB=Q6DGE4	tyrp1b	Tyrosinase-related protein 1b;tyrp1b;ortholog	5,6-DIHYDROXYINDOLE-2-CARBOXYLIC ACID OXIDASE (PTHR11474:SF46)	oxidase(PC00175);oxygenase(PC00177)	Danio rerio		cellular amino acid metabolic process(GO:0006520);sensory perception(GO:0007600);visual perception(GO:0007601)
DANRE|ZFIN=ZDB-GENE-040426-1254|UniProtKB=E7FBU8	ldlrb	Uncharacterized protein;ldlrb;ortholog	AP-1 COMPLEX SUBUNIT MU-2 (PTHR10529:SF286)	extracellular matrix glycoprotein(PC00100);receptor(PC00197)	Danio rerio
DANRE|ZFIN=ZDB-GENE-040426-1498|UniProtKB=F1Q8N0	dhrs2	Uncharacterized protein;dhrs2;ortholog	DHS-13 (PTHR42760:SF31)	dehydrogenase(PC00092);reductase(PC00198)	Danio rerio	oxidoreductase activity(GO:0016491)	steroid metabolic process(GO:0008202)
DANRE|ZFIN=ZDB-GENE-021206-13|UniProtKB=Q9DGJ3	npc2	Epididymal secretory protein E1;npc2;ortholog	EPIDIDYMAL SECRETORY PROTEIN E1 (PTHR11306:SF26)		Danio rerio		lipid metabolic process(GO:0006629);lipid transport(GO:0006869)
DANRE|ZFIN=ZDB-GENE-060616-1|UniProtKB=F1QFI8	otud7b	Uncharacterized protein;otud7b;ortholog	OTU DOMAIN-CONTAINING PROTEIN 7B (PTHR13367:SF18)	DNA binding protein(PC00009);hydrolase(PC00121)	Danio rerio	cysteine-type peptidase activity(GO:0008234);protein binding(GO:0005515)	catabolic process(GO:0009056);cellular process(GO:0009987);cellular protein modification process(GO:0006464);immune response(GO:0006955);proteolysis(GO:0006508)	cytoplasm(GO:0005737);nucleus(GO:0005634)
DANRE|ZFIN=ZDB-GENE-041105-6|UniProtKB=F6NPA4	col5a1	Uncharacterized protein (Fragment);col5a1;ortholog	COLLAGEN ALPHA-1(V) CHAIN (PTHR24023:SF834)		Danio rerio		anatomical structure morphogenesis(GO:0009653);blood circulation(GO:0008015);ectoderm development(GO:0007398);macrophage activation(GO:0042116);mesoderm development(GO:0007498)
DANRE|ZFIN=ZDB-GENE-121214-348|UniProtKB=E7EZL3	tdrd12	Uncharacterized protein;tdrd12;ortholog	SUBFAMILY NOT NAMED (PTHR24031:SF517)	RNA helicase(PC00032)	Danio rerio	RNA helicase activity(GO:0003724);pyrophosphatase activity(GO:0016462)	catabolic process(GO:0009056);cellular component biogenesis(GO:0044085);cellular process(GO:0009987);nitrogen compound metabolic process(GO:0006807);phosphate-containing compound metabolic process(GO:0006796);rRNA metabolic process(GO:0016072)
DANRE|ZFIN=ZDB-GENE-040426-2209|UniProtKB=B8JM11	epcam	Uncharacterized protein;epcam;ortholog	SUBFAMILY NOT NAMED (PTHR14168:SF6)		Danio rerio
DANRE|ZFIN=ZDB-GENE-040912-64|UniProtKB=E7F528	rtkn2b	Uncharacterized protein;rtkn2b;ortholog	RHOTEKIN (PTHR21538:SF29)		Danio rerio		intracellular signal transduction(GO:0035556)
DANRE|ZFIN=ZDB-GENE-040718-195|UniProtKB=A7YYE5	cmtm4	CKLF-like MARVEL transmembrane domain containing 4;cmtm4;ortholog	CKLF-LIKE MARVEL TRANSMEMBRANE DOMAIN-CONTAINING PROTEIN 4 (PTHR22776:SF65)		Danio rerio
DANRE|ZFIN=ZDB-GENE-031113-8|UniProtKB=B0S8K3	lrrc15	Uncharacterized protein;lrrc15;ortholog	CAPRICIOUS, ISOFORM D-RELATED (PTHR24365:SF502)	extracellular matrix protein(PC00102);receptor(PC00197)	Danio rerio	receptor activity(GO:0004872)	G-protein coupled receptor signaling pathway(GO:0007186);cell adhesion(GO:0007155);cytokine-mediated signaling pathway(GO:0019221)	extracellular matrix(GO:0031012);extracellular region(GO:0005576)
DANRE|ZFIN=ZDB-GENE-050419-37|UniProtKB=A8E7S7	uacaa	Uncharacterized protein;uacaa;ortholog	UVEAL AUTOANTIGEN WITH COILED-COIL DOMAINS AND ANKYRIN REPEATS (PTHR24173:SF47)		Danio rerio
DANRE|ZFIN=ZDB-GENE-041025-1|UniProtKB=Q6BDC4	lhx6	LIM homeobox 6;lhx6;ortholog	LIM/HOMEOBOX PROTEIN LHX6 (PTHR24208:SF148)	RNA binding protein(PC00031);actin family cytoskeletal protein(PC00041);homeobox transcription factor(PC00119)	Danio rerio	RNA binding(GO:0003723);structural constituent of cytoskeleton(GO:0005200)	anatomical structure morphogenesis(GO:0009653);cellular defense response(GO:0006968);ectoderm development(GO:0007398);embryo development(GO:0009790);mesoderm development(GO:0007498);muscle organ development(GO:0007517);nervous system development(GO:0007399);regulation of transcription from RNA polymerase II promoter(GO:0006357)	intracellular(GO:0005622)
DANRE|ZFIN=ZDB-GENE-041212-57|UniProtKB=F1QQI5	kcnip1b	Uncharacterized protein;kcnip1b;ortholog	SUBFAMILY NOT NAMED (PTHR23055:SF122)		Danio rerio		G-protein coupled receptor signaling pathway(GO:0007186);calcium-mediated signaling(GO:0019722)
DANRE|ZFIN=ZDB-GENE-050417-155|UniProtKB=E7EYD4	cpt1cb	Uncharacterized protein;cpt1cb;ortholog	SUBFAMILY NOT NAMED (PTHR22589:SF90)	acetyltransferase(PC00038);acyltransferase(PC00042)	Danio rerio	acetyltransferase activity(GO:0016407)	cellular amino acid metabolic process(GO:0006520);fatty acid metabolic process(GO:0006631)
DANRE|Ensembl=ENSDARG00000098909|UniProtKB=A0A0G2L4Z6	shc3	Uncharacterized protein;shc3;ortholog	SHC-TRANSFORMING PROTEIN 3 (PTHR10337:SF13)	signaling molecule(PC00207)	Danio rerio	receptor binding(GO:0005102)	regulation of biological process(GO:0050789);response to stimulus(GO:0050896);transmembrane receptor protein tyrosine kinase signaling pathway(GO:0007169)	plasma membrane(GO:0005886)
DANRE|ZFIN=ZDB-GENE-030131-309|UniProtKB=Q642H3	sept8a	Septin-8-A;sept8a;ortholog	SEPTIN-8 (PTHR18884:SF90)	cytoskeletal protein(PC00085);small GTPase(PC00208)	Danio rerio	GTPase activity(GO:0003924);protein binding(GO:0005515);structural constituent of cytoskeleton(GO:0005200)	cytokinesis(GO:0000910);mitosis(GO:0007067)	cytoskeleton(GO:0005856);intracellular(GO:0005622)
DANRE|ZFIN=ZDB-GENE-120215-32|UniProtKB=E7F355	tns1a	Uncharacterized protein;tns1a;ortholog	TENSIN-1 (PTHR12305:SF70)	protein phosphatase(PC00195)	Danio rerio	phosphoprotein phosphatase activity(GO:0004721)	cell adhesion(GO:0007155);cell cycle(GO:0007049);immune system process(GO:0002376);induction of apoptosis(GO:0006917);phospholipid metabolic process(GO:0006644);protein phosphorylation(GO:0006468);signal transduction(GO:0007165)
DANRE|ZFIN=ZDB-GENE-040718-89|UniProtKB=Q6DGZ0	gpatch11	G patch domain-containing protein 11;gpatch11;ortholog	G PATCH DOMAIN-CONTAINING PROTEIN 11 (PTHR21032:SF4)		Danio rerio
DANRE|ZFIN=ZDB-GENE-060503-466|UniProtKB=F6P3Q3	trim46b	Uncharacterized protein (Fragment);trim46b;ortholog	TRIPARTITE MOTIF-CONTAINING PROTEIN 46 (PTHR24103:SF444)		Danio rerio
DANRE|ZFIN=ZDB-GENE-050107-5|UniProtKB=F1R152	gnsa	Uncharacterized protein;gnsa;ortholog	N-ACETYLGLUCOSAMINE-6-SULFATASE (PTHR43108:SF3)	hydrolase(PC00121)	Danio rerio	hydrolase activity(GO:0016787)	phospholipid metabolic process(GO:0006644);polysaccharide metabolic process(GO:0005976);sulfur compound metabolic process(GO:0006790)
DANRE|ZFIN=ZDB-GENE-070705-185|UniProtKB=E7F2I9	atcaya	Uncharacterized protein;atcaya;ortholog	CAYTAXIN (PTHR12112:SF31)		Danio rerio	pyrophosphatase activity(GO:0016462)	apoptotic process(GO:0006915);catabolic process(GO:0009056);cellular process(GO:0009987);polyphosphate catabolic process(GO:0006798)	cytoplasm(GO:0005737)
DANRE|ZFIN=ZDB-GENE-100728-5|UniProtKB=E7EY52	exoc3l2b	Uncharacterized protein;exoc3l2b;ortholog	EXOCYST COMPLEX COMPONENT 3-LIKE PROTEIN 2 (PTHR21292:SF19)	membrane traffic protein(PC00150)	Danio rerio	protein binding(GO:0005515)	cellular process(GO:0009987);exocytosis(GO:0006887);protein localization(GO:0008104)	cytoplasm(GO:0005737);protein complex(GO:0043234)
DANRE|ZFIN=ZDB-GENE-030131-7753|UniProtKB=Q7ZVK4	vps36	Vacuolar protein-sorting-associated protein 36;vps36;ortholog	VACUOLAR PROTEIN-SORTING-ASSOCIATED PROTEIN 36 (PTHR13128:SF13)		Danio rerio	protein binding(GO:0005515)	catabolic process(GO:0009056);cellular process(GO:0009987);protein localization(GO:0008104);protein targeting(GO:0006605);proteolysis(GO:0006508);vesicle-mediated transport(GO:0016192)	cytoplasm(GO:0005737);endosome(GO:0005768);membrane(GO:0016020);protein complex(GO:0043234)
DANRE|ZFIN=ZDB-GENE-060818-2|UniProtKB=F1QPG2	bmp1b	Metalloendopeptidase;bmp1b;ortholog	BONE MORPHOGENETIC PROTEIN 1 (PTHR10127:SF760)	apolipoprotein(PC00052);cell adhesion molecule(PC00069);enzyme modulator(PC00095);extracellular matrix protein(PC00102);membrane-bound signaling molecule(PC00152);metalloprotease(PC00153);oxidase(PC00175);receptor(PC00197);serine protease(PC00203);transporter(PC00227)	Danio rerio	enzyme regulator activity(GO:0030234);lipid transporter activity(GO:0005319);metallopeptidase activity(GO:0008237);oxidoreductase activity(GO:0016491);receptor activity(GO:0004872);receptor binding(GO:0005102);serine-type peptidase activity(GO:0008236);transmembrane transporter activity(GO:0022857)	cell surface receptor signaling pathway(GO:0007166);cell-cell adhesion(GO:0016337);ectoderm development(GO:0007398);endocytosis(GO:0006897);immune system process(GO:0002376);intracellular protein transport(GO:0006886);mesoderm development(GO:0007498);proteolysis(GO:0006508);response to external stimulus(GO:0009605);sensory perception(GO:0007600);synaptic transmission(GO:0007268);visual perception…	extracellular matrix(GO:0031012);extracellular region(GO:0005576)
DANRE|ZFIN=ZDB-GENE-070424-94|UniProtKB=E7EZ03	rfx1a	Uncharacterized protein;rfx1a;ortholog	MHC CLASS II REGULATORY FACTOR RFX1 (PTHR12619:SF39)	transcription factor(PC00218)	Danio rerio	sequence-specific DNA binding transcription factor activity(GO:0003700)	biosynthetic process(GO:0009058);cellular process(GO:0009987);nitrogen compound metabolic process(GO:0006807);regulation of transcription from RNA polymerase II promoter(GO:0006357)	intracellular(GO:0005622);nucleus(GO:0005634)
DANRE|ZFIN=ZDB-GENE-060929-1274|UniProtKB=F1RBH0	klf13	Uncharacterized protein;klf13;ortholog	KRUEPPEL-LIKE FACTOR 13 (PTHR23235:SF23)	DNA binding protein(PC00009);transcription cofactor(PC00217);zinc finger transcription factor(PC00244)	Danio rerio	sequence-specific DNA binding RNA polymerase II transcription factor activity(GO:0000981)	biosynthetic process(GO:0009058);cellular process(GO:0009987);nitrogen compound metabolic process(GO:0006807)	intracellular(GO:0005622);nucleus(GO:0005634)
DANRE|ZFIN=ZDB-GENE-061027-116|UniProtKB=F1R8U0	krt94	Uncharacterized protein;krt94;ortholog	KERATIN, TYPE I CYTOSKELETAL 20 (PTHR23239:SF245)	intermediate filament(PC00129);structural protein(PC00211)	Danio rerio	structural constituent of cytoskeleton(GO:0005200)	cellular component morphogenesis(GO:0032989);cellular process(GO:0009987)	intermediate filament cytoskeleton(GO:0045111);intracellular(GO:0005622)
DANRE|ZFIN=ZDB-GENE-060503-747|UniProtKB=F1RA90	sync	Uncharacterized protein;sync;ortholog	SYNCOILIN (PTHR23239:SF255)	intermediate filament(PC00129);structural protein(PC00211)	Danio rerio	structural constituent of cytoskeleton(GO:0005200)	cellular component morphogenesis(GO:0032989);cellular process(GO:0009987)	intermediate filament cytoskeleton(GO:0045111);intracellular(GO:0005622)
DANRE|ZFIN=ZDB-GENE-030131-8101|UniProtKB=E7FEE4	wdr37	Uncharacterized protein;wdr37;ortholog	WD REPEAT-CONTAINING PROTEIN 37 (PTHR19855:SF14)		Danio rerio
DANRE|ZFIN=ZDB-GENE-030131-8078|UniProtKB=F1R1N9	cd2ap	Uncharacterized protein;cd2ap;ortholog	CD2-ASSOCIATED PROTEIN (PTHR14167:SF35)	signaling molecule(PC00207)	Danio rerio	receptor binding(GO:0005102)	nucleobase-containing compound metabolic process(GO:0006139)
DANRE|ZFIN=ZDB-GENE-030131-1238|UniProtKB=Q1RLT1	gmpr2	GMP reductase;gmpr2;ortholog	GMP REDUCTASE 2 (PTHR43170:SF2)	dehydrogenase(PC00092);reductase(PC00198)	Danio rerio	oxidoreductase activity(GO:0016491)	purine nucleobase metabolic process(GO:0006144)
DANRE|ZFIN=ZDB-GENE-081215-2|UniProtKB=B1PBZ7	spry1	Sprouty1;spry1;ortholog	PROTEIN SPROUTY HOMOLOG 1 (PTHR12365:SF15)	signaling molecule(PC00207);transcription factor(PC00218)	Danio rerio	receptor binding(GO:0005102);sequence-specific DNA binding transcription factor activity(GO:0003700)	cellular process(GO:0009987);mesoderm development(GO:0007498)
DANRE|ZFIN=ZDB-GENE-061103-331|UniProtKB=H9GXP0	zgc:154064	Uncharacterized protein (Fragment);zgc:154064;ortholog	Y71F9AL.9 (PTHR15623:SF14)		Danio rerio
DANRE|ZFIN=ZDB-GENE-001206-2|UniProtKB=Q804R0	lbx2	Ladybird homeobox homolog 2 (Drosophila);lbx2;ortholog	LADYBIRD HOMEOBOX HOMOLOG 2 (DROSOPHILA) (PTHR24336:SF15)	DNA binding protein(PC00009);homeobox transcription factor(PC00119)	Danio rerio	sequence-specific DNA binding transcription factor activity(GO:0003700)	ectoderm development(GO:0007398);mesoderm development(GO:0007498);muscle organ development(GO:0007517);nervous system development(GO:0007399);regulation of transcription from RNA polymerase II promoter(GO:0006357)
DANRE|ZFIN=ZDB-GENE-050809-39|UniProtKB=E7F7E3	dhx8	Uncharacterized protein;dhx8;ortholog	ATP-DEPENDENT RNA HELICASE DHX8 (PTHR18934:SF166)	RNA helicase(PC00032)	Danio rerio	RNA helicase activity(GO:0003724);pyrophosphatase activity(GO:0016462)	RNA metabolic process(GO:0016070);catabolic process(GO:0009056);cellular process(GO:0009987);nitrogen compound metabolic process(GO:0006807);phosphate-containing compound metabolic process(GO:0006796)	cytoplasm(GO:0005737);nucleus(GO:0005634);ribonucleoprotein complex(GO:0030529)
DANRE|Gene=si=ch211-69i14.4|UniProtKB=A5PF48	myo1c	Unconventional myosin-Ic;myo1c;ortholog	UNCONVENTIONAL MYOSIN-IC (PTHR13140:SF514)	G-protein modulator(PC00022);actin binding motor protein(PC00040);cell junction protein(PC00070)	Danio rerio	enzyme regulator activity(GO:0030234);motor activity(GO:0003774);protein binding(GO:0005515);structural constituent of cytoskeleton(GO:0005200)	anatomical structure morphogenesis(GO:0009653);cell cycle(GO:0007049);intracellular protein transport(GO:0006886);intracellular signal transduction(GO:0035556);mesoderm development(GO:0007498);muscle contraction(GO:0006936);muscle organ development(GO:0007517);sensory perception of sound(GO:0007605);sensory perception(GO:0007600);vesicle-mediated transport(GO:0016192)	intracellular(GO:0005622);plasma membrane(GO:0005886)
DANRE|ZFIN=ZDB-GENE-030131-1558|UniProtKB=Q6NWL4	rqcd1	Cell differentiation protein RCD1 homolog;rqcd1;ortholog	CELL DIFFERENTIATION PROTEIN RCD1 HOMOLOG (PTHR12262:SF5)		Danio rerio		RNA catabolic process(GO:0006401);biosynthetic process(GO:0009058);catabolic process(GO:0009056);cellular process(GO:0009987);nitrogen compound metabolic process(GO:0006807);regulation of translation(GO:0006417)	cytoplasm(GO:0005737);organelle(GO:0043226);protein complex(GO:0043234);ribonucleoprotein complex(GO:0030529)
DANRE|ZFIN=ZDB-GENE-120717-1|UniProtKB=X1WDT9	bicd2	Uncharacterized protein;bicd2;ortholog	PROTEIN BICAUDAL D HOMOLOG 2 (PTHR31233:SF10)		Danio rerio
DANRE|ZFIN=ZDB-GENE-030131-426|UniProtKB=F6PDP0	atn1	Uncharacterized protein;atn1;ortholog	ATROPHIN-1 (PTHR13859:SF20)		Danio rerio		cellular component movement(GO:0006928)
DANRE|ZFIN=ZDB-GENE-030131-15|UniProtKB=Q6PBJ0	id2b	Inhibitor of DNA binding 2, dominant negative helix-loop-helix protein, b;id2b;ortholog	DNA-BINDING PROTEIN INHIBITOR ID-2-RELATED (PTHR11723:SF20)	transcription factor(PC00218)	Danio rerio	sequence-specific DNA binding transcription factor activity(GO:0003700)	regulation of transcription from RNA polymerase II promoter(GO:0006357)
DANRE|ZFIN=ZDB-GENE-040614-1|UniProtKB=Q6IVW0	ift57	Intraflagellar transport protein 57 homolog;ift57;ortholog	INTRAFLAGELLAR TRANSPORT PROTEIN 57 HOMOLOG (PTHR16011:SF1)	cytoskeletal protein(PC00085);enzyme modulator(PC00095)	Danio rerio		cellular component biogenesis(GO:0044085);cellular component morphogenesis(GO:0032989);cellular component movement(GO:0006928);organelle organization(GO:0006996);transport(GO:0006810)	Golgi apparatus(GO:0005794);cilium(GO:0005929);cytoplasm(GO:0005737);microtubule organizing center(GO:0005815);protein complex(GO:0043234)
DANRE|ZFIN=ZDB-GENE-020129-1|UniProtKB=Q5TZF1	cacna1c	Uncharacterized protein;cacna1c;ortholog	SUBFAMILY NOT NAMED (PTHR10037:SF240)	voltage-gated calcium channel(PC00240);voltage-gated sodium channel(PC00243)	Danio rerio	voltage-gated calcium channel activity(GO:0005245)	cellular process(GO:0009987);regulation of biological process(GO:0050789)	plasma membrane(GO:0005886)
DANRE|ZFIN=ZDB-GENE-040426-2889|UniProtKB=F1QZB0	crip2	Uncharacterized protein;crip2;ortholog	CYSTEINE-RICH PROTEIN 2 (PTHR24208:SF146)	RNA binding protein(PC00031);actin family cytoskeletal protein(PC00041);homeobox transcription factor(PC00119)	Danio rerio	RNA binding(GO:0003723);structural constituent of cytoskeleton(GO:0005200)	cellular component morphogenesis(GO:0032989);cellular defense response(GO:0006968);ectoderm development(GO:0007398);embryo development(GO:0009790);gamete generation(GO:0007276);immune system process(GO:0002376);mesoderm development(GO:0007498);muscle organ development(GO:0007517);negative regulation of apoptotic process(GO:0043066);nervous system development(GO:0007399);regulation of transcriptio…	intracellular(GO:0005622)
DANRE|ZFIN=ZDB-GENE-030827-5|UniProtKB=A1L2F3	nusap1	Nucleolar and spindle-associated protein 1;nusap1;ortholog	NUCLEOLAR AND SPINDLE-ASSOCIATED PROTEIN 1 (PTHR15874:SF2)		Danio rerio
DANRE|ZFIN=ZDB-GENE-060929-660|UniProtKB=F1QPP4	znf740b	Uncharacterized protein;znf740b;ortholog	ZINC FINGER PROTEIN 740 (PTHR24409:SF187)		Danio rerio
DANRE|ZFIN=ZDB-GENE-030131-6069|UniProtKB=Q7ZUQ1	cdc42l	Cdc42l protein;cdc42l;ortholog	CDC42L PROTEIN (PTHR24072:SF243)	small GTPase(PC00208)	Danio rerio	GTPase activity(GO:0003924);protein binding(GO:0005515)	G-protein coupled receptor signaling pathway(GO:0007186);intracellular protein transport(GO:0006886);intracellular signal transduction(GO:0035556);receptor-mediated endocytosis(GO:0006898)
DANRE|ZFIN=ZDB-GENE-090313-341|UniProtKB=F1QWA2	ubr4	Uncharacterized protein (Fragment);ubr4;ortholog	E3 UBIQUITIN-PROTEIN LIGASE UBR4 (PTHR21725:SF6)		Danio rerio
DANRE|ZFIN=ZDB-GENE-061026-2|UniProtKB=Q1LX67	rspry1	Uncharacterized protein;rspry1;ortholog	RING FINGER AND SPRY DOMAIN-CONTAINING PROTEIN 1 (PTHR13363:SF7)		Danio rerio
DANRE|ZFIN=ZDB-GENE-070912-293|UniProtKB=E7FEI0	cyp7b1	Uncharacterized protein;cyp7b1;ortholog	25-HYDROXYCHOLESTEROL 7-ALPHA-HYDROXYLASE (PTHR24304:SF6)	oxygenase(PC00177)	Danio rerio	oxidoreductase activity(GO:0016491)	cholesterol metabolic process(GO:0008203);respiratory electron transport chain(GO:0022904)
DANRE|ZFIN=ZDB-GENE-030616-499|UniProtKB=Q6DHQ8	lpar1	Lysophosphatidic acid receptor 1;lpar1;ortholog	LYSOPHOSPHATIDIC ACID RECEPTOR 1 (PTHR22750:SF54)	G-protein coupled receptor(PC00021)	Danio rerio	G-protein coupled receptor activity(GO:0004930)	cell-cell signaling(GO:0007267);intracellular signal transduction(GO:0035556)
DANRE|ZFIN=ZDB-GENE-090428-1|UniProtKB=X1WD89	map4k3b	Mitogen-activated protein kinase kinase kinase kinase;map4k3b;ortholog	MITOGEN-ACTIVATED PROTEIN KINASE KINASE KINASE KINASE 3 (PTHR24361:SF555)		Danio rerio	protein kinase activity(GO:0004672);signal transducer activity(GO:0004871)	MAPK cascade(GO:0000165);apoptotic process(GO:0006915);regulation of catalytic activity(GO:0050790);regulation of cell cycle(GO:0051726);regulation of phosphate metabolic process(GO:0019220);response to stress(GO:0006950)	cytoplasm(GO:0005737)
DANRE|ZFIN=ZDB-GENE-081110-2|UniProtKB=Q5RIN6	ptrhd1	Uncharacterized protein;ptrhd1;ortholog	PEPTIDYL-TRNA HYDROLASE PTRHD1-RELATED (PTHR11717:SF25)	protein phosphatase(PC00195);reductase(PC00198)	Danio rerio	oxidoreductase activity(GO:0016491);phosphoprotein phosphatase activity(GO:0004721)	cellular process(GO:0009987);protein phosphorylation(GO:0006468)
DANRE|Ensembl=ENSDARG00000077791|UniProtKB=F1Q7B5	LOC100149571	Uncharacterized protein (Fragment);LOC100149571;ortholog	SERINE/THREONINE-PROTEIN KINASE BRSK2 (PTHR24343:SF219)	non-receptor serine/threonine protein kinase(PC00167)	Danio rerio	protein kinase activity(GO:0004672)	intracellular signal transduction(GO:0035556);phosphate-containing compound metabolic process(GO:0006796);regulation of biological process(GO:0050789);response to stimulus(GO:0050896)	cytoplasm(GO:0005737);microtubule organizing center(GO:0005815)
DANRE|Ensembl=ENSDARG00000090617|UniProtKB=E7F6H3	ctif	Uncharacterized protein;ctif;ortholog	CBP80/20-DEPENDENT TRANSLATION INITIATION FACTOR (PTHR23254:SF18)	RNA binding protein(PC00031)	Danio rerio	RNA binding(GO:0003723)	translation(GO:0006412)
DANRE|ZFIN=ZDB-GENE-050516-2|UniProtKB=F1RCQ6	gcgrb	Uncharacterized protein;gcgrb;ortholog	SUBFAMILY NOT NAMED (PTHR12011:SF413)	G-protein coupled receptor(PC00021);antibacterial response protein(PC00051)	Danio rerio	G-protein coupled receptor activity(GO:0004930)	immune system process(GO:0002376);intracellular protein transport(GO:0006886);mesoderm development(GO:0007498);response to stress(GO:0006950);spermatogenesis(GO:0007283);synaptic transmission(GO:0007268);synaptic vesicle exocytosis(GO:0016079)
DANRE|ZFIN=ZDB-GENE-050302-58|UniProtKB=F1RAG3	nid1a	Uncharacterized protein (Fragment);nid1a;ortholog	SUBFAMILY NOT NAMED (PTHR10529:SF329)	extracellular matrix glycoprotein(PC00100);receptor(PC00197)	Danio rerio
DANRE|ZFIN=ZDB-GENE-080924-1|UniProtKB=F1RAE3	calcrlb	Uncharacterized protein (Fragment);calcrlb;ortholog	CALCITONIN GENE-RELATED PEPTIDE TYPE 1 RECEPTOR (PTHR12011:SF348)	G-protein coupled receptor(PC00021);antibacterial response protein(PC00051)	Danio rerio	G-protein coupled receptor activity(GO:0004930)	heart development(GO:0007507);immune response(GO:0006955);intracellular protein transport(GO:0006886);mesoderm development(GO:0007498);response to stress(GO:0006950);spermatogenesis(GO:0007283);synaptic transmission(GO:0007268);synaptic vesicle exocytosis(GO:0016079)
DANRE|ZFIN=ZDB-GENE-110411-146|UniProtKB=F8W3S2	sacs	Uncharacterized protein;sacs;ortholog	SACSIN (PTHR15600:SF45)		Danio rerio
DANRE|ZFIN=ZDB-GENE-080707-1|UniProtKB=F1R5T1	slc12a5b	Uncharacterized protein (Fragment);slc12a5b;ortholog	SUBFAMILY NOT NAMED (PTHR11827:SF81)		Danio rerio	cation transmembrane transporter activity(GO:0008324)	anion transport(GO:0006820);neurological system process(GO:0050877);synaptic transmission(GO:0007268)
DANRE|ZFIN=ZDB-GENE-040426-2933|UniProtKB=F1QSS8	ciz1b	Uncharacterized protein;ciz1b;ortholog	CIP1-INTERACTING ZINC FINGER PROTEIN (PTHR15491:SF11)		Danio rerio
DANRE|ZFIN=ZDB-GENE-081104-181|UniProtKB=F1QB78	plat	Tissue-type plasminogen activator;plat;ortholog	TISSUE-TYPE PLASMINOGEN ACTIVATOR (PTHR24256:SF341)	annexin(PC00050);calmodulin(PC00061);peptide hormone(PC00179);protease inhibitor(PC00191);receptor(PC00197);serine protease(PC00203)	Danio rerio
DANRE|ZFIN=ZDB-GENE-120406-12|UniProtKB=I3IS38	tcte1	Uncharacterized protein;tcte1;ortholog	T-COMPLEX-ASSOCIATED TESTIS-EXPRESSED PROTEIN 1 (PTHR24107:SF3)		Danio rerio
DANRE|ZFIN=ZDB-GENE-040426-947|UniProtKB=B0V1K6	prpf4ba	Uncharacterized protein;prpf4ba;ortholog	SERINE/THREONINE-PROTEIN KINASE PRP4 HOMOLOG (PTHR24056:SF252)	non-receptor serine/threonine protein kinase(PC00167);non-receptor tyrosine protein kinase(PC00168)	Danio rerio	non-membrane spanning protein tyrosine kinase activity(GO:0004715)	glycogen metabolic process(GO:0005977);mitosis(GO:0007067)
DANRE|ZFIN=ZDB-GENE-061110-61|UniProtKB=E7FE24	ocrl	Uncharacterized protein;ocrl;ortholog	INOSITOL POLYPHOSPHATE 5-PHOSPHATASE OCRL-1 (PTHR11200:SF188)	phosphatase(PC00181)	Danio rerio		cytokine-mediated signaling pathway(GO:0019221);intracellular protein transport(GO:0006886);intracellular signal transduction(GO:0035556);monosaccharide metabolic process(GO:0005996);phospholipid metabolic process(GO:0006644);receptor-mediated endocytosis(GO:0006898);sensory perception(GO:0007600);transmembrane receptor protein tyrosine kinase signaling pathway(GO:0007169);visual perception(GO:00…
DANRE|ZFIN=ZDB-GENE-040818-1|UniProtKB=F1QWX2	stat5b	Signal transducer and activator of transcription;stat5b;ortholog	SIGNAL TRANSDUCER AND ACTIVATOR OF TRANSCRIPTION 5B (PTHR11801:SF54)	nucleic acid binding(PC00171);transcription factor(PC00218)	Danio rerio	sequence-specific DNA binding transcription factor activity(GO:0003700)	JAK-STAT cascade(GO:0007259);cellular defense response(GO:0006968);immune system process(GO:0002376);mesoderm development(GO:0007498);negative regulation of apoptotic process(GO:0043066);regulation of transcription from RNA polymerase II promoter(GO:0006357)
DANRE|ZFIN=ZDB-GENE-070912-593|UniProtKB=F1Q9S8	tmem70	Uncharacterized protein (Fragment);tmem70;ortholog	TRANSMEMBRANE PROTEIN 70, MITOCHONDRIAL (PTHR13281:SF1)		Danio rerio
DANRE|ZFIN=ZDB-GENE-010522-1|UniProtKB=Q6P3G1	cp	Ceruloplasmin;cp;ortholog	CERULOPLASMIN (PTHR10127:SF680)	apolipoprotein(PC00052);cell adhesion molecule(PC00069);enzyme modulator(PC00095);extracellular matrix protein(PC00102);membrane-bound signaling molecule(PC00152);metalloprotease(PC00153);oxidase(PC00175);receptor(PC00197);serine protease(PC00203);transporter(PC00227)	Danio rerio	enzyme regulator activity(GO:0030234);lipid transporter activity(GO:0005319);metallopeptidase activity(GO:0008237);oxidoreductase activity(GO:0016491);receptor activity(GO:0004872);receptor binding(GO:0005102);serine-type peptidase activity(GO:0008236);transmembrane transporter activity(GO:0022857)	angiogenesis(GO:0001525);blood coagulation(GO:0007596);ectoderm development(GO:0007398);endocytosis(GO:0006897);heart development(GO:0007507);intracellular protein transport(GO:0006886);mesoderm development(GO:0007498);nervous system development(GO:0007399);proteolysis(GO:0006508);sensory perception(GO:0007600);skeletal system development(GO:0001501);synaptic transmission(GO:0007268);visual perce…	extracellular region(GO:0005576)
DANRE|ZFIN=ZDB-GENE-030131-9382|UniProtKB=Q5RGI4	dennd6b	Uncharacterized protein;dennd6b;ortholog	PROTEIN DENND6B (PTHR13677:SF6)		Danio rerio	GTPase activity(GO:0003924);guanyl-nucleotide exchange factor activity(GO:0005085);nucleotide binding(GO:0000166);pyrophosphatase activity(GO:0016462);small GTPase regulator activity(GO:0005083)	catabolic process(GO:0009056);cellular process(GO:0009987);nitrogen compound metabolic process(GO:0006807);regulation of nucleobase-containing compound metabolic process(GO:0019219);regulation of phosphate metabolic process(GO:0019220)	cytoplasm(GO:0005737);endosome(GO:0005768)
DANRE|ZFIN=ZDB-GENE-990603-5|UniProtKB=F1QGZ6	melk	Maternal embryonic leucine zipper kinase;melk;ortholog	MATERNAL EMBRYONIC LEUCINE ZIPPER KINASE (PTHR24343:SF214)	non-receptor serine/threonine protein kinase(PC00167)	Danio rerio	protein kinase activity(GO:0004672)	intracellular signal transduction(GO:0035556);phosphate-containing compound metabolic process(GO:0006796);regulation of biological process(GO:0050789);response to stimulus(GO:0050896)	cytoplasm(GO:0005737)
DANRE|ZFIN=ZDB-GENE-060503-273|UniProtKB=E7FAW0	smarcc1b	Uncharacterized protein;smarcc1b;ortholog	SWI/SNF COMPLEX SUBUNIT SMARCC1 (PTHR12802:SF72)	chromatin/chromatin-binding protein(PC00077);transcription cofactor(PC00217)	Danio rerio	chromatin binding(GO:0003682);sequence-specific DNA binding transcription factor activity(GO:0003700);transcription cofactor activity(GO:0003712)	regulation of transcription from RNA polymerase II promoter(GO:0006357)
DANRE|ZFIN=ZDB-GENE-000208-17|UniProtKB=Q6PE26	calr3a	Calr protein;calr3a;ortholog	CALR PROTEIN (PTHR11073:SF28)	calcium-binding protein(PC00060)	Danio rerio	calcium ion binding(GO:0005509)	protein folding(GO:0006457)
DANRE|ZFIN=ZDB-GENE-080424-3|UniProtKB=F1R6V5	mmrn2a	Uncharacterized protein (Fragment);mmrn2a;ortholog	MULTIMERIN-2 (PTHR15427:SF9)	extracellular matrix glycoprotein(PC00100)	Danio rerio		cellular process(GO:0009987)	extracellular region(GO:0005576)
DANRE|ZFIN=ZDB-GENE-080723-33|UniProtKB=B3DK16	pcgf5a	Polycomb group RING finger protein 5-A;pcgf5a;ortholog	POLYCOMB GROUP RING FINGER PROTEIN 5 (PTHR10825:SF56)	ubiquitin-protein ligase(PC00234)	Danio rerio	ubiquitin-protein ligase activity(GO:0004842)	cellular protein modification process(GO:0006464);regulation of transcription from RNA polymerase II promoter(GO:0006357)
DANRE|ZFIN=ZDB-GENE-040715-3|UniProtKB=F1Q932	cttn	Uncharacterized protein;cttn;ortholog	SRC SUBSTRATE CORTACTIN (PTHR10829:SF37)	basic helix-loop-helix transcription factor(PC00055);non-motor actin binding protein(PC00165)	Danio rerio	actin binding(GO:0003779);sequence-specific DNA binding transcription factor activity(GO:0003700);structural constituent of cytoskeleton(GO:0005200)	cellular component morphogenesis(GO:0032989);cellular process(GO:0009987);nucleobase-containing compound metabolic process(GO:0006139)	actin cytoskeleton(GO:0015629);intracellular(GO:0005622)
DANRE|ZFIN=ZDB-GENE-081022-80|UniProtKB=B3DHE6	nudt19	LOC794545 protein;nudt19;ortholog	NUCLEOSIDE DIPHOSPHATE-LINKED MOIETY X MOTIF 19, MITOCHONDRIAL (PTHR12318:SF1)		Danio rerio
DANRE|ZFIN=ZDB-GENE-050208-308|UniProtKB=E7FC27	iffo1b	Uncharacterized protein;iffo1b;ortholog	INTERMEDIATE FILAMENT FAMILY ORPHAN 1 (PTHR14516:SF4)		Danio rerio
DANRE|ZFIN=ZDB-GENE-070705-212|UniProtKB=A5WVS5	pigx	Uncharacterized protein;pigx;ortholog	PHOSPHATIDYLINOSITOL-GLYCAN BIOSYNTHESIS CLASS X PROTEIN (PTHR28650:SF2)		Danio rerio
DANRE|ZFIN=ZDB-GENE-050522-53|UniProtKB=Q502G2	tmem41aa	Transmembrane protein 41A-A;tmem41aa;ortholog	TRANSMEMBRANE PROTEIN 41A-A (PTHR43220:SF4)		Danio rerio
DANRE|ZFIN=ZDB-GENE-040718-234|UniProtKB=B0S7L8	asb1	Uncharacterized protein;asb1;ortholog	ANKYRIN REPEAT AND SOCS BOX PROTEIN 1 (PTHR24173:SF49)		Danio rerio
DANRE|ZFIN=ZDB-GENE-990415-28|UniProtKB=Q7ZU33	csnk2a2a	Ck2a2 protein;csnk2a2a;ortholog	CASEIN KINASE II SUBUNIT ALPHA' (PTHR24054:SF38)		Danio rerio
DANRE|ZFIN=ZDB-GENE-060503-87|UniProtKB=Q1L978	def6c	Uncharacterized protein;def6c;ortholog	SUBFAMILY NOT NAMED (PTHR14383:SF9)	calcium-binding protein(PC00060);nucleic acid binding(PC00171)	Danio rerio	calcium ion binding(GO:0005509);nucleic acid binding(GO:0003676)	B cell mediated immunity(GO:0019724);DNA recombination(GO:0006310)
DANRE|Ensembl=ENSDARG00000060766|UniProtKB=E7F7U1	LOC565130	Uncharacterized protein;LOC565130;ortholog	PAXILLIN (PTHR24216:SF32)	actin family cytoskeletal protein(PC00041)	Danio rerio	structural constituent of cytoskeleton(GO:0005200)	cellular process(GO:0009987);mesoderm development(GO:0007498);system development(GO:0048731)	intracellular(GO:0005622)
DANRE|ZFIN=ZDB-GENE-000616-4|UniProtKB=Q9I9H8	apaf1	Apoptotic protease-activating factor 1;apaf1;ortholog	APOPTOTIC PROTEASE-ACTIVATING FACTOR 1 (PTHR22845:SF6)		Danio rerio
DANRE|ZFIN=ZDB-GENE-050327-41|UniProtKB=Q4JL91	ippk	Inositol-pentakisphosphate 2-kinase;ippk;ortholog	INOSITOL-PENTAKISPHOSPHATE 2-KINASE (PTHR14456:SF3)	kinase(PC00137)	Danio rerio	kinase activity(GO:0016301)	protein phosphorylation(GO:0006468)
DANRE|ZFIN=ZDB-GENE-050913-91|UniProtKB=E7FAY1	zgc:113886	Uncharacterized protein;zgc:113886;ortholog	SUBFAMILY NOT NAMED (PTHR24409:SF290)		Danio rerio
DANRE|ZFIN=ZDB-GENE-070209-220|UniProtKB=F1QNY1	wasla	Uncharacterized protein;wasla;ortholog	NEURAL WISKOTT-ALDRICH SYNDROME PROTEIN (PTHR23202:SF41)	actin family cytoskeletal protein(PC00041)	Danio rerio
DANRE|ZFIN=ZDB-GENE-040426-1451|UniProtKB=F1QCT7	fzd6	Uncharacterized protein;fzd6;ortholog	FRIZZLED-6 (PTHR11309:SF113)	G-protein coupled receptor(PC00021);signaling molecule(PC00207)	Danio rerio	G-protein coupled receptor activity(GO:0004930);protein binding(GO:0005515);signal transducer activity(GO:0004871)	regulation of biological process(GO:0050789);response to stimulus(GO:0050896)	integral to membrane(GO:0016021)
DANRE|ZFIN=ZDB-GENE-030616-21|UniProtKB=Q32PV0	gulp1	PTB domain-containing engulfment adapter protein 1;gulp1;ortholog	PTB DOMAIN-CONTAINING ENGULFMENT ADAPTER PROTEIN 1 (PTHR11232:SF64)		Danio rerio
DANRE|ZFIN=ZDB-GENE-040426-1168|UniProtKB=Q5TZ51	mpv17	Protein Mpv17;mpv17;ortholog	PROTEIN MPV17 (PTHR11266:SF61)	transmembrane receptor regulatory/adaptor protein(PC00226)	Danio rerio		metabolic process(GO:0008152)
DANRE|ZFIN=ZDB-GENE-110208-9|UniProtKB=E7EYR9	ctnnd1	Uncharacterized protein;ctnnd1;ortholog	CATENIN DELTA-1 (PTHR10372:SF34)	intermediate filament binding protein(PC00130)	Danio rerio	intermediate filament binding(GO:0019215);structural constituent of cytoskeleton(GO:0005200)	cell adhesion(GO:0007155);signal transduction(GO:0007165)	cell junction(GO:0030054);intracellular(GO:0005622)
DANRE|ZFIN=ZDB-GENE-041114-149|UniProtKB=Q5U3T0	mgat4c	Alpha-1,3-mannosyl-glycoprotein 4-beta-N-acetylglucosaminyltransferase C;mgat4c;ortholog	ALPHA-1,3-MANNOSYL-GLYCOPROTEIN 4-BETA-N-ACETYLGLUCOSAMINYLTRANSFERASE C (PTHR12062:SF24)		Danio rerio
DANRE|ZFIN=ZDB-GENE-030131-6269|UniProtKB=F1Q8U2	ubqln4	Uncharacterized protein;ubqln4;ortholog	LD38919P (PTHR10677:SF34)		Danio rerio		proteolysis(GO:0006508)
DANRE|ZFIN=ZDB-GENE-030131-1583|UniProtKB=Q7ZW85	dnajc5ga	Uncharacterized protein;dnajc5ga;ortholog	DNAJ HOMOLOG SUBFAMILY C MEMBER 5 (PTHR24078:SF403)		Danio rerio
DANRE|ZFIN=ZDB-GENE-061103-196|UniProtKB=F1QNP3	clcn7	Chloride channel protein;clcn7;ortholog	H(+)/CL(-) EXCHANGE TRANSPORTER 7 (PTHR11689:SF124)	anion channel(PC00049)	Danio rerio	anion channel activity(GO:0005253)	anion transport(GO:0006820)
DANRE|ZFIN=ZDB-GENE-110622-1|UniProtKB=F1RDY6	opn4xa	Uncharacterized protein (Fragment);opn4xa;ortholog	SUBFAMILY NOT NAMED (PTHR24240:SF120)	G-protein coupled receptor(PC00021)	Danio rerio	G-protein coupled receptor activity(GO:0004930)	sensory perception(GO:0007600);visual perception(GO:0007601)
DANRE|ZFIN=ZDB-GENE-130603-37|UniProtKB=F1R332	galr2a	Uncharacterized protein;galr2a;ortholog	GALANIN RECEPTOR TYPE 2 (PTHR24230:SF117)	G-protein coupled receptor(PC00021)	Danio rerio	G-protein coupled receptor activity(GO:0004930);adenylate cyclase activity(GO:0004016);binding(GO:0005488);phospholipase activity(GO:0004620);phosphoric diester hydrolase activity(GO:0008081);signal transducer activity(GO:0004871)	biosynthetic process(GO:0009058);cyclic nucleotide metabolic process(GO:0009187);intracellular signal transduction(GO:0035556);neurological system process(GO:0050877);nitrogen compound metabolic process(GO:0006807);regulation of catalytic activity(GO:0050790);regulation of nucleobase-containing compound metabolic process(GO:0019219);regulation of phosphate metabolic process(GO:0019220);response t…	integral to membrane(GO:0016021);plasma membrane(GO:0005886)
DANRE|ZFIN=ZDB-GENE-030131-2408|UniProtKB=B0S766	zmym2	Uncharacterized protein;zmym2;ortholog	ZINC FINGER MYM-TYPE PROTEIN 2 (PTHR11697:SF162)	kinase inhibitor(PC00139);transcription factor(PC00218)	Danio rerio	sequence-specific DNA binding RNA polymerase II transcription factor activity(GO:0000981)	biosynthetic process(GO:0009058);cellular component morphogenesis(GO:0032989);cellular process(GO:0009987);cytoskeleton organization(GO:0007010);nitrogen compound metabolic process(GO:0006807);single-multicellular organism process(GO:0044707)	cytoplasm(GO:0005737);nucleoplasm(GO:0005654)
DANRE|ZFIN=ZDB-GENE-030131-1534|UniProtKB=F1RBG1	lnpep	Uncharacterized protein;lnpep;ortholog	ENDOPLASMIC RETICULUM AMINOPEPTIDASE 1 (PTHR11533:SF206)	metalloprotease(PC00153)	Danio rerio	binding(GO:0005488);metallopeptidase activity(GO:0008237)	blood circulation(GO:0008015);catabolic process(GO:0009056);cell-cell signaling(GO:0007267);nitrogen compound metabolic process(GO:0006807);proteolysis(GO:0006508);regulation of biological process(GO:0050789);response to stimulus(GO:0050896);signal transduction(GO:0007165)	cytoplasm(GO:0005737);plasma membrane(GO:0005886)
DANRE|ZFIN=ZDB-GENE-050522-163|UniProtKB=F1Q6B2	ptrh2	Uncharacterized protein;ptrh2;ortholog	PEPTIDYL-TRNA HYDROLASE 2, MITOCHONDRIAL (PTHR12649:SF14)		Danio rerio
DANRE|ZFIN=ZDB-GENE-061201-8|UniProtKB=F1RDJ4	sh3glb2a	Uncharacterized protein;sh3glb2a;ortholog	ENDOPHILIN-B2 (PTHR10663:SF305)	guanyl-nucleotide exchange factor(PC00113)	Danio rerio
DANRE|ZFIN=ZDB-GENE-030131-4415|UniProtKB=Q7SZW7	serinc1	Serine incorporator 1;serinc1;ortholog	SERINE INCORPORATOR 1 (PTHR10383:SF34)	transmembrane receptor regulatory/adaptor protein(PC00226)	Danio rerio	amino acid transmembrane transporter activity(GO:0015171);cation transmembrane transporter activity(GO:0008324)	amino acid transport(GO:0006865);anion transport(GO:0006820);cellular process(GO:0009987)	integral to membrane(GO:0016021)
DANRE|ZFIN=ZDB-GENE-040426-2386|UniProtKB=Q4KM14	trnau1apl	tRNA selenocysteine 1-associated protein 1-like;trnau1apl;ortholog			Danio rerio
DANRE|ZFIN=ZDB-GENE-090312-97|UniProtKB=B8A553	inpp4b	Uncharacterized protein;inpp4b;ortholog	TYPE II INOSITOL 3,4-BISPHOSPHATE 4-PHOSPHATASE (PTHR12187:SF16)		Danio rerio
DANRE|ZFIN=ZDB-GENE-040426-2592|UniProtKB=Q6NYQ7	nnt	Nicotinamide nucleotide transhydrogenase;nnt;ortholog	NICOTINAMIDE NUCLEOTIDE TRANSHYDROGENASE (PTHR10160:SF25)	dehydrogenase(PC00092)	Danio rerio	nucleotide binding(GO:0000166);oxidoreductase activity(GO:0016491)	cation transport(GO:0006812);cellular process(GO:0009987);coenzyme metabolic process(GO:0006732);nitrogen compound metabolic process(GO:0006807);nucleobase-containing compound metabolic process(GO:0006139);phosphate-containing compound metabolic process(GO:0006796)	cytoplasm(GO:0005737);mitochondrial inner membrane(GO:0005743)
DANRE|ZFIN=ZDB-GENE-001030-3|UniProtKB=F1Q9Q9	pax8	Uncharacterized protein (Fragment);pax8;ortholog			Danio rerio
DANRE|ZFIN=ZDB-GENE-041001-171|UniProtKB=F1R220	aven	Uncharacterized protein;aven;ortholog	CELL DEATH REGULATOR AVEN (PTHR16524:SF3)		Danio rerio
DANRE|ZFIN=ZDB-GENE-030131-5464|UniProtKB=F1QCV2	hdac10	Uncharacterized protein;hdac10;ortholog	HISTONE DEACETYLASE 10 (PTHR10625:SF166)	deacetylase(PC00087);nucleic acid binding(PC00171);reductase(PC00198)	Danio rerio	deacetylase activity(GO:0019213);nucleic acid binding(GO:0003676);oxidoreductase activity(GO:0016491)	cell cycle(GO:0007049);negative regulation of apoptotic process(GO:0043066);regulation of transcription from RNA polymerase II promoter(GO:0006357)
DANRE|ZFIN=ZDB-GENE-030128-3|UniProtKB=Q8AWR7	smad7	Mothers against decapentaplegic homolog;smad7;ortholog	MOTHERS AGAINST DECAPENTAPLEGIC HOMOLOG 7 (PTHR13703:SF48)	transcription factor(PC00218)	Danio rerio	sequence-specific DNA binding transcription factor activity(GO:0003700)	cell-cell signaling(GO:0007267);intracellular signal transduction(GO:0035556);regulation of transcription from RNA polymerase II promoter(GO:0006357);response to stress(GO:0006950);transmembrane receptor protein serine/threonine kinase signaling pathway(GO:0007178)
DANRE|ZFIN=ZDB-GENE-030131-373|UniProtKB=B8A4D0	cst3	Uncharacterized protein;cst3;ortholog	CYSTATIN-C (PTHR11413:SF69)	cysteine protease inhibitor(PC00082)	Danio rerio	cysteine-type endopeptidase inhibitor activity(GO:0004869);protein binding(GO:0005515)	proteolysis(GO:0006508)
DANRE|ZFIN=ZDB-GENE-080723-36|UniProtKB=F1R8N0	tor1l1	Uncharacterized protein;tor1l1;ortholog	TORSIN-1A (PTHR10760:SF20)	chaperone(PC00072)	Danio rerio		neurological system process(GO:0050877);protein folding(GO:0006457)
DANRE|ZFIN=ZDB-GENE-030131-8369|UniProtKB=Q803Q7	aldoaa	Fructose-bisphosphate aldolase;aldoaa;ortholog	FRUCTOSE-BISPHOSPHATE ALDOLASE A (PTHR11627:SF34)		Danio rerio
DANRE|ZFIN=ZDB-GENE-041212-68|UniProtKB=B8A4D5	mgme1	Mitochondrial genome maintenance exonuclease 1;mgme1;ortholog	MITOCHONDRIAL GENOME MAINTENANCE EXONUCLEASE 1 (PTHR31340:SF4)		Danio rerio	exodeoxyribonuclease activity(GO:0004529)	DNA replication(GO:0006260);biosynthetic process(GO:0009058);cellular process(GO:0009987);mitochondrion organization(GO:0007005);nitrogen compound metabolic process(GO:0006807)	cytoplasm(GO:0005737);mitochondrion(GO:0005739)
DANRE|ZFIN=ZDB-GENE-040426-1179|UniProtKB=Q7SY23	aldh4a1	Delta-1-pyrroline-5-carboxylate dehydrogenase, mitochondrial;aldh4a1;ortholog	DELTA-1-PYRROLINE-5-CARBOXYLATE DEHYDROGENASE, MITOCHONDRIAL (PTHR14516:SF3)		Danio rerio
DANRE|ZFIN=ZDB-GENE-060825-93|UniProtKB=Q0P403	nprl2	Tumor suppressor candidate 4;nprl2;ortholog	NITROGEN PERMEASE REGULATOR 2-LIKE PROTEIN (PTHR12991:SF11)	nuclease(PC00170);transcription factor(PC00218)	Danio rerio	nuclease activity(GO:0004518);sequence-specific DNA binding transcription factor activity(GO:0003700)
DANRE|ZFIN=ZDB-GENE-040801-65|UniProtKB=Q6TLE4	mmgt1	Membrane magnesium transporter 1;mmgt1;ortholog	MEMBRANE MAGNESIUM TRANSPORTER 1 (PTHR21181:SF22)		Danio rerio
DANRE|ZFIN=ZDB-GENE-020326-1|UniProtKB=Q7SXN6	psma6a	Proteasome subunit alpha type;psma6a;ortholog	PROTEASOME SUBUNIT ALPHA TYPE-6 (PTHR11599:SF98)		Danio rerio
DANRE|ZFIN=ZDB-GENE-130827-1|UniProtKB=E7F8H4	qpct	Uncharacterized protein;qpct;ortholog	GLUTAMINYL-PEPTIDE CYCLOTRANSFERASE (PTHR12283:SF8)	transferase(PC00220)	Danio rerio
DANRE|ZFIN=ZDB-GENE-110714-1|UniProtKB=A4QNV9	vasnb	LOC100004428 protein;vasnb;ortholog	LOC100004428 PROTEIN (PTHR24365:SF419)	extracellular matrix protein(PC00102);receptor(PC00197)	Danio rerio	receptor activity(GO:0004872)	cellular process(GO:0009987)	extracellular region(GO:0005576)
DANRE|ZFIN=ZDB-GENE-030131-8615|UniProtKB=F1QYH1	b4galnt3b	Uncharacterized protein;b4galnt3b;ortholog	BETA-1,4-N-ACETYLGALACTOSAMINYLTRANSFERASE 3 (PTHR12369:SF26)	glycosyltransferase(PC00111)	Danio rerio	transferase activity, transferring glycosyl groups(GO:0016757)	protein glycosylation(GO:0006486)
DANRE|ZFIN=ZDB-GENE-021115-3|UniProtKB=Q7T2I8	rdh8a	Photoreceptor associated retinol dehydrogenase type 2;rdh8a;ortholog	RETINOL DEHYDROGENASE 8 (PTHR43391:SF24)	dehydrogenase(PC00092);reductase(PC00198)	Danio rerio	oxidoreductase activity(GO:0016491)	steroid metabolic process(GO:0008202)
DANRE|ZFIN=ZDB-GENE-071218-1|UniProtKB=F1QXZ6	spint1b	Uncharacterized protein;spint1b;ortholog	SUBFAMILY NOT NAMED (PTHR10083:SF276)	serine protease inhibitor(PC00204)	Danio rerio	protein binding(GO:0005515);serine-type endopeptidase inhibitor activity(GO:0004867)	immune system process(GO:0002376);proteolysis(GO:0006508);response to external stimulus(GO:0009605)
DANRE|ZFIN=ZDB-GENE-050208-389|UniProtKB=E9QDE9	rabgap1l	Uncharacterized protein;rabgap1l;ortholog	RAB GTPASE-ACTIVATING PROTEIN 1-LIKE (PTHR22957:SF363)	G-protein modulator(PC00022);hydrolase(PC00121)	Danio rerio	hydrolase activity(GO:0016787);protein binding(GO:0005515);small GTPase regulator activity(GO:0005083)	cellular component morphogenesis(GO:0032989);cellular process(GO:0009987);exocytosis(GO:0006887);intracellular protein transport(GO:0006886)
DANRE|ZFIN=ZDB-GENE-070410-60|UniProtKB=F1QE13	exoc8	Uncharacterized protein;exoc8;ortholog	EXOCYST COMPLEX COMPONENT 8 (PTHR21426:SF18)		Danio rerio		cellular component organization(GO:0016043);cellular process(GO:0009987);exocytosis(GO:0006887);protein complex assembly(GO:0006461);protein localization(GO:0008104)	cytoplasm(GO:0005737);protein complex(GO:0043234)
DANRE|ZFIN=ZDB-GENE-110411-41|UniProtKB=E7F6V3	slc19a3a	Uncharacterized protein;slc19a3a;ortholog	SUBFAMILY NOT NAMED (PTHR10686:SF27)	transporter(PC00227)	Danio rerio	transmembrane transporter activity(GO:0022857)	cellular process(GO:0009987);nitrogen compound metabolic process(GO:0006807);response to stimulus(GO:0050896);sulfur compound metabolic process(GO:0006790);vitamin metabolic process(GO:0006766);vitamin transport(GO:0051180)	integral to membrane(GO:0016021);plasma membrane(GO:0005886)
DANRE|ZFIN=ZDB-GENE-040426-59|UniProtKB=Q6P045	tyms	Tyms protein;tyms;ortholog	THYMIDYLATE SYNTHASE (PTHR11548:SF6)	methyltransferase(PC00155)	Danio rerio	methyltransferase activity(GO:0008168)
DANRE|ZFIN=ZDB-GENE-060621-2|UniProtKB=F1QNB3	ank3b	Uncharacterized protein (Fragment);ank3b;ortholog	ANKYRIN-3 (PTHR24123:SF45)	cytoskeletal protein(PC00085)	Danio rerio	cytoskeletal protein binding(GO:0008092)	cellular component biogenesis(GO:0044085);cellular component organization(GO:0016043);cellular process(GO:0009987);protein localization(GO:0008104);protein targeting(GO:0006605)	cytoplasm(GO:0005737);organelle(GO:0043226)
DANRE|ZFIN=ZDB-GENE-050208-584|UniProtKB=A4UU77	org	Oogenesis-related protein;org;ortholog			Danio rerio
DANRE|ZFIN=ZDB-GENE-090313-366|UniProtKB=F1QND5	tmem187	Uncharacterized protein;tmem187;ortholog	TRANSMEMBRANE PROTEIN 187 (PTHR15066:SF1)		Danio rerio
DANRE|ZFIN=ZDB-GENE-040426-1798|UniProtKB=Q6P0K2	srsf7a	Uncharacterized protein;srsf7a;ortholog	SERINE/ARGININE-RICH SPLICING FACTOR 7 (PTHR23147:SF30)	mRNA splicing factor(PC00148)	Danio rerio	catalytic activity(GO:0003824);mRNA binding(GO:0003729)	RNA splicing, via transesterification reactions(GO:0000375);mRNA splicing, via spliceosome(GO:0000398)
DANRE|ZFIN=ZDB-GENE-030131-5602|UniProtKB=E7EZW8	aldh18a1	Uncharacterized protein;aldh18a1;ortholog	DELTA-1-PYRROLINE-5-CARBOXYLATE SYNTHASE (PTHR11063:SF14)	amino acid kinase(PC00045);dehydrogenase(PC00092)	Danio rerio	oxidoreductase activity(GO:0016491)	biosynthetic process(GO:0009058);cellular amino acid biosynthetic process(GO:0008652);cellular process(GO:0009987);nitrogen compound metabolic process(GO:0006807)	cytoplasm(GO:0005737)
DANRE|ZFIN=ZDB-GENE-070424-24|UniProtKB=A3KNK9	zgc:162171	Uncharacterized protein;zgc:162171;ortholog	SUBFAMILY NOT NAMED (PTHR24073:SF686)		Danio rerio		cellular process(GO:0009987);organelle organization(GO:0006996)	cytoplasm(GO:0005737);cytoplasmic membrane-bounded vesicle(GO:0016023);mitochondrion(GO:0005739)
DANRE|ZFIN=ZDB-GENE-040625-17|UniProtKB=E7F9B9	hprt1l	Uncharacterized protein;hprt1l;ortholog	SUBFAMILY NOT NAMED (PTHR43340:SF6)	glycosyltransferase(PC00111);mutase(PC00160)	Danio rerio	binding(GO:0005488);transferase activity, transferring glycosyl groups(GO:0016757)	biosynthetic process(GO:0009058);cellular process(GO:0009987);nitrogen compound metabolic process(GO:0006807);phosphate-containing compound metabolic process(GO:0006796);purine nucleobase metabolic process(GO:0006144)	cytosol(GO:0005829)
DANRE|ZFIN=ZDB-GENE-041114-104|UniProtKB=F1QYF0	tbl3	Uncharacterized protein;tbl3;ortholog	TRANSDUCIN BETA-LIKE PROTEIN 3 (PTHR19854:SF16)	G-protein coupled receptor(PC00021)	Danio rerio	RNA binding(GO:0003723)	cellular component biogenesis(GO:0044085);cellular process(GO:0009987);nitrogen compound metabolic process(GO:0006807);rRNA metabolic process(GO:0016072)	intracellular(GO:0005622);nucleolus(GO:0005730);protein complex(GO:0043234);ribonucleoprotein complex(GO:0030529)
DANRE|ZFIN=ZDB-GENE-090312-135|UniProtKB=F1RCJ3	rims1a	Uncharacterized protein;rims1a;ortholog	REGULATING SYNAPTIC MEMBRANE EXOCYTOSIS PROTEIN 1 (PTHR12157:SF27)	G-protein modulator(PC00022)	Danio rerio	protein binding(GO:0005515);small GTPase regulator activity(GO:0005083)	intracellular protein transport(GO:0006886);sensory perception(GO:0007600);synaptic transmission(GO:0007268);synaptic vesicle exocytosis(GO:0016079);visual perception(GO:0007601)
DANRE|ZFIN=ZDB-GENE-040808-18|UniProtKB=E9QJ46	arpc4l	Uncharacterized protein;arpc4l;ortholog	ACTIN-RELATED PROTEIN 2/3 COMPLEX SUBUNIT 4 (PTHR22629:SF2)	actin family cytoskeletal protein(PC00041)	Danio rerio	structural constituent of cytoskeleton(GO:0005200)	cellular component movement(GO:0006928);cellular component organization(GO:0016043)	actin cytoskeleton(GO:0015629);intracellular(GO:0005622)
DANRE|ZFIN=ZDB-GENE-030116-2|UniProtKB=Q7ZU32	esr2a	Esr2a protein;esr2a;ortholog	ESR2A PROTEIN (PTHR24084:SF33)	nuclear hormone receptor(PC00169);nucleic acid binding(PC00171)	Danio rerio	ligand-activated sequence-specific DNA binding RNA polymerase II transcription factor activity(GO:0004879)	cellular process(GO:0009987)
DANRE|ZFIN=ZDB-GENE-040426-1692|UniProtKB=E7FGS3	gabra6a	Uncharacterized protein;gabra6a;ortholog	SUBFAMILY NOT NAMED (PTHR18945:SF684)	GABA receptor(PC00023);acetylcholine receptor(PC00037)	Danio rerio	GABA receptor activity(GO:0016917);signal transducer activity(GO:0004871)	regulation of biological process(GO:0050789);response to stimulus(GO:0050896)
DANRE|ZFIN=ZDB-GENE-070615-10|UniProtKB=F1QKE1	nrg2a	Uncharacterized protein;nrg2a;ortholog	SUBFAMILY NOT NAMED (PTHR11100:SF28)	growth factor(PC00112)	Danio rerio	receptor binding(GO:0005102)	intracellular signal transduction(GO:0035556);regulation of biological process(GO:0050789);response to stimulus(GO:0050896);single-multicellular organism process(GO:0044707);system development(GO:0048731)	extracellular space(GO:0005615)
DANRE|ZFIN=ZDB-GENE-050417-249|UniProtKB=Q52JI6	cryba1l1	Beta A1-2-crystallin;cryba1l1;ortholog	BETA A1-2-CRYSTALLIN-RELATED (PTHR11818:SF67)		Danio rerio
DANRE|ZFIN=ZDB-GENE-050302-155|UniProtKB=A9JRD9	gas1a	Gas1a protein;gas1a;ortholog	GAS1A PROTEIN (PTHR16840:SF7)		Danio rerio
DANRE|ZFIN=ZDB-GENE-990415-153|UniProtKB=O42354	mdm2	E3 ubiquitin-protein ligase Mdm2;mdm2;ortholog	E3 UBIQUITIN-PROTEIN LIGASE MDM2 (PTHR13844:SF33)	chromatin/chromatin-binding protein(PC00077);ubiquitin-protein ligase(PC00234)	Danio rerio	chromatin binding(GO:0003682);nucleic acid binding(GO:0003676);ubiquitin-protein ligase activity(GO:0004842)	cellular process(GO:0009987);nucleobase-containing compound metabolic process(GO:0006139)
DANRE|ZFIN=ZDB-GENE-040426-1185|UniProtKB=E7F5B8	klhl24b	Uncharacterized protein;klhl24b;ortholog	KELCH-LIKE PROTEIN 24 (PTHR24412:SF298)		Danio rerio	ubiquitin-protein ligase activity(GO:0004842)	cellular process(GO:0009987);cellular protein modification process(GO:0006464)	intracellular(GO:0005622);protein complex(GO:0043234)
DANRE|ZFIN=ZDB-GENE-060503-693|UniProtKB=F1QXN1	loxl1	Uncharacterized protein (Fragment);loxl1;ortholog			Danio rerio
DANRE|ZFIN=ZDB-GENE-081104-446|UniProtKB=E7EXP8	arhgef16	Uncharacterized protein;arhgef16;ortholog	RHO GUANINE NUCLEOTIDE EXCHANGE FACTOR 16 (PTHR12845:SF9)		Danio rerio
DANRE|ZFIN=ZDB-GENE-091204-144|UniProtKB=E7F0M9	tmlhe	Uncharacterized protein;tmlhe;ortholog	TRIMETHYLLYSINE DIOXYGENASE, MITOCHONDRIAL (PTHR10696:SF38)		Danio rerio
DANRE|ZFIN=ZDB-GENE-020419-6|UniProtKB=F1QN02	cct2	Uncharacterized protein (Fragment);cct2;ortholog	T-COMPLEX PROTEIN 1 SUBUNIT BETA (PTHR11353:SF119)	chaperonin(PC00073)	Danio rerio		protein complex assembly(GO:0006461);protein folding(GO:0006457)
DANRE|ZFIN=ZDB-GENE-050417-210|UniProtKB=Q1LWV4	lhx9	LIM/homeobox protein Lhx9;lhx9;ortholog	LIM/HOMEOBOX PROTEIN LHX9 (PTHR24208:SF129)	RNA binding protein(PC00031);actin family cytoskeletal protein(PC00041);homeobox transcription factor(PC00119)	Danio rerio	RNA binding(GO:0003723);structural constituent of cytoskeleton(GO:0005200)	cellular component morphogenesis(GO:0032989);cellular defense response(GO:0006968);ectoderm development(GO:0007398);embryo development(GO:0009790);gamete generation(GO:0007276);immune system process(GO:0002376);mesoderm development(GO:0007498);muscle organ development(GO:0007517);negative regulation of apoptotic process(GO:0043066);nervous system development(GO:0007399);regulation of transcriptio…	intracellular(GO:0005622)
DANRE|ZFIN=ZDB-GENE-070112-352|UniProtKB=A5WVP3	wfdc1	Uncharacterized protein;wfdc1;ortholog	WAP FOUR-DISULFIDE CORE DOMAIN PROTEIN 1 (PTHR14308:SF1)		Danio rerio		cell growth(GO:0016049);cellular component organization(GO:0016043);regulation of biological process(GO:0050789)	extracellular space(GO:0005615)
DANRE|ZFIN=ZDB-GENE-030131-6544|UniProtKB=F1R9J6	eef1db	Uncharacterized protein;eef1db;ortholog	ELONGATION FACTOR 1-DELTA (PTHR11595:SF40)	translation elongation factor(PC00222)	Danio rerio	translation elongation factor activity(GO:0003746)
DANRE|ZFIN=ZDB-GENE-030131-6224|UniProtKB=Q5TZE9	asun	Uncharacterized protein;asun;ortholog	PROTEIN ASUNDER HOMOLOG (PTHR12955:SF2)		Danio rerio
DANRE|ZFIN=ZDB-GENE-040718-4|UniProtKB=F1RE09	stard3nl	Uncharacterized protein;stard3nl;ortholog	MLN64 N-TERMINAL DOMAIN HOMOLOG (PTHR12136:SF80)	membrane traffic protein(PC00150);transfer/carrier protein(PC00219)	Danio rerio		female gamete generation(GO:0007292);lipid metabolic process(GO:0006629)
DANRE|ZFIN=ZDB-GENE-040426-2532|UniProtKB=F1QVE6	pik3cg	Uncharacterized protein;pik3cg;ortholog	PHOSPHATIDYLINOSITOL 4,5-BISPHOSPHATE 3-KINASE CATALYTIC SUBUNIT GAMMA ISOFORM (PTHR10048:SF78)	kinase(PC00137)	Danio rerio	kinase activity(GO:0016301)	biosynthetic process(GO:0009058);cellular process(GO:0009987);phospholipid metabolic process(GO:0006644)	cytosol(GO:0005829);plasma membrane(GO:0005886);protein complex(GO:0043234)
DANRE|ZFIN=ZDB-GENE-050913-31|UniProtKB=F1QG74	dpf1	Uncharacterized protein;dpf1;ortholog	ZINC FINGER PROTEIN NEURO-D4 (PTHR10615:SF153)	acetyltransferase(PC00038);chromatin/chromatin-binding protein(PC00077);zinc finger transcription factor(PC00244)	Danio rerio	acetyltransferase activity(GO:0016407);chromatin binding(GO:0003682);sequence-specific DNA binding transcription factor activity(GO:0003700)	cell cycle(GO:0007049);induction of apoptosis(GO:0006917);protein acetylation(GO:0006473);regulation of transcription from RNA polymerase II promoter(GO:0006357)
DANRE|ZFIN=ZDB-GENE-040407-2|UniProtKB=Q8AX86	elovl5	Elongation of very long chain fatty acids protein;elovl5;ortholog	ELONGATION OF VERY LONG CHAIN FATTY ACIDS PROTEIN 5 (PTHR11157:SF95)	acyltransferase(PC00042)	Danio rerio	transferase activity, transferring acyl groups(GO:0016746)	fatty acid metabolic process(GO:0006631)
DANRE|ZFIN=ZDB-GENE-041020-1|UniProtKB=O57460	tll1	Dorsal-ventral patterning tolloid-like protein 1;tll1;ortholog	TOLLOID-LIKE PROTEIN 1 (PTHR10127:SF685)	apolipoprotein(PC00052);cell adhesion molecule(PC00069);enzyme modulator(PC00095);extracellular matrix protein(PC00102);membrane-bound signaling molecule(PC00152);metalloprotease(PC00153);oxidase(PC00175);receptor(PC00197);serine protease(PC00203);transporter(PC00227)	Danio rerio	enzyme regulator activity(GO:0030234);lipid transporter activity(GO:0005319);metallopeptidase activity(GO:0008237);oxidoreductase activity(GO:0016491);receptor activity(GO:0004872);receptor binding(GO:0005102);serine-type peptidase activity(GO:0008236);transmembrane transporter activity(GO:0022857)	angiogenesis(GO:0001525);blood coagulation(GO:0007596);cell surface receptor signaling pathway(GO:0007166);cell-cell adhesion(GO:0016337);ectoderm development(GO:0007398);endocytosis(GO:0006897);heart development(GO:0007507);immune system process(GO:0002376);intracellular protein transport(GO:0006886);mesoderm development(GO:0007498);nervous system development(GO:0007399);proteolysis(GO:0006508);…	extracellular matrix(GO:0031012);extracellular region(GO:0005576)
DANRE|ZFIN=ZDB-GENE-070209-164|UniProtKB=A2RUX8	fosl2	Uncharacterized protein;fosl2;ortholog	FOS-RELATED ANTIGEN 2 (PTHR23351:SF36)		Danio rerio
DANRE|ZFIN=ZDB-GENE-030131-3404|UniProtKB=E7FEJ0	tsc1b	Uncharacterized protein;tsc1b;ortholog	HAMARTIN (PTHR15154:SF3)		Danio rerio	GTPase activity(GO:0003924);enzyme regulator activity(GO:0030234);pyrophosphatase activity(GO:0016462)	catabolic process(GO:0009056);cytoskeleton organization(GO:0007010);intracellular signal transduction(GO:0035556);nitrogen compound metabolic process(GO:0006807);regulation of cell cycle(GO:0051726);regulation of nucleobase-containing compound metabolic process(GO:0019219);regulation of phosphate metabolic process(GO:0019220);response to endogenous stimulus(GO:0009719);transmembrane receptor prot…	cytosol(GO:0005829);protein complex(GO:0043234)
DANRE|ZFIN=ZDB-GENE-040426-2267|UniProtKB=F1QLC8	adob	Uncharacterized protein;adob;ortholog	2-AMINOETHANETHIOL DIOXYGENASE (PTHR22966:SF17)		Danio rerio		metabolic process(GO:0008152)
DANRE|ZFIN=ZDB-GENE-050622-16|UniProtKB=F1QWH7	kif15	Kinesin-like protein;kif15;ortholog	KINESIN-LIKE PROTEIN KIF15 (PTHR24115:SF571)	microtubule binding motor protein(PC00156)	Danio rerio	microtubule motor activity(GO:0003777)	catabolic process(GO:0009056);cellular component movement(GO:0006928);nitrogen compound metabolic process(GO:0006807);nucleobase-containing compound metabolic process(GO:0006139);phosphate-containing compound metabolic process(GO:0006796)	cytoskeleton(GO:0005856);intracellular(GO:0005622);protein complex(GO:0043234)
DANRE|Ensembl=ENSDARG00000078593|UniProtKB=B0R0T1	vwa8	von Willebrand factor A domain-containing protein 8;si:dkey-18l1.1;ortholog	VON WILLEBRAND FACTOR A DOMAIN-CONTAINING PROTEIN 8 (PTHR21610:SF11)		Danio rerio
DANRE|ZFIN=ZDB-GENE-100921-56|UniProtKB=E7FAT2	kcnn3	Uncharacterized protein;kcnn3;ortholog	SMALL CONDUCTANCE CALCIUM-ACTIVATED POTASSIUM CHANNEL PROTEIN 3 (PTHR10153:SF44)	voltage-gated potassium channel(PC00242)	Danio rerio	calmodulin binding(GO:0005516);cation channel activity(GO:0005261)	cellular process(GO:0009987)	neuronal cell body(GO:0043025);plasma membrane(GO:0005886)
DANRE|ZFIN=ZDB-GENE-030131-4648|UniProtKB=F2Z4S3	tcn2	Uncharacterized protein;tcn2;ortholog	SUBFAMILY NOT NAMED (PTHR10559:SF21)		Danio rerio
DANRE|ZFIN=ZDB-GENE-060524-4|UniProtKB=E7EYC8	srgap3	Uncharacterized protein;srgap3;ortholog	SLIT-ROBO RHO GTPASE-ACTIVATING PROTEIN 3 (PTHR14166:SF23)	G-protein modulator(PC00022)	Danio rerio	GTPase activity(GO:0003924);enzyme activator activity(GO:0008047);protein binding(GO:0005515);pyrophosphatase activity(GO:0016462)	catabolic process(GO:0009056);cellular component movement(GO:0006928);localization(GO:0051179);locomotion(GO:0040011);nitrogen compound metabolic process(GO:0006807);regulation of nucleobase-containing compound metabolic process(GO:0019219);regulation of phosphate metabolic process(GO:0019220)	cytoplasm(GO:0005737)
DANRE|ZFIN=ZDB-GENE-040426-1202|UniProtKB=E7F977	coro6	Coronin;coro6;ortholog	CORONIN-6 (PTHR10856:SF29)	non-motor actin binding protein(PC00165)	Danio rerio	actin binding(GO:0003779)	cellular process(GO:0009987);cytoskeleton organization(GO:0007010)	actin cytoskeleton(GO:0015629);intracellular(GO:0005622)
DANRE|ZFIN=ZDB-GENE-060322-7|UniProtKB=F1QFM7	st6galnac6	Uncharacterized protein (Fragment);st6galnac6;ortholog	ALPHA-N-ACETYLGALACTOSAMINIDE ALPHA-2,6-SIALYLTRANSFERASE 6 (PTHR13713:SF64)		Danio rerio	transferase activity, transferring glycosyl groups(GO:0016757)	biosynthetic process(GO:0009058);carbohydrate metabolic process(GO:0005975);cellular process(GO:0009987);protein glycosylation(GO:0006486)	Golgi apparatus(GO:0005794);cytoplasm(GO:0005737);membrane(GO:0016020)
DANRE|ZFIN=ZDB-GENE-050227-18|UniProtKB=Q5EAR4	chrac1	Uncharacterized protein;chrac1;ortholog	CHROMATIN ACCESSIBILITY COMPLEX PROTEIN 1 (PTHR10252:SF52)	DNA-directed DNA polymerase(PC00018);chromatin/chromatin-binding protein(PC00077);transcription factor(PC00218)	Danio rerio	DNA-directed DNA polymerase activity(GO:0003887);chromatin binding(GO:0003682);sequence-specific DNA binding transcription factor activity(GO:0003700)	DNA metabolic process(GO:0006259);regulation of carbohydrate metabolic process(GO:0006109);regulation of transcription from RNA polymerase II promoter(GO:0006357)	intracellular(GO:0005622);nucleus(GO:0005634)
DANRE|ZFIN=ZDB-GENE-050320-139|UniProtKB=F1QYS7	acss1	Acetyl-coenzyme A synthetase;acss1;ortholog	ACETYL-COENZYME A SYNTHETASE 2-LIKE, MITOCHONDRIAL (PTHR24095:SF228)	dehydrogenase(PC00092);ligase(PC00142)	Danio rerio	ligase activity(GO:0016874);oxidoreductase activity(GO:0016491)	cellular amino acid biosynthetic process(GO:0008652);coenzyme metabolic process(GO:0006732);fatty acid metabolic process(GO:0006631);immune system process(GO:0002376)
DANRE|ZFIN=ZDB-GENE-050512-2|UniProtKB=Q1JPX3	farsa	Phenylalanine--tRNA ligase alpha subunit;farsa;ortholog	PHENYLALANINE--TRNA LIGASE ALPHA SUBUNIT (PTHR11538:SF49)	aminoacyl-tRNA synthetase(PC00047)	Danio rerio	aminoacyl-tRNA ligase activity(GO:0004812)	biosynthetic process(GO:0009058);cellular amino acid metabolic process(GO:0006520);cellular process(GO:0009987);nitrogen compound metabolic process(GO:0006807);tRNA aminoacylation for protein translation(GO:0006418);tRNA metabolic process(GO:0006399)	cytoplasm(GO:0005737)
DANRE|ZFIN=ZDB-GENE-050208-346|UniProtKB=F1QBH4	rxfp3.2b	Uncharacterized protein;rxfp3.2b;ortholog	SUBFAMILY NOT NAMED (PTHR24230:SF87)	G-protein coupled receptor(PC00021)	Danio rerio	G-protein coupled receptor activity(GO:0004930);adenylate cyclase activity(GO:0004016);binding(GO:0005488);phospholipase activity(GO:0004620);phosphoric diester hydrolase activity(GO:0008081);signal transducer activity(GO:0004871)	biosynthetic process(GO:0009058);cyclic nucleotide metabolic process(GO:0009187);intracellular signal transduction(GO:0035556);neurological system process(GO:0050877);nitrogen compound metabolic process(GO:0006807);regulation of catalytic activity(GO:0050790);regulation of nucleobase-containing compound metabolic process(GO:0019219);regulation of phosphate metabolic process(GO:0019220);response t…	integral to membrane(GO:0016021);plasma membrane(GO:0005886)
DANRE|ZFIN=ZDB-GENE-081006-1|UniProtKB=F1Q9W3	wnt7bb	Protein Wnt;wnt7bb;ortholog	PROTEIN WNT-7B (PTHR12027:SF112)	signaling molecule(PC00207)	Danio rerio	receptor binding(GO:0005102)	cell differentiation(GO:0030154);cell surface receptor signaling pathway(GO:0007166);nervous system development(GO:0007399);regulation of biological process(GO:0050789);response to stimulus(GO:0050896);single-multicellular organism process(GO:0044707)	extracellular space(GO:0005615)
DANRE|ZFIN=ZDB-GENE-070410-85|UniProtKB=B8A5E8	ide	Novel protein similar to H.sapiens IDE, insulin-degrading enzyme (IDE, zgc:162603);ide;ortholog	INSULIN-DEGRADING ENZYME (PTHR43690:SF12)	metalloprotease(PC00153)	Danio rerio	binding(GO:0005488);metallopeptidase activity(GO:0008237)	catabolic process(GO:0009056);cellular process(GO:0009987);nitrogen compound metabolic process(GO:0006807);proteolysis(GO:0006508)	cytoplasm(GO:0005737);mitochondrion(GO:0005739)
DANRE|ZFIN=ZDB-GENE-070912-480|UniProtKB=B0S7L9	kif1ab	Kinesin-like protein;kif1ab;ortholog	KINESIN-LIKE PROTEIN KIF1A (PTHR24115:SF616)	microtubule binding motor protein(PC00156)	Danio rerio	microtubule motor activity(GO:0003777)	catabolic process(GO:0009056);cellular component movement(GO:0006928);nitrogen compound metabolic process(GO:0006807);nucleobase-containing compound metabolic process(GO:0006139);phosphate-containing compound metabolic process(GO:0006796);transport(GO:0006810)	cytoskeleton(GO:0005856);intracellular(GO:0005622);protein complex(GO:0043234)
DANRE|ZFIN=ZDB-GENE-081104-50|UniProtKB=F1QA99	cdh24b	Uncharacterized protein;cdh24b;ortholog	CADHERIN-24 (PTHR24027:SF359)	cadherin(PC00057)	Danio rerio	binding(GO:0005488)	cellular process(GO:0009987);heart development(GO:0007507);mesoderm development(GO:0007498);muscle organ development(GO:0007517);nervous system development(GO:0007399);sensory perception of sound(GO:0007605);visual perception(GO:0007601)
DANRE|ZFIN=ZDB-GENE-131121-532|UniProtKB=E7F8P1	dnajc30b	Uncharacterized protein;dnajc30b;ortholog	DNAJ HOMOLOG SUBFAMILY C MEMBER 30 (PTHR24078:SF465)		Danio rerio			cytosol(GO:0005829)
DANRE|ZFIN=ZDB-GENE-060602-3|UniProtKB=Q6PFK1	znf598	Zinc finger protein 598;znf598;ortholog	ZINC FINGER PROTEIN 598 (PTHR22938:SF4)	nucleic acid binding(PC00171);ubiquitin-protein ligase(PC00234)	Danio rerio	nucleic acid binding(GO:0003676);ubiquitin-protein ligase activity(GO:0004842)	cellular protein modification process(GO:0006464)
DANRE|ZFIN=ZDB-GENE-040426-2606|UniProtKB=Q6NY87	ercc1	Excision repair cross-complementing rodent repair deficiency, complementation group 1;ercc1;ortholog	DNA EXCISION REPAIR PROTEIN ERCC-1 (PTHR12749:SF1)	endodeoxyribonuclease(PC00093)	Danio rerio	endodeoxyribonuclease activity(GO:0004520);nucleic acid binding(GO:0003676)	DNA repair(GO:0006281)
DANRE|ZFIN=ZDB-GENE-100913-1|UniProtKB=E7F2S5	sned1	Uncharacterized protein;sned1;ortholog	SUBFAMILY NOT NAMED (PTHR24033:SF116)	defense/immunity protein(PC00090);membrane-bound signaling molecule(PC00152);receptor(PC00197)	Danio rerio	receptor activity(GO:0004872);receptor binding(GO:0005102)	cellular process(GO:0009987);regulation of transcription from RNA polymerase II promoter(GO:0006357)
DANRE|ZFIN=ZDB-GENE-041114-36|UniProtKB=F1QG14	csad	Uncharacterized protein;csad;ortholog	CYSTEINE SULFINIC ACID DECARBOXYLASE (PTHR11999:SF124)	decarboxylase(PC00089)	Danio rerio	carboxy-lyase activity(GO:0016831)	cellular amino acid metabolic process(GO:0006520)
DANRE|ZFIN=ZDB-GENE-100921-74|UniProtKB=F1RD94	frmd4bb	Uncharacterized protein (Fragment);frmd4bb;ortholog	FERM DOMAIN-CONTAINING PROTEIN 4B (PTHR23281:SF33)	actin family cytoskeletal protein(PC00041)	Danio rerio	structural constituent of cytoskeleton(GO:0005200)	cellular component morphogenesis(GO:0032989);cellular process(GO:0009987)	intracellular(GO:0005622)
DANRE|ZFIN=ZDB-GENE-051127-5|UniProtKB=F1R8V8	slc7a7	Uncharacterized protein;slc7a7;ortholog	Y+L AMINO ACID TRANSPORTER 1 (PTHR11785:SF438)	amino acid transporter(PC00046)	Danio rerio	amino acid transmembrane transporter activity(GO:0015171);transmembrane transporter activity(GO:0022857)	amino acid transport(GO:0006865);anion transport(GO:0006820);cellular process(GO:0009987)	integral to membrane(GO:0016021);plasma membrane(GO:0005886)
DANRE|ZFIN=ZDB-GENE-040426-1059|UniProtKB=Q7ZUC9	sh3bgrl3	SH3 domain binding glutamic acid-rich protein like 3;sh3bgrl3;ortholog	SH3 DOMAIN-BINDING GLUTAMIC ACID-RICH-LIKE PROTEIN (PTHR12232:SF13)		Danio rerio
DANRE|ZFIN=ZDB-GENE-070705-487|UniProtKB=F1R3U9	fbrsl1	Uncharacterized protein (Fragment);fbrsl1;ortholog	FIBROSIN-1-LIKE PROTEIN (PTHR14429:SF29)		Danio rerio
DANRE|ZFIN=ZDB-GENE-030131-3151|UniProtKB=F1QZW7	ilf3a	Uncharacterized protein;ilf3a;ortholog	INTERLEUKIN ENHANCER-BINDING FACTOR 3 (PTHR10910:SF113)		Danio rerio		RNA localization(GO:0006403);anterior/posterior axis specification(GO:0009948);apoptotic process(GO:0006915);neurological system process(GO:0050877);response to interferon-gamma(GO:0034341);spermatogenesis(GO:0007283)
DANRE|ZFIN=ZDB-GENE-070928-18|UniProtKB=F1QC03	zyx	Uncharacterized protein;zyx;ortholog	ZYXIN (PTHR24212:SF10)	actin family cytoskeletal protein(PC00041);cell junction protein(PC00070);kinase modulator(PC00140)	Danio rerio	kinase regulator activity(GO:0019207);protein binding(GO:0005515);structural constituent of cytoskeleton(GO:0005200)	cell cycle(GO:0007049);cellular component morphogenesis(GO:0032989);nervous system development(GO:0007399)	cell junction(GO:0030054);intracellular(GO:0005622);plasma membrane(GO:0005886)
DANRE|ZFIN=ZDB-GENE-080213-4|UniProtKB=E9QGV2	antxr2b	Uncharacterized protein;antxr2b;ortholog	SUBFAMILY NOT NAMED (PTHR16059:SF17)	receptor(PC00197)	Danio rerio	receptor activity(GO:0004872)
DANRE|ZFIN=ZDB-GENE-051019-2|UniProtKB=F1R6T9	il11b	Uncharacterized protein (Fragment);il11b;ortholog	INTERLEUKIN-11 (PTHR16922:SF1)		Danio rerio	cytokine activity(GO:0005125);growth factor activity(GO:0008083)	MAPK cascade(GO:0000165);cell proliferation(GO:0008283);regulation of biological process(GO:0050789);response to stimulus(GO:0050896)	cytoplasm(GO:0005737)
DANRE|ZFIN=ZDB-GENE-040426-1947|UniProtKB=E7EYR2	chaf1b	Uncharacterized protein;chaf1b;ortholog	CHROMATIN ASSEMBLY FACTOR 1 SUBUNIT B (PTHR15271:SF5)	chromatin/chromatin-binding protein(PC00077)	Danio rerio	protein binding(GO:0005515)	DNA metabolic process(GO:0006259);cellular component biogenesis(GO:0044085);cellular process(GO:0009987);chromatin assembly(GO:0031497);chromatin organization(GO:0006325);nitrogen compound metabolic process(GO:0006807)	intracellular(GO:0005622);nucleus(GO:0005634);protein complex(GO:0043234)
DANRE|ZFIN=ZDB-GENE-070202-1|UniProtKB=F1R458	hs3st1	Sulfotransferase;hs3st1;ortholog	HEPARAN SULFATE GLUCOSAMINE 3-O-SULFOTRANSFERASE 1 (PTHR10605:SF64)		Danio rerio
DANRE|ZFIN=ZDB-GENE-041008-106|UniProtKB=A4FUL3	rbx1	Rbx1 protein;rbx1;ortholog	E3 UBIQUITIN-PROTEIN LIGASE RBX1 (PTHR11210:SF37)	ubiquitin-protein ligase(PC00234)	Danio rerio	ligase activity(GO:0016874)	catabolic process(GO:0009056);cellular process(GO:0009987);cellular protein modification process(GO:0006464);proteolysis(GO:0006508)	intracellular(GO:0005622);nucleus(GO:0005634);protein complex(GO:0043234)
DANRE|ZFIN=ZDB-GENE-050712-3|UniProtKB=F1QDU6	trpc2b	Uncharacterized protein;trpc2b;ortholog	SHORT TRANSIENT RECEPTOR POTENTIAL CHANNEL 2 (PTHR10117:SF58)	ion channel(PC00133)	Danio rerio	cation channel activity(GO:0005261);ligand-gated ion channel activity(GO:0015276)	cellular calcium ion homeostasis(GO:0006874);cellular process(GO:0009987);fertilization(GO:0009566)	integral to membrane(GO:0016021);plasma membrane(GO:0005886)
DANRE|Ensembl=ENSDARG00000079463|UniProtKB=E7F2X1	man2b2	Alpha-mannosidase;man2b2;ortholog	EPIDIDYMIS-SPECIFIC ALPHA-MANNOSIDASE (PTHR11607:SF42)	glycosidase(PC00110)	Danio rerio	hydrolase activity, hydrolyzing O-glycosyl compounds(GO:0004553)	cellular process(GO:0009987);cellular protein modification process(GO:0006464);monosaccharide metabolic process(GO:0005996)	cytoplasm(GO:0005737);membrane(GO:0016020);vacuole(GO:0005773)
DANRE|ZFIN=ZDB-GENE-041210-118|UniProtKB=F1Q552	ccdc87	Uncharacterized protein;ccdc87;ortholog	COILED-COIL DOMAIN-CONTAINING PROTEIN 87 (PTHR16078:SF2)		Danio rerio
DANRE|ZFIN=ZDB-GENE-110203-1|UniProtKB=E7EZN0	glt1d1	Uncharacterized protein;glt1d1;ortholog	GLYCOSYLTRANSFERASE 1 DOMAIN-CONTAINING PROTEIN 1 (PTHR12526:SF427)	carbohydrate phosphatase(PC00066);glycosyltransferase(PC00111);nucleotidyltransferase(PC00174)	Danio rerio	carbohydrate phosphatase activity(GO:0019203);nucleotidyltransferase activity(GO:0016779);transferase activity, transferring glycosyl groups(GO:0016757)	polysaccharide metabolic process(GO:0005976)
DANRE|ZFIN=ZDB-GENE-030131-913|UniProtKB=A5PN62	ddah2	Si:dkey-46a12.1;ddah2;ortholog	N(G),N(G)-DIMETHYLARGININE DIMETHYLAMINOHYDROLASE 2 (PTHR12737:SF22)	hydrolase(PC00121)	Danio rerio	hydrolase activity(GO:0016787)	angiogenesis(GO:0001525);mesoderm development(GO:0007498)
DANRE|ZFIN=ZDB-GENE-030131-8599|UniProtKB=Q6XG62	icn	Protein S100;icn;ortholog	PROTEIN S100 (PTHR11639:SF109)	calmodulin(PC00061);signaling molecule(PC00207)	Danio rerio	calcium ion binding(GO:0005509);calmodulin binding(GO:0005516);receptor binding(GO:0005102)	DNA replication(GO:0006260);cell cycle(GO:0007049);macrophage activation(GO:0042116)
DANRE|ZFIN=ZDB-GENE-030131-6244|UniProtKB=A2BIH4	znf644a	Uncharacterized protein;znf644a;ortholog	ZINC FINGER PROTEIN 644 (PTHR24402:SF311)	KRAB box transcription factor(PC00029)	Danio rerio	sequence-specific DNA binding transcription factor activity(GO:0003700)	regulation of transcription from RNA polymerase II promoter(GO:0006357)
DANRE|ZFIN=ZDB-GENE-040912-52|UniProtKB=B7ZCQ5	ppifa	Peptidyl-prolyl cis-trans isomerase;ppifa;ortholog	PEPTIDYL-PROLYL CIS-TRANS ISOMERASE (PTHR11071:SF370)	isomerase(PC00135)	Danio rerio	isomerase activity(GO:0016853)	cellular process(GO:0009987);cellular protein modification process(GO:0006464)	cytoplasm(GO:0005737);mitochondrion(GO:0005739)
DANRE|ZFIN=ZDB-GENE-131122-42|UniProtKB=X1WG39	ago1	Protein argonaute;ago1;ortholog	PROTEIN ARGONAUTE-1 (PTHR22891:SF82)		Danio rerio
DANRE|ZFIN=ZDB-GENE-050417-451|UniProtKB=Q567Z6	cript	Cysteine-rich PDZ-binding protein;cript;ortholog	CYSTEINE-RICH PDZ-BINDING PROTEIN (PTHR11805:SF2)		Danio rerio
DANRE|Ensembl=ENSDARG00000075229|UniProtKB=E7FF54	LOC100002406	Uncharacterized protein;LOC100002406;ortholog	THYMIC STROMAL COTRANSPORTER HOMOLOG (PTHR23507:SF21)		Danio rerio		transport(GO:0006810)
DANRE|ZFIN=ZDB-GENE-030131-5707|UniProtKB=F1QXT9	mthfd2l	Uncharacterized protein;mthfd2l;ortholog	SUBFAMILY NOT NAMED (PTHR10025:SF49)	dehydrogenase(PC00092);hydrolase(PC00121)	Danio rerio	hydrolase activity(GO:0016787);oxidoreductase activity(GO:0016491)	cellular process(GO:0009987)	cytosol(GO:0005829);mitochondrion(GO:0005739)
DANRE|ZFIN=ZDB-GENE-030131-8491|UniProtKB=E9QIQ3	nup62l	Uncharacterized protein;nup62l;ortholog	GH12838P (PTHR12084:SF4)	transporter(PC00227)	Danio rerio	lipid binding(GO:0008289);structural molecule activity(GO:0005198);transporter activity(GO:0005215)	RNA localization(GO:0006403);cellular process(GO:0009987);nuclear transport(GO:0051169);nucleobase-containing compound transport(GO:0015931);protein localization(GO:0008104);protein targeting(GO:0006605)	integral to membrane(GO:0016021);intracellular(GO:0005622);nuclear envelope(GO:0005635);protein complex(GO:0043234)
DANRE|ZFIN=ZDB-GENE-070912-325|UniProtKB=F1Q9H3	abi3bpa	Uncharacterized protein (Fragment);abi3bpa;ortholog	TARGET OF NESH-SH3 (PTHR23197:SF12)		Danio rerio
DANRE|ZFIN=ZDB-GENE-040801-212|UniProtKB=Q6DBU2	gpalpp1	Uncharacterized protein;gpalpp1;ortholog	GPALPP MOTIFS-CONTAINING PROTEIN 1 (PTHR15606:SF8)	chaperone(PC00072)	Danio rerio
DANRE|ZFIN=ZDB-GENE-040426-1708|UniProtKB=Q6ZM84	rgs9b	Uncharacterized protein;rgs9b;ortholog	REGULATOR OF G-PROTEIN SIGNALING 9 (PTHR10845:SF211)	G-protein modulator(PC00022)	Danio rerio	GTPase activity(GO:0003924);enzyme activator activity(GO:0008047);pyrophosphatase activity(GO:0016462)	catabolic process(GO:0009056);cellular process(GO:0009987);nitrogen compound metabolic process(GO:0006807);regulation of nucleobase-containing compound metabolic process(GO:0019219);regulation of phosphate metabolic process(GO:0019220)	cytoplasm(GO:0005737);plasma membrane(GO:0005886)
DANRE|ZFIN=ZDB-GENE-040426-908|UniProtKB=F1QSU4	pdlim5b	Uncharacterized protein;pdlim5b;ortholog	PDZ AND LIM DOMAIN PROTEIN 5 (PTHR24214:SF40)	actin family cytoskeletal protein(PC00041);transcription factor(PC00218)	Danio rerio	sequence-specific DNA binding transcription factor activity(GO:0003700);structural constituent of cytoskeleton(GO:0005200)	cellular component morphogenesis(GO:0032989);cellular process(GO:0009987);heart development(GO:0007507);muscle organ development(GO:0007517);regulation of transcription from RNA polymerase II promoter(GO:0006357)	intracellular(GO:0005622)
DANRE|ZFIN=ZDB-GENE-040801-215|UniProtKB=A3KQK3	bloc1s4	Uncharacterized protein;bloc1s4;ortholog	BIOGENESIS OF LYSOSOME-RELATED ORGANELLES COMPLEX 1 SUBUNIT 4 (PTHR16230:SF6)		Danio rerio		cellular process(GO:0009987);transport(GO:0006810)	cytosol(GO:0005829);protein complex(GO:0043234)
DANRE|ZFIN=ZDB-GENE-040426-2556|UniProtKB=Q6NV24	fam213b	Prostamide/prostaglandin F synthase;fam213b;ortholog	PROSTAMIDE/PROSTAGLANDIN F SYNTHASE (PTHR28630:SF9)		Danio rerio
DANRE|ZFIN=ZDB-GENE-110627-1|UniProtKB=F1QDW6	tmem97	Uncharacterized protein;tmem97;ortholog	TRANSMEMBRANE PROTEIN 97 (PTHR31204:SF5)		Danio rerio
DANRE|ZFIN=ZDB-GENE-030131-5942|UniProtKB=A8WH84	il11ra	Interleukin 11 receptor alpha chain;il11ra;ortholog	INTERLEUKIN-27 SUBUNIT BETA (PTHR23036:SF121)	cytokine(PC00083);defense/immunity protein(PC00090)	Danio rerio	cytokine activity(GO:0005125)	response to stimulus(GO:0050896)
DANRE|ZFIN=ZDB-GENE-050309-241|UniProtKB=X1WH58	znf1035	Uncharacterized protein;znf1035;ortholog	SUBFAMILY NOT NAMED (PTHR24375:SF265)	KRAB box transcription factor(PC00029)	Danio rerio
DANRE|ZFIN=ZDB-GENE-081107-49|UniProtKB=A7Y7X5	znf711	Zinc finger protein 711;znf711;ortholog	ZINC FINGER PROTEIN 711 (PTHR24387:SF226)	KRAB box transcription factor(PC00029)	Danio rerio		biosynthetic process(GO:0009058);cellular process(GO:0009987);nitrogen compound metabolic process(GO:0006807);regulation of nucleobase-containing compound metabolic process(GO:0019219);transcription, DNA-dependent(GO:0006351)
DANRE|Ensembl=ENSDARG00000076594|UniProtKB=E7F5T8	pcdh12	Uncharacterized protein;pcdh12;ortholog	PROTOCADHERIN-12 (PTHR24028:SF165)	cadherin(PC00057)	Danio rerio	calcium ion binding(GO:0005509)	cell-cell adhesion(GO:0016337);nervous system development(GO:0007399);signal transduction(GO:0007165)
DANRE|ZFIN=ZDB-GENE-030131-6135|UniProtKB=F1RAJ9	rnf34a	Uncharacterized protein;rnf34a;ortholog	E3 UBIQUITIN-PROTEIN LIGASE RNF34 (PTHR14879:SF7)	ubiquitin-protein ligase(PC00234)	Danio rerio	ubiquitin-protein ligase activity(GO:0004842)	cellular protein modification process(GO:0006464);negative regulation of apoptotic process(GO:0043066)
DANRE|ZFIN=ZDB-GENE-100806-1|UniProtKB=X1WCL3	snx20	Uncharacterized protein;snx20;ortholog	SORTING NEXIN-20 (PTHR20939:SF13)		Danio rerio		intracellular signal transduction(GO:0035556)
DANRE|ZFIN=ZDB-GENE-071022-2|UniProtKB=F1QMM9	ddx10	Uncharacterized protein;ddx10;ortholog	ATP-DEPENDENT RNA HELICASE DDX10-RELATED (PTHR24031:SF420)	RNA helicase(PC00032)	Danio rerio	RNA helicase activity(GO:0003724);pyrophosphatase activity(GO:0016462)	RNA metabolic process(GO:0016070);catabolic process(GO:0009056);cellular process(GO:0009987);nitrogen compound metabolic process(GO:0006807);phosphate-containing compound metabolic process(GO:0006796)
DANRE|ZFIN=ZDB-GENE-041210-264|UniProtKB=Q5RGR7	gpr37b	Uncharacterized protein;gpr37b;ortholog	SUBFAMILY NOT NAMED (PTHR24243:SF167)	G-protein coupled receptor(PC00021)	Danio rerio	receptor activity(GO:0004872)	blood circulation(GO:0008015);cellular glucose homeostasis(GO:0001678);cellular process(GO:0009987);monosaccharide metabolic process(GO:0005996);muscle contraction(GO:0006936);nervous system development(GO:0007399);regulation of vasoconstriction(GO:0019229);response to stress(GO:0006950);sensory perception(GO:0007600)
DANRE|ZFIN=ZDB-GENE-050208-15|UniProtKB=F1RCG1	pdzd4	Uncharacterized protein;pdzd4;ortholog	PDZ DOMAIN-CONTAINING PROTEIN 4 (PTHR15545:SF11)		Danio rerio
DANRE|ZFIN=ZDB-GENE-030131-8693|UniProtKB=E7FDX7	rnf38	Uncharacterized protein;rnf38;ortholog	E3 UBIQUITIN-PROTEIN LIGASE RNF38 (PTHR14155:SF374)		Danio rerio		biosynthetic process(GO:0009058);catabolic process(GO:0009056);cellular process(GO:0009987);cellular protein modification process(GO:0006464);nitrogen compound metabolic process(GO:0006807);proteolysis(GO:0006508);regulation of nucleobase-containing compound metabolic process(GO:0019219);transcription, DNA-dependent(GO:0006351)	cytoplasm(GO:0005737);nucleoplasm(GO:0005654)
DANRE|ZFIN=ZDB-GENE-030131-6039|UniProtKB=Q4V9N1	tsn	Novel protein similar to vertebrate translin (TSN);tsn;ortholog	TRANSLIN (PTHR10741:SF7)		Danio rerio			intracellular(GO:0005622);nucleus(GO:0005634)
DANRE|Ensembl=ENSDARG00000100624|UniProtKB=A0A0G2KFD5	LOC100537698	Uncharacterized protein;LOC100537698;ortholog	CHROMOSOME-ASSOCIATED KINESIN KIF4A (PTHR24115:SF653)	microtubule binding motor protein(PC00156)	Danio rerio	microtubule motor activity(GO:0003777)	catabolic process(GO:0009056);cellular component movement(GO:0006928);nitrogen compound metabolic process(GO:0006807);nucleobase-containing compound metabolic process(GO:0006139);phosphate-containing compound metabolic process(GO:0006796)	cytoskeleton(GO:0005856);intracellular(GO:0005622);protein complex(GO:0043234)
DANRE|ZFIN=ZDB-GENE-011010-2|UniProtKB=Q9I9E8	gabpa	E4tf1-60 transcription factor;gabpa;ortholog	GA-BINDING PROTEIN ALPHA CHAIN (PTHR11849:SF215)	nucleic acid binding(PC00171);signaling molecule(PC00207);transcription factor(PC00218)	Danio rerio	sequence-specific DNA binding RNA polymerase II transcription factor activity(GO:0000981)	biosynthetic process(GO:0009058);cell differentiation(GO:0030154);cellular process(GO:0009987);nitrogen compound metabolic process(GO:0006807)
DANRE|ZFIN=ZDB-GENE-011101-3|UniProtKB=Q8UUZ1	mab21l2	Protein mab-21-like 2;mab21l2;ortholog	PROTEIN MAB-21-LIKE 2 (PTHR10656:SF64)		Danio rerio
DANRE|ZFIN=ZDB-GENE-060929-1254|UniProtKB=X1WCY4	fat3a	Uncharacterized protein;fat3a;ortholog	PROTOCADHERIN FAT 3 (PTHR24026:SF57)		Danio rerio		anatomical structure morphogenesis(GO:0009653);ectoderm development(GO:0007398);embryo development(GO:0009790);nervous system development(GO:0007399)
DANRE|ZFIN=ZDB-GENE-110127-3|UniProtKB=F1RD65	gphna	Uncharacterized protein (Fragment);gphna;ortholog	GEPHYRIN (PTHR10192:SF20)		Danio rerio		biosynthetic process(GO:0009058);cellular process(GO:0009987);cellular protein modification process(GO:0006464);coenzyme metabolic process(GO:0006732);nitrogen compound metabolic process(GO:0006807);phosphate-containing compound metabolic process(GO:0006796);prosthetic group metabolic process(GO:0051189)	cytoplasm(GO:0005737)
DANRE|ZFIN=ZDB-GENE-040426-1108|UniProtKB=Q6TNP8	vps26a	Vacuolar protein sorting-associated protein 26A;vps26a;ortholog	VACUOLAR PROTEIN SORTING-ASSOCIATED PROTEIN 26A (PTHR12233:SF8)	membrane traffic protein(PC00150)	Danio rerio	transporter activity(GO:0005215)	cellular process(GO:0009987);intracellular protein transport(GO:0006886);protein localization(GO:0008104);vesicle-mediated transport(GO:0016192)	cell part(GO:0044464);membrane(GO:0016020);protein complex(GO:0043234)
DANRE|Ensembl=ENSDARG00000101002|UniProtKB=F1R9M4	LOC100148190	Uncharacterized protein (Fragment);LOC100148190;ortholog	SUBFAMILY NOT NAMED (PTHR19277:SF133)		Danio rerio
DANRE|ZFIN=ZDB-GENE-130530-819|UniProtKB=E7F6L6	tanc1a	Uncharacterized protein;tanc1a;ortholog	PROTEIN TANC1 (PTHR24166:SF39)	non-receptor serine/threonine protein kinase(PC00167)	Danio rerio	protein kinase activity(GO:0004672)
DANRE|ZFIN=ZDB-GENE-010724-8|UniProtKB=Q5PYH6	dlg1	Disks large homolog 1;dlg1;ortholog	DISKS LARGE HOMOLOG 1 (PTHR23119:SF48)	transmembrane receptor regulatory/adaptor protein(PC00226)	Danio rerio	nucleotide kinase activity(GO:0019201);receptor binding(GO:0005102)	cellular component organization(GO:0016043);nervous system development(GO:0007399);neurological system process(GO:0050877);nitrogen compound metabolic process(GO:0006807);nucleobase-containing compound metabolic process(GO:0006139);phosphate-containing compound metabolic process(GO:0006796);protein localization(GO:0008104);synaptic transmission(GO:0007268)	cell projection(GO:0042995);cytoskeleton(GO:0005856);integral to membrane(GO:0016021);intracellular(GO:0005622);plasma membrane(GO:0005886);postsynaptic membrane(GO:0045211);protein complex(GO:0043234)
DANRE|ZFIN=ZDB-GENE-110411-108|UniProtKB=E7EZC7	Itga4	Uncharacterized protein;itga4;ortholog	INTEGRIN ALPHA-4 (PTHR23220:SF98)		Danio rerio
DANRE|ZFIN=ZDB-GENE-040801-91|UniProtKB=Q6DEJ5	aarsd1	Alanyl-tRNA editing protein Aarsd1;aarsd1;ortholog	ALANYL-TRNA EDITING PROTEIN AARSD1 (PTHR43462:SF1)	RNA binding protein(PC00031)	Danio rerio	RNA binding(GO:0003723);hydrolase activity, acting on ester bonds(GO:0016788)	biosynthetic process(GO:0009058);cellular process(GO:0009987);regulation of translation(GO:0006417)
DANRE|ZFIN=ZDB-GENE-090908-5|UniProtKB=E7F084	kif13bb	Kinesin-like protein;kif13bb;ortholog	KINESIN-LIKE PROTEIN KIF13B (PTHR24115:SF635)	microtubule binding motor protein(PC00156)	Danio rerio	microtubule motor activity(GO:0003777)	catabolic process(GO:0009056);cellular component movement(GO:0006928);nitrogen compound metabolic process(GO:0006807);nucleobase-containing compound metabolic process(GO:0006139);phosphate-containing compound metabolic process(GO:0006796);transport(GO:0006810)	cytoskeleton(GO:0005856);intracellular(GO:0005622);protein complex(GO:0043234)
DANRE|Ensembl=ENSDARG00000056910|UniProtKB=E7FG37	LOC559590	Uncharacterized protein;LOC559590;ortholog	CARCINOEMBRYONIC ANTIGEN-RELATED CELL ADHESION MOLECULE 1-RELATED (PTHR10489:SF815)	immunoglobulin receptor superfamily(PC00124);immunoglobulin superfamily cell adhesion molecule(PC00125);protein phosphatase(PC00195)	Danio rerio
DANRE|ZFIN=ZDB-GENE-030131-8623|UniProtKB=E7F3H9	csde1	Uncharacterized protein;csde1;ortholog	COLD SHOCK DOMAIN-CONTAINING PROTEIN E1 (PTHR12913:SF3)		Danio rerio
DANRE|ZFIN=ZDB-GENE-040724-16|UniProtKB=Q5VSD0	stxbp6l	Uncharacterized protein;stxbp6l;ortholog	SYNTAXIN-BINDING PROTEIN 6 (PTHR16092:SF24)	transfer/carrier protein(PC00219)	Danio rerio	lipid binding(GO:0008289);protein binding(GO:0005515)	cellular process(GO:0009987);exocytosis(GO:0006887);protein localization(GO:0008104)	cytoplasm(GO:0005737);plasma membrane(GO:0005886);protein complex(GO:0043234)
DANRE|ZFIN=ZDB-GENE-041222-2|UniProtKB=A2CES1	zzef1	Uncharacterized protein;zzef1;ortholog	ZINC FINGER ZZ-TYPE AND EF-HAND DOMAIN-CONTAINING PROTEIN 1 (PTHR22772:SF5)	zinc finger transcription factor(PC00244)	Danio rerio	sequence-specific DNA binding transcription factor activity(GO:0003700)
DANRE|ZFIN=ZDB-GENE-071115-2|UniProtKB=B0R199	ikbkb	Uncharacterized protein;ikbkb;ortholog	INHIBITOR OF NUCLEAR FACTOR KAPPA-B KINASE SUBUNIT BETA (PTHR22969:SF21)	non-receptor serine/threonine protein kinase(PC00167)	Danio rerio	protein kinase activity(GO:0004672)	cellular process(GO:0009987);immune response(GO:0006955)
DANRE|ZFIN=ZDB-GENE-030131-2590|UniProtKB=Q5U3J4	clint1a	Clathrin interactor 1;clint1a;ortholog	CLATHRIN INTERACTOR 1 (PTHR12276:SF65)		Danio rerio		neurotransmitter secretion(GO:0007269);synaptic transmission(GO:0007268)
DANRE|ZFIN=ZDB-GENE-040426-847|UniProtKB=Q803C3	hdac3	Histone deacetylase 3;hdac3;ortholog	HISTONE DEACETYLASE 3 (PTHR10625:SF150)	deacetylase(PC00087);nucleic acid binding(PC00171);reductase(PC00198)	Danio rerio	deacetylase activity(GO:0019213);nucleic acid binding(GO:0003676);oxidoreductase activity(GO:0016491)	cell cycle(GO:0007049);chromatin organization(GO:0006325);regulation of transcription from RNA polymerase II promoter(GO:0006357)
DANRE|ZFIN=ZDB-GENE-040426-814|UniProtKB=F1RE17	acad11	Uncharacterized protein;acad11;ortholog	ACYL-COA DEHYDROGENASE FAMILY MEMBER 11 (PTHR10909:SF348)	dehydrogenase(PC00092);oxidase(PC00175);transferase(PC00220)	Danio rerio	nucleotide binding(GO:0000166);oxidoreductase activity(GO:0016491)	catabolic process(GO:0009056);cellular process(GO:0009987);fatty acid beta-oxidation(GO:0006635);homeostatic process(GO:0042592)
DANRE|ZFIN=ZDB-GENE-081104-520|UniProtKB=F1R253	clasp1a	Uncharacterized protein;clasp1a;ortholog	CLIP-ASSOCIATING PROTEIN 1 (PTHR21567:SF49)	structural protein(PC00211)	Danio rerio	structural molecule activity(GO:0005198)	mitosis(GO:0007067)
DANRE|ZFIN=ZDB-GENE-040426-915|UniProtKB=Q7ZVA6	eif4a3	Eukaryotic initiation factor 4A-III;eif4a3;ortholog	EUKARYOTIC INITIATION FACTOR 4A-III (PTHR24031:SF478)	RNA helicase(PC00032)	Danio rerio	RNA helicase activity(GO:0003724);pyrophosphatase activity(GO:0016462)	RNA splicing(GO:0008380);catabolic process(GO:0009056);cellular process(GO:0009987);nitrogen compound metabolic process(GO:0006807);phosphate-containing compound metabolic process(GO:0006796);regulation of biological process(GO:0050789)	intracellular(GO:0005622);nucleus(GO:0005634);protein complex(GO:0043234);ribonucleoprotein complex(GO:0030529)
DANRE|Ensembl=ENSDARG00000090315|UniProtKB=D3TZW2	LOC798231	Putative prokineticin receptor;LOC798231;ortholog	PROKINETICIN RECEPTOR 1 (PTHR24242:SF308)	G-protein coupled receptor(PC00021)	Danio rerio	G-protein coupled receptor activity(GO:0004930);binding(GO:0005488);signal transducer activity(GO:0004871)	behavior(GO:0007610);blood circulation(GO:0008015);circadian rhythm(GO:0007623);neurological system process(GO:0050877);regulation of biological process(GO:0050789);synaptic transmission(GO:0007268)
DANRE|ZFIN=ZDB-GENE-050522-481|UniProtKB=B8A480	sh3d19	Uncharacterized protein;sh3d19;ortholog	SH3 DOMAIN-CONTAINING PROTEIN 19 (PTHR10663:SF237)	guanyl-nucleotide exchange factor(PC00113)	Danio rerio
DANRE|ZFIN=ZDB-GENE-060512-221|UniProtKB=Q1JPR9	arhgap10	Rho GTPase activating protein 10;arhgap10;ortholog	RHO GTPASE-ACTIVATING PROTEIN 10 (PTHR12552:SF6)	G-protein modulator(PC00022)	Danio rerio	protein binding(GO:0005515);small GTPase regulator activity(GO:0005083)	cell-cell adhesion(GO:0016337);signal transduction(GO:0007165)
DANRE|ZFIN=ZDB-GENE-040426-1236|UniProtKB=Q1MTH6	pdcd2	Uncharacterized protein;pdcd2;ortholog	PROGRAMMED CELL DEATH PROTEIN 2 (PTHR12298:SF28)	transcription cofactor(PC00217)	Danio rerio	sequence-specific DNA binding transcription factor activity(GO:0003700);transcription cofactor activity(GO:0003712)
DANRE|ZFIN=ZDB-GENE-030131-5813|UniProtKB=F1R2T1	cdc42ep5	Uncharacterized protein;cdc42ep5;ortholog	CDC42 EFFECTOR PROTEIN 5 (PTHR15344:SF21)		Danio rerio	GTPase activity(GO:0003924);enzyme activator activity(GO:0008047);protein binding(GO:0005515);pyrophosphatase activity(GO:0016462)	catabolic process(GO:0009056);cellular component morphogenesis(GO:0032989);cytoskeleton organization(GO:0007010);intracellular signal transduction(GO:0035556);nitrogen compound metabolic process(GO:0006807);protein complex assembly(GO:0006461);regulation of nucleobase-containing compound metabolic process(GO:0019219);regulation of phosphate metabolic process(GO:0019220);response to stimulus(GO:00…	cytoplasm(GO:0005737);cytoskeleton(GO:0005856);plasma membrane(GO:0005886)
DANRE|ZFIN=ZDB-GENE-030131-2399|UniProtKB=A8Y5S5	srpk1a	Uncharacterized protein;srpk1a;ortholog	SUBFAMILY NOT NAMED (PTHR24055:SF307)	non-receptor serine/threonine protein kinase(PC00167)	Danio rerio	protein kinase activity(GO:0004672)	MAPK cascade(GO:0000165);cellular component movement(GO:0006928);immune system process(GO:0002376);mitosis(GO:0007067);response to stress(GO:0006950)
DANRE|Ensembl=ENSDARG00000077805|UniProtKB=E7FBD1	LOC571586	Uncharacterized protein;LOC571586;ortholog	JMJC DOMAIN-CONTAINING HISTONE DEMETHYLATION PROTEIN 2C-RELATED (PTHR12549:SF25)	zinc finger transcription factor(PC00244)	Danio rerio	sequence-specific DNA binding transcription factor activity(GO:0003700)	regulation of transcription from RNA polymerase II promoter(GO:0006357)
DANRE|ZFIN=ZDB-GENE-041118-11|UniProtKB=F1RCT6	pcdh2ab12	Uncharacterized protein;pcdh2ab12;ortholog	SUBFAMILY NOT NAMED (PTHR24028:SF218)	cadherin(PC00057)	Danio rerio	calcium ion binding(GO:0005509)	cell-cell adhesion(GO:0016337);ectoderm development(GO:0007398);nervous system development(GO:0007399);signal transduction(GO:0007165)
DANRE|ZFIN=ZDB-GENE-040426-1083|UniProtKB=Q7ZWB7	bbs5	Bardet-Biedl syndrome 5 protein homolog;bbs5;ortholog	BARDET-BIEDL SYNDROME 5 PROTEIN HOMOLOG (PTHR21351:SF3)		Danio rerio	lipid binding(GO:0008289)	cellular component biogenesis(GO:0044085);cellular component morphogenesis(GO:0032989);cellular process(GO:0009987);organelle organization(GO:0006996);transport(GO:0006810)	cilium(GO:0005929);intracellular(GO:0005622);microtubule organizing center(GO:0005815);protein complex(GO:0043234)
DANRE|ZFIN=ZDB-GENE-060531-56|UniProtKB=A2BGR3	ercc6l	DNA excision repair protein ERCC-6-like;ercc6l;ortholog	DNA EXCISION REPAIR PROTEIN ERCC-6-LIKE (PTHR10799:SF911)	DNA helicase(PC00011)	Danio rerio
DANRE|ZFIN=ZDB-GENE-050208-777|UniProtKB=Q1LVZ2	2017-03-02	E3 ubiquitin-protein ligase MARCH2;march2;ortholog	E3 UBIQUITIN-PROTEIN LIGASE MARCH2 (PTHR23012:SF140)	ubiquitin-protein ligase(PC00234)	Danio rerio	ubiquitin-protein ligase activity(GO:0004842)	immune system process(GO:0002376);proteolysis(GO:0006508)
DANRE|ZFIN=ZDB-GENE-040426-749|UniProtKB=Q7ZVV6	slc25a14	Slc25a14 protein;slc25a14;ortholog	BRAIN MITOCHONDRIAL CARRIER PROTEIN 1 (PTHR24089:SF495)	amino acid transporter(PC00046);calmodulin(PC00061);mitochondrial carrier protein(PC00158);ribosomal protein(PC00202);transfer/carrier protein(PC00219)	Danio rerio	structural constituent of ribosome(GO:0003735)	biosynthetic process(GO:0009058);cellular process(GO:0009987);translation(GO:0006412)
DANRE|ZFIN=ZDB-GENE-990415-250|UniProtKB=F1QGI9	rorca	Uncharacterized protein (Fragment);rorca;ortholog	SUBFAMILY NOT NAMED (PTHR24082:SF411)	nuclear hormone receptor(PC00169);nucleic acid binding(PC00171)	Danio rerio	ligand-activated sequence-specific DNA binding RNA polymerase II transcription factor activity(GO:0004879)	cellular process(GO:0009987)
DANRE|ZFIN=ZDB-GENE-070719-9|UniProtKB=E7F022	xdh	Uncharacterized protein;xdh;ortholog	XANTHINE DEHYDROGENASE/OXIDASE (PTHR11908:SF112)	dehydrogenase(PC00092);oxidase(PC00175)	Danio rerio	nucleotide binding(GO:0000166);oxidoreductase activity(GO:0016491)	catabolic process(GO:0009056);cellular process(GO:0009987);nitrogen compound metabolic process(GO:0006807);purine nucleobase metabolic process(GO:0006144)	cytosol(GO:0005829)
DANRE|ZFIN=ZDB-GENE-090313-160|UniProtKB=F1QNR4	gucy1b3	Soluble guanylate cyclase small subunit beta 1;gucy1b3;ortholog	GUANYLATE CYCLASE SOLUBLE SUBUNIT BETA-1 (PTHR11920:SF366)	adenylate cyclase(PC00043);guanylate cyclase(PC00114)	Danio rerio	adenylate cyclase activity(GO:0004016);guanylate cyclase activity(GO:0004383)	biosynthetic process(GO:0009058);cyclic nucleotide metabolic process(GO:0009187);nitrogen compound metabolic process(GO:0006807);phosphate-containing compound metabolic process(GO:0006796);regulation of biological process(GO:0050789);response to stimulus(GO:0050896);signal transduction(GO:0007165)	cytosol(GO:0005829);plasma membrane(GO:0005886);protein complex(GO:0043234)
DANRE|ZFIN=ZDB-GENE-030616-608|UniProtKB=F1QUQ0	iars2	Uncharacterized protein;iars2;ortholog	ISOLEUCINE--TRNA LIGASE, MITOCHONDRIAL (PTHR42765:SF3)	aminoacyl-tRNA synthetase(PC00047)	Danio rerio	aminoacyl-tRNA ligase activity(GO:0004812)	biosynthetic process(GO:0009058);cellular amino acid metabolic process(GO:0006520);cellular process(GO:0009987);nitrogen compound metabolic process(GO:0006807);tRNA aminoacylation for protein translation(GO:0006418);tRNA metabolic process(GO:0006399)	cytosol(GO:0005829)
DANRE|ZFIN=ZDB-GENE-081028-61|UniProtKB=F1QLS0	fhod3b	Uncharacterized protein;fhod3b;ortholog	FH1/FH2 DOMAIN-CONTAINING PROTEIN 3 (PTHR23213:SF279)	non-motor actin binding protein(PC00165)	Danio rerio	actin binding(GO:0003779);structural constituent of cytoskeleton(GO:0005200)	cellular component movement(GO:0006928)	actin cytoskeleton(GO:0015629);intracellular(GO:0005622)
DANRE|ZFIN=ZDB-GENE-030131-2390|UniProtKB=E7F829	aebp1	Uncharacterized protein;aebp1;ortholog	ADIPOCYTE ENHANCER-BINDING PROTEIN 1 (PTHR11532:SF66)	metalloprotease(PC00153)	Danio rerio	metallopeptidase activity(GO:0008237);serine-type peptidase activity(GO:0008236)	cellular process(GO:0009987);nitrogen compound metabolic process(GO:0006807);protein metabolic process(GO:0019538)	extracellular space(GO:0005615)
DANRE|ZFIN=ZDB-GENE-090220-1|UniProtKB=E7F5U6	mid2	Uncharacterized protein;mid2;ortholog			Danio rerio
DANRE|ZFIN=ZDB-GENE-070912-243|UniProtKB=M9MMA4	igsf3	Uncharacterized protein;igsf3;ortholog	IMMUNOGLOBULIN SUPERFAMILY MEMBER 2 (PTHR12207:SF27)		Danio rerio		cellular process(GO:0009987)
DANRE|ZFIN=ZDB-GENE-020419-39|UniProtKB=Q8JGS1	stil	SCL-interrupting locus protein homolog;stil;ortholog	SCL-INTERRUPTING LOCUS PROTEIN (PTHR15128:SF1)		Danio rerio
DANRE|ZFIN=ZDB-GENE-040426-903|UniProtKB=A3QK15	aacs	Acetoacetyl-CoA synthetase;aacs;ortholog	ACETOACETYL-COA SYNTHETASE (PTHR42921:SF2)	dehydrogenase(PC00092);ligase(PC00142)	Danio rerio	ligase activity(GO:0016874);oxidoreductase activity(GO:0016491)	cellular amino acid biosynthetic process(GO:0008652);coenzyme metabolic process(GO:0006732);fatty acid metabolic process(GO:0006631)
DANRE|ZFIN=ZDB-GENE-040724-12|UniProtKB=F1R6J6	tmem204	Uncharacterized protein;tmem204;ortholog	TRANSMEMBRANE PROTEIN 204 (PTHR14627:SF1)		Danio rerio		cell differentiation(GO:0030154);regulation of biological process(GO:0050789);response to stimulus(GO:0050896);single-multicellular organism process(GO:0044707);system development(GO:0048731);transmembrane receptor protein tyrosine kinase signaling pathway(GO:0007169)	plasma membrane(GO:0005886)
DANRE|ZFIN=ZDB-GENE-060503-762|UniProtKB=F1QJY7	cd83	Uncharacterized protein (Fragment);cd83;ortholog	CD83 ANTIGEN (PTHR15193:SF2)		Danio rerio
DANRE|ZFIN=ZDB-GENE-030131-3566|UniProtKB=A2ATX6	nt5c2a	Uncharacterized protein;nt5c2a;ortholog	CYTOSOLIC PURINE 5'-NUCLEOTIDASE (PTHR12103:SF22)	nucleotide phosphatase(PC00173)	Danio rerio	phosphatase activity(GO:0016791)	cellular process(GO:0009987);nitrogen compound metabolic process(GO:0006807);nucleobase-containing compound metabolic process(GO:0006139);phosphate-containing compound metabolic process(GO:0006796)
DANRE|ZFIN=ZDB-GENE-090311-8|UniProtKB=E7EZ05	ogdhb	Uncharacterized protein;ogdhb;ortholog	2-OXOGLUTARATE DEHYDROGENASE, MITOCHONDRIAL (PTHR23152:SF17)		Danio rerio	oxidoreductase activity(GO:0016491)	cellular process(GO:0009987);generation of precursor metabolites and energy(GO:0006091);tricarboxylic acid cycle(GO:0006099)	cytosol(GO:0005829);mitochondrion(GO:0005739);protein complex(GO:0043234)
DANRE|ZFIN=ZDB-GENE-040718-309|UniProtKB=E7FFN9	zgc:92749	Elongation of very long chain fatty acids protein;zgc:92749;ortholog			Danio rerio
DANRE|ZFIN=ZDB-GENE-050417-108|UniProtKB=A8E7K4	pcyt1aa	Uncharacterized protein;pcyt1aa;ortholog	CHOLINE-PHOSPHATE CYTIDYLYLTRANSFERASE A (PTHR10739:SF37)	nucleotidyltransferase(PC00174)	Danio rerio	nucleotidyltransferase activity(GO:0016779)	phospholipid metabolic process(GO:0006644)
DANRE|ZFIN=ZDB-GENE-060503-664|UniProtKB=Q1LUQ0	kdm4b	Jumonji domain containing 2B;kdm4b;ortholog	JUMONJI DOMAIN CONTAINING 2B (PTHR10694:SF70)	zinc finger transcription factor(PC00244)	Danio rerio	sequence-specific DNA binding transcription factor activity(GO:0003700)	spermatogenesis(GO:0007283);transcription from RNA polymerase II promoter(GO:0006366)
DANRE|ZFIN=ZDB-GENE-060312-37|UniProtKB=Q29RB6	trim55b	Tripartite motif-containing 55b;trim55b;ortholog	TRIPARTITE MOTIF-CONTAINING PROTEIN 55 (PTHR24103:SF508)	ubiquitin-protein ligase(PC00234)	Danio rerio	ubiquitin-protein ligase activity(GO:0004842)	cellular protein modification process(GO:0006464)
DANRE|ZFIN=ZDB-GENE-040426-2652|UniProtKB=F1R182	aimp2	Uncharacterized protein;aimp2;ortholog	AMINOACYL TRNA SYNTHASE COMPLEX-INTERACTING MULTIFUNCTIONAL PROTEIN 2 (PTHR13438:SF3)		Danio rerio
DANRE|ZFIN=ZDB-GENE-120206-1|UniProtKB=F1QAA1	pcdh7a	Uncharacterized protein (Fragment);pcdh7a;ortholog	SUBFAMILY NOT NAMED (PTHR24027:SF357)	cadherin(PC00057)	Danio rerio	binding(GO:0005488)	cellular process(GO:0009987);heart development(GO:0007507);mesoderm development(GO:0007498);muscle organ development(GO:0007517);nervous system development(GO:0007399);sensory perception of sound(GO:0007605);visual perception(GO:0007601)
DANRE|ZFIN=ZDB-GENE-041010-221|UniProtKB=Q5XIZ7	arfip2a	Uncharacterized protein;arfip2a;ortholog	ARFAPTIN-2 (PTHR12141:SF7)	G-protein modulator(PC00022)	Danio rerio		cellular process(GO:0009987);cytoskeleton organization(GO:0007010);protein complex assembly(GO:0006461);regulation of biological process(GO:0050789)	cytoplasm(GO:0005737)
DANRE|ZFIN=ZDB-GENE-070928-9|UniProtKB=A7MD87	wdr34	Uncharacterized protein;wdr34;ortholog	WD REPEAT-CONTAINING PROTEIN 34 (PTHR12442:SF41)	microtubule family cytoskeletal protein(PC00157)	Danio rerio	structural constituent of cytoskeleton(GO:0005200)	RNA localization(GO:0006403);cell cycle(GO:0007049);cellular component organization(GO:0016043);intracellular protein transport(GO:0006886);nucleobase-containing compound metabolic process(GO:0006139);vesicle-mediated transport(GO:0016192)	intracellular(GO:0005622);microtubule(GO:0005874)
DANRE|ZFIN=ZDB-GENE-001127-2|UniProtKB=Q9DGL2	atp1b2a	ATPase, Na+/K+ transporting, beta 2a polypeptide;atp1b2a;ortholog	ATPASE, NA+/K+ TRANSPORTING, BETA 2A POLYPEPTIDE (PTHR11523:SF33)	cation transporter(PC00068)	Danio rerio	cation transmembrane transporter activity(GO:0008324)	cellular process(GO:0009987)
DANRE|ZFIN=ZDB-GENE-050314-3|UniProtKB=F1R1K5	dnmt3ab	Uncharacterized protein;dnmt3ab;ortholog	DNA (CYTOSINE-5)-METHYLTRANSFERASE 3A (PTHR23068:SF17)		Danio rerio
DANRE|ZFIN=ZDB-GENE-120215-96|UniProtKB=E7F683	map3k2	Uncharacterized protein;map3k2;ortholog	MITOGEN-ACTIVATED PROTEIN KINASE KINASE KINASE 2 (PTHR24361:SF437)		Danio rerio	protein kinase activity(GO:0004672)	apoptotic process(GO:0006915);intracellular signal transduction(GO:0035556);regulation of catalytic activity(GO:0050790);regulation of cell cycle(GO:0051726);regulation of phosphate metabolic process(GO:0019220);response to stress(GO:0006950)	cytoplasm(GO:0005737)
DANRE|ZFIN=ZDB-GENE-070112-2292|UniProtKB=F1REN8	srpk1b	Uncharacterized protein;srpk1b;ortholog	SUBFAMILY NOT NAMED (PTHR24055:SF303)	non-receptor serine/threonine protein kinase(PC00167)	Danio rerio	protein kinase activity(GO:0004672)	MAPK cascade(GO:0000165);cellular component movement(GO:0006928);immune system process(GO:0002376);mitosis(GO:0007067);response to stress(GO:0006950)
DANRE|ZFIN=ZDB-GENE-040801-89|UniProtKB=Q6DEJ6	mfsd2ab	Sodium-dependent lysophosphatidylcholine symporter 1-B;mfsd2ab;ortholog	SODIUM-DEPENDENT LYSOPHOSPHATIDYLCHOLINE SYMPORTER 1 (PTHR11328:SF51)		Danio rerio
DANRE|ZFIN=ZDB-GENE-040426-687|UniProtKB=Q7ZW47	stau2	Double-stranded RNA-binding protein Staufen homolog 2;stau2;ortholog	DOUBLE-STRANDED RNA-BINDING PROTEIN STAUFEN HOMOLOG 2 (PTHR10910:SF128)		Danio rerio		RNA localization(GO:0006403);anterior/posterior axis specification(GO:0009948);immune response(GO:0006955);neurological system process(GO:0050877)
DANRE|ZFIN=ZDB-GENE-070705-178|UniProtKB=F1QYF3	wisp1a	Uncharacterized protein;wisp1a;ortholog	WNT1-INDUCIBLE-SIGNALING PATHWAY PROTEIN 1 (PTHR11348:SF28)	growth factor(PC00112)	Danio rerio	receptor binding(GO:0005102)	cell adhesion(GO:0007155);cell death(GO:0008219);cell-cell signaling(GO:0007267);regulation of biological process(GO:0050789);response to stimulus(GO:0050896);signal transduction(GO:0007165)	extracellular region(GO:0005576);proteinaceous extracellular matrix(GO:0005578)
DANRE|ZFIN=ZDB-GENE-081027-2|UniProtKB=E7F9D4	maptb	Microtubule-associated protein;maptb;ortholog	MICROTUBULE-ASSOCIATED PROTEIN TAU (PTHR11501:SF20)		Danio rerio	microtubule binding(GO:0008017)	cell differentiation(GO:0030154);cellular process(GO:0009987);cytoskeleton organization(GO:0007010);nervous system development(GO:0007399);single-multicellular organism process(GO:0044707)	cytoskeleton(GO:0005856);intracellular(GO:0005622);neuron projection(GO:0043005);protein complex(GO:0043234)
DANRE|ZFIN=ZDB-GENE-031002-2|UniProtKB=F1Q5R5	pld1a	Uncharacterized protein;pld1a;ortholog	PHOSPHOLIPASE D1 (PTHR18896:SF88)		Danio rerio		cellular component biogenesis(GO:0044085);cellular component movement(GO:0006928);cellular component organization(GO:0016043);localization(GO:0051179);locomotion(GO:0040011);regulation of biological process(GO:0050789)	Golgi apparatus(GO:0005794);cytoplasm(GO:0005737)
DANRE|ZFIN=ZDB-GENE-040801-168|UniProtKB=Q6DGM3	mrpl15	39S ribosomal protein L15, mitochondrial;mrpl15;ortholog	39S RIBOSOMAL PROTEIN L15, MITOCHONDRIAL (PTHR12934:SF14)		Danio rerio	structural constituent of ribosome(GO:0003735)		cytoplasm(GO:0005737);mitochondrion(GO:0005739);ribosome(GO:0005840)
DANRE|ZFIN=ZDB-GENE-021115-1|UniProtKB=F1QKX3	slc11a2	Uncharacterized protein (Fragment);slc11a2;ortholog			Danio rerio
DANRE|ZFIN=ZDB-GENE-041210-177|UniProtKB=Q5RGW0	uhrf1bp1l	Uncharacterized protein;uhrf1bp1l;ortholog	UHRF1-BINDING PROTEIN 1-LIKE (PTHR22774:SF20)		Danio rerio
DANRE|ZFIN=ZDB-GENE-041010-120|UniProtKB=F1QYK9	myl9a	Uncharacterized protein;myl9a;ortholog	MYOSIN REGULATORY LIGHT POLYPEPTIDE 9 (PTHR23049:SF47)	actin family cytoskeletal protein(PC00041);calmodulin(PC00061)	Danio rerio	calcium ion binding(GO:0005509);calmodulin binding(GO:0005516);structural constituent of cytoskeleton(GO:0005200)		intracellular(GO:0005622)
DANRE|ZFIN=ZDB-GENE-040426-1931|UniProtKB=F1R9Y9	etfb	Uncharacterized protein;etfb;ortholog	ELECTRON TRANSFER FLAVOPROTEIN SUBUNIT BETA (PTHR21294:SF14)	hydroxylase(PC00122)	Danio rerio	oxidoreductase activity(GO:0016491)	respiratory electron transport chain(GO:0022904)
DANRE|ZFIN=ZDB-GENE-070705-417|UniProtKB=F1QEX9	ryr1b	Uncharacterized protein (Fragment);ryr1b;ortholog	SUBFAMILY NOT NAMED (PTHR13715:SF94)	ligand-gated ion channel(PC00141)	Danio rerio	ligand-gated ion channel activity(GO:0015276);receptor activity(GO:0004872)	cation transport(GO:0006812);cellular component movement(GO:0006928);intracellular signal transduction(GO:0035556);muscle contraction(GO:0006936);neuromuscular synaptic transmission(GO:0007274);neurotransmitter secretion(GO:0007269);response to stress(GO:0006950)
DANRE|ZFIN=ZDB-GENE-080204-100|UniProtKB=R4GE55	zgc:172007	Uncharacterized protein;zgc:172007;ortholog	ZINC FINGER AND BTB DOMAIN-CONTAINING PROTEIN 5 (PTHR24409:SF99)		Danio rerio
DANRE|ZFIN=ZDB-GENE-040120-6|UniProtKB=Q7ZU67	eif4a1b	Eukaryotic translation initiation factor 4A, isoform 1B;eif4a1b;ortholog	EUKARYOTIC INITIATION FACTOR 4A-I (PTHR24031:SF379)	RNA helicase(PC00032)	Danio rerio	RNA helicase activity(GO:0003724);pyrophosphatase activity(GO:0016462)	RNA metabolic process(GO:0016070);biosynthetic process(GO:0009058);catabolic process(GO:0009056);cellular process(GO:0009987);nitrogen compound metabolic process(GO:0006807);phosphate-containing compound metabolic process(GO:0006796);regulation of biological process(GO:0050789);translation(GO:0006412)
DANRE|ZFIN=ZDB-GENE-991228-4|UniProtKB=F1R6H2	etv5b	Uncharacterized protein;etv5b;ortholog	ETS TRANSLOCATION VARIANT 5 (PTHR11849:SF257)	nucleic acid binding(PC00171);signaling molecule(PC00207);transcription factor(PC00218)	Danio rerio	sequence-specific DNA binding RNA polymerase II transcription factor activity(GO:0000981)	biosynthetic process(GO:0009058);cell differentiation(GO:0030154);cellular process(GO:0009987);nitrogen compound metabolic process(GO:0006807)
DANRE|ZFIN=ZDB-GENE-040219-2|UniProtKB=Q1LUQ2	ticam1	Toll-like receptor adaptor molecule 1;ticam1;ortholog			Danio rerio
DANRE|ZFIN=ZDB-GENE-110411-149|UniProtKB=F1Q6F0	phkb	Uncharacterized protein (Fragment);phkb;ortholog	PHOSPHORYLASE B KINASE REGULATORY SUBUNIT BETA (PTHR10749:SF11)	kinase activator(PC00138)	Danio rerio	protein kinase activity(GO:0004672)	cellular process(GO:0009987);phosphate-containing compound metabolic process(GO:0006796)	cytoplasm(GO:0005737);protein complex(GO:0043234)
DANRE|ZFIN=ZDB-GENE-101223-3|UniProtKB=F1QY20	bicc1a	Uncharacterized protein (Fragment);bicc1a;ortholog	SUBFAMILY NOT NAMED (PTHR10627:SF50)	RNA binding protein(PC00031);apolipoprotein(PC00052)	Danio rerio	RNA binding(GO:0003723);lipid transporter activity(GO:0005319)	cell cycle(GO:0007049);embryo development(GO:0009790);endoderm development(GO:0007492);lipid metabolic process(GO:0006629)
DANRE|ZFIN=ZDB-GENE-040927-29|UniProtKB=Q67FY3	bcl9l	B-cell CLL/lymphoma 9-like protein;bcl9l;ortholog	B-CELL CLL/LYMPHOMA 9-LIKE PROTEIN (PTHR15185:SF7)		Danio rerio
DANRE|ZFIN=ZDB-GENE-060503-636|UniProtKB=E9QE57	si:dkey-28d5.13	Uncharacterized protein;si:dkey-28d5.13;ortholog	CLEC-48-RELATED (PTHR22803:SF86)	receptor(PC00197)	Danio rerio	receptor activity(GO:0004872)	immune system process(GO:0002376);intracellular protein transport(GO:0006886);phagocytosis(GO:0006909);receptor-mediated endocytosis(GO:0006898)
DANRE|ZFIN=ZDB-GENE-050417-373|UniProtKB=Q568N7	gm2a	Uncharacterized protein;gm2a;ortholog	GANGLIOSIDE GM2 ACTIVATOR (PTHR17357:SF1)	transfer/carrier protein(PC00219)	Danio rerio		protein lipidation(GO:0006497)
DANRE|ZFIN=ZDB-GENE-131121-486|UniProtKB=F1RBD9	isca2	Uncharacterized protein (Fragment);isca2;ortholog	IRON-SULFUR CLUSTER ASSEMBLY 2 HOMOLOG, MITOCHONDRIAL (PTHR43011:SF1)		Danio rerio	binding(GO:0005488)	biosynthetic process(GO:0009058);cellular component biogenesis(GO:0044085);cellular component organization(GO:0016043);cellular process(GO:0009987);protein metabolic process(GO:0019538);sulfur compound metabolic process(GO:0006790)	cytoplasm(GO:0005737);mitochondrion(GO:0005739)
DANRE|ZFIN=ZDB-GENE-030131-858|UniProtKB=Q567Y3	stx6	Stx6 protein;stx6;ortholog	SYNTAXIN-6 (PTHR19957:SF177)	SNARE protein(PC00034)	Danio rerio	SNAP receptor activity(GO:0005484)	cellular process(GO:0009987);intracellular protein transport(GO:0006886);organelle organization(GO:0006996);protein localization(GO:0008104);vesicle-mediated transport(GO:0016192)	SNARE complex(GO:0031201);cytoplasm(GO:0005737);integral to membrane(GO:0016021)
DANRE|ZFIN=ZDB-GENE-050522-516|UniProtKB=Q503I2	trim13	Tripartite motif-containing 13;trim13;ortholog	E3 UBIQUITIN-PROTEIN LIGASE TRIM13 (PTHR24103:SF542)		Danio rerio
DANRE|ZFIN=ZDB-GENE-040426-2085|UniProtKB=F1QCY7	pak7	Uncharacterized protein (Fragment);pak7;ortholog			Danio rerio
DANRE|ZFIN=ZDB-GENE-040808-52|UniProtKB=Q6AZB9	cd81b	Tetraspanin;cd81b;ortholog	TETRASPANIN (PTHR19282:SF343)	cell adhesion molecule(PC00069);membrane-bound signaling molecule(PC00152);receptor(PC00197)	Danio rerio		cell surface receptor signaling pathway(GO:0007166);regulation of biological process(GO:0050789);response to stimulus(GO:0050896)	integral to membrane(GO:0016021);plasma membrane(GO:0005886)
DANRE|ZFIN=ZDB-GENE-080327-15|UniProtKB=F1QVN0	lrrtm4l1	Uncharacterized protein;lrrtm4l1;ortholog	SUBFAMILY NOT NAMED (PTHR24369:SF122)	cytokine(PC00083);extracellular matrix protein(PC00102);receptor(PC00197)	Danio rerio	kinase inhibitor activity(GO:0019210);protein kinase activity(GO:0004672)	JAK-STAT cascade(GO:0007259);cytokine-mediated signaling pathway(GO:0019221);regulation of phosphate metabolic process(GO:0019220);response to stimulus(GO:0050896)	cytoplasm(GO:0005737)
DANRE|Ensembl=ENSDARG00000098325|UniProtKB=A0A0G2KX79	ppp1r36	Uncharacterized protein;ppp1r36;ortholog	PROTEIN PHOSPHATASE 1 REGULATORY SUBUNIT 36 (PTHR21055:SF4)		Danio rerio
DANRE|ZFIN=ZDB-GENE-091204-424|UniProtKB=E7F2P0	stx2b	Uncharacterized protein;stx2b;ortholog	SYNTAXIN-2 (PTHR19957:SF183)	SNARE protein(PC00034)	Danio rerio	SNAP receptor activity(GO:0005484)	biological regulation(GO:0065007);intracellular protein transport(GO:0006886);organelle organization(GO:0006996);protein localization(GO:0008104);synaptic transmission(GO:0007268);synaptic vesicle exocytosis(GO:0016079)	SNARE complex(GO:0031201);cytoplasm(GO:0005737);cytoplasmic membrane-bounded vesicle(GO:0016023);integral to membrane(GO:0016021);plasma membrane(GO:0005886);synapse(GO:0045202)
DANRE|ZFIN=ZDB-GENE-070112-592|UniProtKB=F1R245	zgc:158404	Uncharacterized protein;zgc:158404;ortholog	PLECKSTRIN HOMOLOGY DOMAIN-CONTAINING FAMILY S MEMBER 1 (PTHR12156:SF36)	transmembrane receptor regulatory/adaptor protein(PC00226)	Danio rerio		B cell mediated immunity(GO:0019724);MAPK cascade(GO:0000165);cellular defense response(GO:0006968);hemopoiesis(GO:0030097);macrophage activation(GO:0042116);mesoderm development(GO:0007498);transmembrane receptor protein tyrosine kinase signaling pathway(GO:0007169)
DANRE|ZFIN=ZDB-GENE-100921-43|UniProtKB=E9QBL4	brwd3	Uncharacterized protein;brwd3;ortholog	BROMODOMAIN AND WD REPEAT-CONTAINING PROTEIN 3 (PTHR16266:SF28)		Danio rerio		biosynthetic process(GO:0009058);cellular component morphogenesis(GO:0032989);cellular process(GO:0009987);cytoskeleton organization(GO:0007010);nitrogen compound metabolic process(GO:0006807);regulation of transcription from RNA polymerase II promoter(GO:0006357)	intracellular(GO:0005622);nucleus(GO:0005634)
DANRE|ZFIN=ZDB-GENE-110401-3|UniProtKB=G1K2Q0	mgrn1b	Uncharacterized protein;mgrn1b;ortholog	E3 UBIQUITIN-PROTEIN LIGASE MGRN1 (PTHR22996:SF13)	ubiquitin-protein ligase(PC00234)	Danio rerio	ubiquitin-protein ligase activity(GO:0004842)	proteolysis(GO:0006508)
DANRE|ZFIN=ZDB-GENE-030131-7282|UniProtKB=Q7ZW24	alg11	GDP-Man:Man(3)GlcNAc(2)-PP-Dol alpha-1,2-mannosyltransferase;alg11;ortholog	GDP-MAN:MAN(3)GLCNAC(2)-PP-DOL ALPHA-1,2-MANNOSYLTRANSFERASE (PTHR12526:SF431)	carbohydrate phosphatase(PC00066);glycosyltransferase(PC00111);nucleotidyltransferase(PC00174)	Danio rerio	carbohydrate phosphatase activity(GO:0019203);nucleotidyltransferase activity(GO:0016779);transferase activity, transferring glycosyl groups(GO:0016757)	polysaccharide metabolic process(GO:0005976)
DANRE|ZFIN=ZDB-GENE-080728-4|UniProtKB=F1QK67	prmt9	Uncharacterized protein;prmt9;ortholog	PROTEIN ARGININE N-METHYLTRANSFERASE 9-RELATED (PTHR11006:SF73)	methyltransferase(PC00155)	Danio rerio	methyltransferase activity(GO:0008168)	biosynthetic process(GO:0009058);cellular process(GO:0009987);chromatin organization(GO:0006325);nitrogen compound metabolic process(GO:0006807);protein methylation(GO:0006479);regulation of nucleobase-containing compound metabolic process(GO:0019219);transcription, DNA-dependent(GO:0006351)	cytosol(GO:0005829)
DANRE|ZFIN=ZDB-GENE-060526-30|UniProtKB=A2BIP6	f2r	Protease-activated receptor 1;f2r;ortholog	PROTEINASE-ACTIVATED RECEPTOR 1 (PTHR24232:SF58)		Danio rerio
DANRE|ZFIN=ZDB-GENE-030131-3502|UniProtKB=Q4V9F5	bloc1s5	Biogenesis of lysosome-related organelles complex 1 subunit 5;bloc1s5;ortholog	BIOGENESIS OF LYSOSOME-RELATED ORGANELLES COMPLEX 1 SUBUNIT 5 (PTHR31784:SF3)		Danio rerio		cellular process(GO:0009987);transport(GO:0006810)	cytosol(GO:0005829);protein complex(GO:0043234)
DANRE|ZFIN=ZDB-GENE-060526-172|UniProtKB=A2BFG9	ubash3ba	Uncharacterized protein;ubash3ba;ortholog	PROTEIN UBASH3A HOMOLOG (PTHR16469:SF33)		Danio rerio		metabolic process(GO:0008152)
DANRE|ZFIN=ZDB-GENE-040426-1943|UniProtKB=Q7ZVC2	cluap1	Clusterin-associated protein 1 homolog;cluap1;ortholog	CLUSTERIN-ASSOCIATED PROTEIN 1 (PTHR21547:SF1)		Danio rerio		cellular component biogenesis(GO:0044085);cellular component morphogenesis(GO:0032989);cellular process(GO:0009987);organelle organization(GO:0006996)	cilium(GO:0005929);intracellular(GO:0005622);microtubule organizing center(GO:0005815);protein complex(GO:0043234)
DANRE|ZFIN=ZDB-GENE-061013-343|UniProtKB=Q08BG4	lpar6a	Uncharacterized protein;lpar6a;ortholog	LYSOPHOSPHATIDIC ACID RECEPTOR 6 (PTHR24232:SF72)		Danio rerio
DANRE|ZFIN=ZDB-GENE-030131-6312|UniProtKB=F1QX19	zmpste24	Uncharacterized protein;zmpste24;ortholog	CAAX PRENYL PROTEASE 1 HOMOLOG (PTHR10120:SF25)	metalloprotease(PC00153)	Danio rerio	metallopeptidase activity(GO:0008237)	proteolysis(GO:0006508)
DANRE|ZFIN=ZDB-GENE-050419-201|UniProtKB=Q1LUX5	znf296	Uncharacterized protein;znf296;ortholog	B-CELL LYMPHOMA/LEUKEMIA 11B (PTHR23233:SF78)	nucleic acid binding(PC00171);zinc finger transcription factor(PC00244)	Danio rerio	sequence-specific DNA binding RNA polymerase II transcription factor activity(GO:0000981)	biosynthetic process(GO:0009058);cell differentiation(GO:0030154);nervous system development(GO:0007399);nitrogen compound metabolic process(GO:0006807);response to stimulus(GO:0050896);signal transduction(GO:0007165);single-multicellular organism process(GO:0044707)	intracellular(GO:0005622);nucleus(GO:0005634)
DANRE|ZFIN=ZDB-GENE-060526-36|UniProtKB=A2BEN0	si:ch211-137i24.12	Uncharacterized protein;si:ch211-137i24.12;ortholog	PROTEIN IGKV3-11 (PTHR23267:SF231)	immunoglobulin(PC00123)	Danio rerio		immune response(GO:0006955)	extracellular space(GO:0005615)
DANRE|ZFIN=ZDB-GENE-060825-7|UniProtKB=Q0P4F7	acsf2	Acyl-CoA synthetase family member 2, mitochondrial;acsf2;ortholog	ACYL-COA SYNTHETASE FAMILY MEMBER 2, MITOCHONDRIAL (PTHR43201:SF12)	dehydrogenase(PC00092);ligase(PC00142)	Danio rerio	ligase activity(GO:0016874);oxidoreductase activity(GO:0016491)	cellular amino acid biosynthetic process(GO:0008652);coenzyme metabolic process(GO:0006732);fatty acid metabolic process(GO:0006631)
DANRE|ZFIN=ZDB-GENE-070402-1|UniProtKB=E7FBJ2	setx	Uncharacterized protein;setx;ortholog	HELICASE SENATAXIN-RELATED (PTHR10887:SF381)	DNA helicase(PC00011);RNA helicase(PC00032);endoribonuclease(PC00094);hydrolase(PC00121)	Danio rerio	DNA helicase activity(GO:0003678);RNA helicase activity(GO:0003724);endoribonuclease activity(GO:0004521);single-stranded DNA binding(GO:0003697)	DNA replication(GO:0006260);RNA catabolic process(GO:0006401);cell cycle(GO:0007049);mRNA splicing, via spliceosome(GO:0000398);protein metabolic process(GO:0019538);regulation of transcription from RNA polymerase II promoter(GO:0006357);tRNA metabolic process(GO:0006399)
DANRE|ZFIN=ZDB-GENE-030131-5383|UniProtKB=Q7T2F4	stap2a	Novel protein (Zgc:63913);stap2a;ortholog	NOVEL PROTEIN (ZGC:63913) (PTHR16186:SF13)	protein kinase receptor(PC00194)	Danio rerio	transmembrane receptor protein kinase activity(GO:0019199)	cellular process(GO:0009987)
DANRE|ZFIN=ZDB-GENE-090814-1|UniProtKB=E7F8E9	tcf4	Uncharacterized protein;tcf4;ortholog	TRANSCRIPTION FACTOR 4 (PTHR11793:SF15)	basic helix-loop-helix transcription factor(PC00055);nucleic acid binding(PC00171)	Danio rerio	protein binding(GO:0005515);sequence-specific DNA binding transcription factor activity(GO:0003700)	biosynthetic process(GO:0009058);cell differentiation(GO:0030154);cellular process(GO:0009987);nervous system development(GO:0007399);nitrogen compound metabolic process(GO:0006807);regulation of transcription from RNA polymerase II promoter(GO:0006357);single-multicellular organism process(GO:0044707)	intracellular(GO:0005622);nucleoplasm(GO:0005654);protein complex(GO:0043234)
DANRE|ZFIN=ZDB-GENE-050522-45|UniProtKB=F1RCJ1	styx	Uncharacterized protein;styx;ortholog	SERINE/THREONINE/TYROSINE-INTERACTING PROTEIN (PTHR10159:SF463)		Danio rerio
DANRE|ZFIN=ZDB-GENE-041111-120|UniProtKB=X1WGY4	brwd1	Uncharacterized protein;brwd1;ortholog	BROMODOMAIN AND WD REPEAT-CONTAINING PROTEIN 1 (PTHR16266:SF30)		Danio rerio		biosynthetic process(GO:0009058);cellular component morphogenesis(GO:0032989);cellular process(GO:0009987);cytoskeleton organization(GO:0007010);nitrogen compound metabolic process(GO:0006807);regulation of transcription from RNA polymerase II promoter(GO:0006357)	intracellular(GO:0005622);nucleus(GO:0005634)
DANRE|ZFIN=ZDB-GENE-030131-433|UniProtKB=F1R3I6	setb	Uncharacterized protein;setb;ortholog	PROTEIN SET-RELATED (PTHR11875:SF91)	chaperone(PC00072);phosphatase inhibitor(PC00183)	Danio rerio	phosphatase inhibitor activity(GO:0019212);protein binding(GO:0005515)	DNA replication(GO:0006260);apoptotic process(GO:0006915);cell cycle(GO:0007049);chromatin organization(GO:0006325);protein metabolic process(GO:0019538)
DANRE|ZFIN=ZDB-GENE-040219-7|UniProtKB=B8JIL3	tlr3	Uncharacterized protein;tlr3;ortholog	TOL-1 (PTHR24365:SF504)	extracellular matrix protein(PC00102);receptor(PC00197)	Danio rerio	receptor activity(GO:0004872)	cellular process(GO:0009987)	extracellular region(GO:0005576)
DANRE|ZFIN=ZDB-GENE-120709-59|UniProtKB=K7DYI4	si:ch211-66k16.28	Uncharacterized protein (Fragment);si:ch211-66k16.28;ortholog	SUBFAMILY NOT NAMED (PTHR24106:SF205)	nucleic acid binding(PC00171);transcription cofactor(PC00217)	Danio rerio	sequence-specific DNA binding transcription factor activity(GO:0003700);transcription cofactor activity(GO:0003712)	antigen processing and presentation of peptide or polysaccharide antigen via MHC class II(GO:0002504);cellular defense response(GO:0006968);induction of apoptosis(GO:0006917);nucleobase-containing compound metabolic process(GO:0006139)
DANRE|ZFIN=ZDB-GENE-030616-38|UniProtKB=B3DHB2	dusp3b	Dual specificity phosphatase 3 (Vaccinia virus phosphatase VH1-related);dusp3b;ortholog	DUAL SPECIFICITY PHOSPHATASE 3 (VACCINIA VIRUS PHOSPHATASE VH1-RELATED) (PTHR10159:SF471)		Danio rerio	phosphoprotein phosphatase activity(GO:0004721);protein kinase activity(GO:0004672);signal transducer activity(GO:0004871)	JNK cascade(GO:0007254);cell surface receptor signaling pathway(GO:0007166);immune response(GO:0006955);regulation of catalytic activity(GO:0050790);regulation of cell cycle(GO:0051726);regulation of phosphate metabolic process(GO:0019220);response to stress(GO:0006950)	cytosol(GO:0005829)
DANRE|ZFIN=ZDB-GENE-040426-2643|UniProtKB=Q7T3B0	eif3m	Eukaryotic translation initiation factor 3 subunit M;eif3m;ortholog	EUKARYOTIC TRANSLATION INITIATION FACTOR 3 SUBUNIT M (PTHR15350:SF10)		Danio rerio		biosynthetic process(GO:0009058);cellular process(GO:0009987);translation(GO:0006412)	cytoplasm(GO:0005737);protein complex(GO:0043234)
DANRE|ZFIN=ZDB-GENE-030131-6837|UniProtKB=Q6PBW9	rpe	Ribulose-phosphate 3-epimerase;rpe;ortholog	RIBULOSE-PHOSPHATE 3-EPIMERASE (PTHR11749:SF10)		Danio rerio	binding(GO:0005488);racemase and epimerase activity(GO:0016854)	catabolic process(GO:0009056);cellular process(GO:0009987);coenzyme metabolic process(GO:0006732);nitrogen compound metabolic process(GO:0006807);nucleobase-containing compound metabolic process(GO:0006139);pentose-phosphate shunt(GO:0006098);phosphate-containing compound metabolic process(GO:0006796)	cytosol(GO:0005829)
DANRE|ZFIN=ZDB-GENE-090916-2|UniProtKB=X1WEB9	dock9b	Uncharacterized protein;dock9b;ortholog	DEDICATOR OF CYTOKINESIS PROTEIN 9 (PTHR23317:SF90)	guanyl-nucleotide exchange factor(PC00113)	Danio rerio	guanyl-nucleotide exchange factor activity(GO:0005085);protein binding(GO:0005515);small GTPase regulator activity(GO:0005083)	cellular component movement(GO:0006928);intracellular protein transport(GO:0006886);intracellular signal transduction(GO:0035556);phagocytosis(GO:0006909)
DANRE|ZFIN=ZDB-GENE-030828-3|UniProtKB=A5WUE8	e2f5	Uncharacterized protein;e2f5;ortholog	TRANSCRIPTION FACTOR E2F5 (PTHR12081:SF54)	nucleic acid binding(PC00171);transcription factor(PC00218)	Danio rerio	sequence-specific DNA binding transcription factor activity(GO:0003700)	DNA replication(GO:0006260);cell cycle(GO:0007049);regulation of transcription from RNA polymerase II promoter(GO:0006357);signal transduction(GO:0007165)
DANRE|ZFIN=ZDB-GENE-060929-1162|UniProtKB=Q08CH3	mpnd	MPN domain-containing protein;mpnd;ortholog	MPN DOMAIN-CONTAINING PROTEIN (PTHR12802:SF80)	chromatin/chromatin-binding protein(PC00077);transcription cofactor(PC00217)	Danio rerio	chromatin binding(GO:0003682);sequence-specific DNA binding transcription factor activity(GO:0003700);transcription cofactor activity(GO:0003712)	regulation of transcription from RNA polymerase II promoter(GO:0006357)
DANRE|ZFIN=ZDB-GENE-040426-1696|UniProtKB=F1R5N6	bcl6a	Uncharacterized protein;bcl6a;ortholog	SUBFAMILY NOT NAMED (PTHR19303:SF357)	centromere DNA-binding protein(PC00071);zinc finger transcription factor(PC00244)	Danio rerio		cell differentiation(GO:0030154);cell proliferation(GO:0008283);immune response(GO:0006955);regulation of biological process(GO:0050789);response to external stimulus(GO:0009605);response to stress(GO:0006950)
DANRE|ZFIN=ZDB-GENE-070705-256|UniProtKB=A5WW06	gusb	Beta-glucuronidase (Fragment);gusb;ortholog	BETA-GLUCURONIDASE (PTHR10066:SF80)	galactosidase(PC00104)	Danio rerio	hydrolase activity, hydrolyzing O-glycosyl compounds(GO:0004553)	carbohydrate metabolic process(GO:0005975)	intracellular(GO:0005622);organelle(GO:0043226)
DANRE|ZFIN=ZDB-GENE-060825-269|UniProtKB=B0S505	srrd	Uncharacterized protein;srrd;ortholog	SRR1-LIKE PROTEIN (PTHR28626:SF4)		Danio rerio
DANRE|ZFIN=ZDB-GENE-070830-2|UniProtKB=F1QBM7	dia1b	Uncharacterized protein;dia1b;ortholog	DELETED IN AUTISM PROTEIN 1 (PTHR32073:SF10)		Danio rerio		cell proliferation(GO:0008283);growth(GO:0040007);heart development(GO:0007507);intracellular signal transduction(GO:0035556);regulation of biological process(GO:0050789);response to stimulus(GO:0050896);single-multicellular organism process(GO:0044707)	Golgi apparatus(GO:0005794);cytoplasm(GO:0005737);cytoplasmic membrane-bounded vesicle(GO:0016023);extracellular space(GO:0005615);membrane(GO:0016020);vesicle coat(GO:0030120)
DANRE|ZFIN=ZDB-GENE-991102-15|UniProtKB=Q6NYP6	ppm1aa	Protein phosphatase type 2C alpha 2;ppm1aa;ortholog	PROTEIN PHOSPHATASE 1A (PTHR13832:SF373)	kinase inhibitor(PC00139);protein phosphatase(PC00195)	Danio rerio	kinase inhibitor activity(GO:0019210);phosphoprotein phosphatase activity(GO:0004721);protein binding(GO:0005515)	MAPK cascade(GO:0000165);protein phosphorylation(GO:0006468)
DANRE|ZFIN=ZDB-GENE-010126-1|UniProtKB=F1Q7S3	ntrk2a	Tyrosine-protein kinase receptor (Fragment);ntrk2a;ortholog	BDNF/NT-3 GROWTH FACTORS RECEPTOR (PTHR24416:SF479)		Danio rerio		nervous system development(GO:0007399)
DANRE|ZFIN=ZDB-GENE-060818-29|UniProtKB=Q0VA82	mfsd8	Major facilitator superfamily domain-containing protein 8;mfsd8;ortholog	MAJOR FACILITATOR SUPERFAMILY DOMAIN-CONTAINING PROTEIN 8 (PTHR23510:SF33)		Danio rerio
DANRE|ZFIN=ZDB-GENE-010822-1|UniProtKB=F1QDV1	ncam2	Uncharacterized protein (Fragment);ncam2;ortholog	NEURAL CELL ADHESION MOLECULE 2 (PTHR10489:SF863)	immunoglobulin receptor superfamily(PC00124);immunoglobulin superfamily cell adhesion molecule(PC00125);protein phosphatase(PC00195)	Danio rerio
DANRE|ZFIN=ZDB-GENE-030131-9818|UniProtKB=F1R9D2	pmela	Uncharacterized protein;pmela;ortholog	MELANOCYTE PROTEIN PMEL (PTHR11861:SF13)	cell adhesion molecule(PC00069);membrane-bound signaling molecule(PC00152)	Danio rerio	receptor binding(GO:0005102)	cellular process(GO:0009987)
DANRE|ZFIN=ZDB-GENE-050522-377|UniProtKB=Q4VBI5	ndufa2	NADH dehydrogenase [ubiquinone] 1 alpha subcomplex subunit 2;ndufa2;ortholog	NADH DEHYDROGENASE [UBIQUINONE] 1 ALPHA SUBCOMPLEX SUBUNIT 2 (PTHR12878:SF1)	oxidoreductase(PC00176)	Danio rerio	oxidoreductase activity(GO:0016491)	oxidative phosphorylation(GO:0006119);respiratory electron transport chain(GO:0022904)
DANRE|ZFIN=ZDB-GENE-030805-2|UniProtKB=F1RC45	pdgfrb	Uncharacterized protein;pdgfrb;ortholog	PLATELET-DERIVED GROWTH FACTOR RECEPTOR BETA (PTHR24416:SF455)		Danio rerio
DANRE|ZFIN=ZDB-GENE-050419-166|UniProtKB=F1R258	slc19a3b	Uncharacterized protein;slc19a3b;ortholog	THIAMINE TRANSPORTER 1 (PTHR10686:SF23)	transporter(PC00227)	Danio rerio	transmembrane transporter activity(GO:0022857)	cellular process(GO:0009987);nitrogen compound metabolic process(GO:0006807);response to stimulus(GO:0050896);sulfur compound metabolic process(GO:0006790);vitamin metabolic process(GO:0006766);vitamin transport(GO:0051180)	integral to membrane(GO:0016021);plasma membrane(GO:0005886)
DANRE|ZFIN=ZDB-GENE-080204-6|UniProtKB=F1R0H0	slc2a10	Uncharacterized protein;slc2a10;ortholog	SOLUTE CARRIER FAMILY 2, FACILITATED GLUCOSE TRANSPORTER MEMBER 10 (PTHR23500:SF257)	carbohydrate transporter(PC00067)	Danio rerio	carbohydrate transmembrane transporter activity(GO:0015144);cation transmembrane transporter activity(GO:0008324)	carbohydrate transport(GO:0008643);cellular process(GO:0009987)
DANRE|ZFIN=ZDB-GENE-040718-457|UniProtKB=Q6DH74	snrnp27	U4/U6.U5 small nuclear ribonucleoprotein 27 kDa protein;snrnp27;ortholog			Danio rerio
DANRE|ZFIN=ZDB-GENE-060503-232|UniProtKB=F1Q6E0	ptprua	Protein-tyrosine-phosphatase;ptprua;ortholog	PROTEIN-TYROSINE-PHOSPHATASE (PTHR19134:SF336)	protein phosphatase(PC00195);receptor(PC00197)	Danio rerio	phosphoprotein phosphatase activity(GO:0004721);receptor activity(GO:0004872)	cellular protein modification process(GO:0006464)	cytoplasm(GO:0005737)
DANRE|ZFIN=ZDB-GENE-060322-8|UniProtKB=E7F8K6	st8sia5	Uncharacterized protein;st8sia5;ortholog	ALPHA-2,8-SIALYLTRANSFERASE 8E (PTHR11987:SF37)		Danio rerio
DANRE|ZFIN=ZDB-GENE-030131-8832|UniProtKB=U3JAN2	susd6	Uncharacterized protein;susd6;ortholog	SUBFAMILY NOT NAMED (PTHR19325:SF444)		Danio rerio		blood coagulation(GO:0007596);cell-cell adhesion(GO:0016337);complement activation(GO:0006956);signal transduction(GO:0007165)
DANRE|ZFIN=ZDB-GENE-010131-7|UniProtKB=Q561Z7	try	Try protein;try;ortholog	PROTEIN 2210010C04RIK (PTHR24264:SF31)	serine protease(PC00203)	Danio rerio	serine-type peptidase activity(GO:0008236)	proteolysis(GO:0006508)	extracellular space(GO:0005615)
DANRE|ZFIN=ZDB-GENE-070410-64|UniProtKB=F1R076	adat1	Uncharacterized protein;adat1;ortholog	TRNA-SPECIFIC ADENOSINE DEAMINASE 1 (PTHR10910:SF122)	DNA binding protein(PC00009);RNA binding protein(PC00031);deaminase(PC00088);defense/immunity protein(PC00090);kinase activator(PC00138)	Danio rerio	DNA binding(GO:0003677);RNA binding(GO:0003723);deaminase activity(GO:0019239);hydrolase activity(GO:0016787);kinase activator activity(GO:0019209);protein binding(GO:0005515)	RNA localization(GO:0006403);cell cycle(GO:0007049);protein metabolic process(GO:0019538);purine nucleobase metabolic process(GO:0006144);response to stimulus(GO:0050896)
DANRE|ZFIN=ZDB-GENE-050601-2|UniProtKB=Q4W898	tnfb	Tumor necrosis factor (TNF superfamily, member 2);tnfb;ortholog	TUMOR NECROSIS FACTOR (PTHR11471:SF46)	tumor necrosis factor family member(PC00229)	Danio rerio	cytokine activity(GO:0005125);tumor necrosis factor receptor binding(GO:0005164)	cell-cell signaling(GO:0007267);cellular defense response(GO:0006968);cytokine-mediated signaling pathway(GO:0019221);immune system process(GO:0002376);induction of apoptosis(GO:0006917)
DANRE|Ensembl=ENSDARG00000078448|UniProtKB=E7F594	LOC100001171	Uncharacterized protein;LOC100001171;ortholog	INTEGRAL MEMBRANE PROTEIN GPR137B (PTHR15146:SF8)		Danio rerio
DANRE|ZFIN=ZDB-GENE-070928-12|UniProtKB=A7YY99	atp5ia	Uncharacterized protein;atp5ia;ortholog	ATP SYNTHASE SUBUNIT E, MITOCHONDRIAL (PTHR12427:SF2)		Danio rerio
DANRE|ZFIN=ZDB-GENE-040910-4|UniProtKB=A7MCD0	dnajb13	DnaJ (Hsp40) related, subfamily B, member 13;dnajb13;ortholog	DNAJ HOMOLOG SUBFAMILY B MEMBER 13 (PTHR24078:SF438)		Danio rerio
DANRE|ZFIN=ZDB-GENE-081024-1|UniProtKB=F1QJJ2	nos1apa	Uncharacterized protein;nos1apa;ortholog	SUBFAMILY NOT NAMED (PTHR11232:SF70)	signaling molecule(PC00207)	Danio rerio	receptor binding(GO:0005102)	MAPK cascade(GO:0000165);apoptotic process(GO:0006915);immune system process(GO:0002376);transmembrane receptor protein tyrosine kinase signaling pathway(GO:0007169)
DANRE|ZFIN=ZDB-GENE-041111-230|UniProtKB=A9JR78	tonsl	Tonsoku-like protein;tonsl;ortholog	TONSOKU-LIKE PROTEIN (PTHR24139:SF46)		Danio rerio
DANRE|ZFIN=ZDB-GENE-050522-127|UniProtKB=Q503Z6	abt1	Uncharacterized protein;abt1;ortholog	ACTIVATOR OF BASAL TRANSCRIPTION 1 (PTHR12311:SF8)		Danio rerio	RNA binding(GO:0003723)	cellular component biogenesis(GO:0044085);cellular process(GO:0009987);nitrogen compound metabolic process(GO:0006807);organelle organization(GO:0006996);rRNA metabolic process(GO:0016072)	intracellular(GO:0005622);nucleolus(GO:0005730)
DANRE|Ensembl=ENSDARG00000061600|UniProtKB=A3KPQ7	tmem2	Transmembrane protein 2;tmem2;ortholog	TRANSMEMBRANE PROTEIN 2 (PTHR15535:SF25)	chromatin/chromatin-binding protein(PC00077)	Danio rerio	chromatin binding(GO:0003682);nucleic acid binding(GO:0003676)
DANRE|Ensembl=ENSDARG00000039322|UniProtKB=F1Q8T3	LOC402879	Uncharacterized protein (Fragment);LOC402879;ortholog	SUBFAMILY NOT NAMED (PTHR12183:SF30)		Danio rerio
DANRE|ZFIN=ZDB-GENE-050522-20|UniProtKB=A7MCB7	tma16	Translation machinery-associated protein 16;tma16;ortholog	TRANSLATION MACHINERY-ASSOCIATED PROTEIN 16 (PTHR13349:SF3)		Danio rerio
DANRE|ZFIN=ZDB-GENE-050522-325|UniProtKB=A8KC45	cbx8b	Uncharacterized protein;cbx8b;ortholog	CHROMOBOX PROTEIN HOMOLOG 6 (PTHR22812:SF131)	chromatin/chromatin-binding protein(PC00077);transcription factor(PC00218)	Danio rerio	chromatin binding(GO:0003682);sequence-specific DNA binding transcription factor activity(GO:0003700)	apoptotic process(GO:0006915);cellular process(GO:0009987);chromatin organization(GO:0006325);regulation of transcription from RNA polymerase II promoter(GO:0006357)
DANRE|ZFIN=ZDB-GENE-040801-123|UniProtKB=Q1LU86	fam92a1	Protein FAM92A1;fam92a1;ortholog	PROTEIN FAM92A1 (PTHR21223:SF5)		Danio rerio
DANRE|ZFIN=ZDB-GENE-041010-39|UniProtKB=E7F4Y6	ppp2r2bb	Serine/threonine-protein phosphatase 2A 55 kDa regulatory subunit B;ppp2r2bb;ortholog	SERINE/THREONINE-PROTEIN PHOSPHATASE 2A 55 KDA REGULATORY SUBUNIT B BETA ISOFORM (PTHR11871:SF19)	protein phosphatase(PC00195)	Danio rerio	phosphoprotein phosphatase activity(GO:0004721)	immune system process(GO:0002376);protein phosphorylation(GO:0006468);response to stress(GO:0006950)
DANRE|ZFIN=ZDB-GENE-121003-1|UniProtKB=E7F4J2	tapbpl	Uncharacterized protein;tapbpl;ortholog	TAPASIN-RELATED PROTEIN (PTHR23411:SF8)	immunoglobulin receptor superfamily(PC00124)	Danio rerio	receptor activity(GO:0004872)	antigen processing and presentation(GO:0019882);cellular defense response(GO:0006968)
DANRE|ZFIN=ZDB-GENE-040426-1313|UniProtKB=Q7T3D0	tnfaip8l3	Tumor necrosis factor alpha-induced protein 8-like protein 3;tnfaip8l3;ortholog	TUMOR NECROSIS FACTOR ALPHA-INDUCED PROTEIN 8-LIKE PROTEIN 3 (PTHR12757:SF7)		Danio rerio			cytoplasm(GO:0005737)
DANRE|ZFIN=ZDB-GENE-040923-1|UniProtKB=F1QY71	slc25a24l	Uncharacterized protein;slc25a24l;ortholog	SUBFAMILY NOT NAMED (PTHR24089:SF562)	amino acid transporter(PC00046);calmodulin(PC00061);mitochondrial carrier protein(PC00158);ribosomal protein(PC00202);transfer/carrier protein(PC00219)	Danio rerio	structural constituent of ribosome(GO:0003735)	biosynthetic process(GO:0009058);cellular process(GO:0009987);translation(GO:0006412)
DANRE|ZFIN=ZDB-GENE-050320-120|UniProtKB=B0S6J4	zgc:101564	Uncharacterized protein;zgc:101564;ortholog	PROTEIN FAM72A-RELATED (PTHR31841:SF2)		Danio rerio
DANRE|ZFIN=ZDB-GENE-060929-828|UniProtKB=F8W3B1	slc20a2	Uncharacterized protein;slc20a2;ortholog	SODIUM-DEPENDENT PHOSPHATE TRANSPORTER 2 (PTHR11101:SF65)		Danio rerio	cation transmembrane transporter activity(GO:0008324)	anion transport(GO:0006820);cellular process(GO:0009987);phosphate ion transport(GO:0006817)	integral to membrane(GO:0016021);plasma membrane(GO:0005886)
DANRE|ZFIN=ZDB-GENE-100921-51|UniProtKB=F1R2V8	cacng7b	Voltage-dependent calcium channel gamma subunit (Fragment);cacng7b;ortholog	VOLTAGE-DEPENDENT CALCIUM CHANNEL GAMMA SUBUNIT (PTHR12107:SF18)	voltage-gated calcium channel(PC00240)	Danio rerio	binding(GO:0005488);channel regulator activity(GO:0016247);glutamate receptor activity(GO:0008066);ligand-gated ion channel activity(GO:0015276);signal transducer activity(GO:0004871);voltage-gated calcium channel activity(GO:0005245)	cell surface receptor signaling pathway(GO:0007166);neurological system process(GO:0050877);regulation of biological process(GO:0050789);regulation of molecular function(GO:0065009);response to stimulus(GO:0050896)	integral to membrane(GO:0016021);plasma membrane(GO:0005886);protein complex(GO:0043234)
DANRE|ZFIN=ZDB-GENE-040704-45|UniProtKB=Q6GMH0	prpf18	Pre-mRNA-splicing factor 18;prpf18;ortholog	PRE-MRNA-SPLICING FACTOR 18 (PTHR13007:SF22)	mRNA splicing factor(PC00148);nuclease(PC00170)	Danio rerio	catalytic activity(GO:0003824)	RNA catabolic process(GO:0006401);RNA localization(GO:0006403);RNA splicing, via transesterification reactions(GO:0000375);catabolic process(GO:0009056);cellular component biogenesis(GO:0044085);cellular component organization(GO:0016043);cellular process(GO:0009987);mRNA polyadenylation(GO:0006378);mRNA splicing, via spliceosome(GO:0000398);nitrogen compound metabolic process(GO:0006807)	intracellular(GO:0005622);nucleus(GO:0005634);ribonucleoprotein complex(GO:0030529)
DANRE|ZFIN=ZDB-GENE-041114-159|UniProtKB=Q5U3U0	phyhd1	Phytanoyl-CoA dioxygenase domain-containing protein 1;phyhd1;ortholog	PHYTANOYL-COA DIOXYGENASE DOMAIN-CONTAINING PROTEIN 1 (PTHR20883:SF20)	oxidoreductase(PC00176)	Danio rerio	oxidoreductase activity(GO:0016491)
DANRE|ZFIN=ZDB-GENE-070713-1|UniProtKB=E7FFY6	micu3a	Uncharacterized protein;micu3a;ortholog	CALCIUM UPTAKE PROTEIN 3, MITOCHONDRIAL (PTHR12294:SF21)	calmodulin(PC00061)	Danio rerio	calcium ion binding(GO:0005509);calmodulin binding(GO:0005516)
DANRE|ZFIN=ZDB-GENE-050913-114|UniProtKB=Q4V914	h2afy2	Core histone macro-H2A;h2afy2;ortholog	CORE HISTONE MACRO-H2A.2 (PTHR23430:SF124)	histone(PC00118)	Danio rerio	DNA binding(GO:0003677)	biosynthetic process(GO:0009058);cellular process(GO:0009987);chromatin organization(GO:0006325);nitrogen compound metabolic process(GO:0006807);regulation of gene expression, epigenetic(GO:0040029);regulation of nucleobase-containing compound metabolic process(GO:0019219);transcription, DNA-dependent(GO:0006351)	intracellular(GO:0005622);nuclear chromosome(GO:0000228);nucleus(GO:0005634)
DANRE|ZFIN=ZDB-GENE-090406-4|UniProtKB=E7FCZ6	csnk2a2b	Uncharacterized protein;csnk2a2b;ortholog	CASEIN KINASE II SUBUNIT ALPHA' (PTHR24054:SF38)		Danio rerio
DANRE|Ensembl=ENSDARG00000102322|UniProtKB=A0A0G2L1M4	LOC100535364	Uncharacterized protein;LOC100535364;ortholog	POTASSIUM/SODIUM HYPERPOLARIZATION-ACTIVATED CYCLIC NUCLEOTIDE-GATED CHANNEL 2 (PTHR10217:SF570)	cyclic nucleotide-gated ion channel(PC00080);voltage-gated potassium channel(PC00242)	Danio rerio	voltage-gated potassium channel activity(GO:0005249)	cellular process(GO:0009987);regulation of biological process(GO:0050789)	integral to membrane(GO:0016021);plasma membrane(GO:0005886)
DANRE|ZFIN=ZDB-GENE-080902-2|UniProtKB=B8A642	tmem176	Uncharacterized protein;tmem176;ortholog	MEMBRANE-SPANNING 4-DOMAINS SUBFAMILY A MEMBER 8 (PTHR23320:SF105)	receptor(PC00197)	Danio rerio	receptor activity(GO:0004872)	cell cycle(GO:0007049)
DANRE|ZFIN=ZDB-GENE-070705-280|UniProtKB=F1R7P4	lppr4a	Uncharacterized protein;lppr4a;ortholog	LIPID PHOSPHATE PHOSPHATASE-RELATED PROTEIN TYPE 4 (PTHR10165:SF119)	phosphatase(PC00181);pyrophosphatase(PC00196)	Danio rerio	phosphatase activity(GO:0016791)	cell differentiation(GO:0030154);cellular component morphogenesis(GO:0032989);nervous system development(GO:0007399);phospholipid metabolic process(GO:0006644);regulation of biological process(GO:0050789);response to stimulus(GO:0050896);signal transduction(GO:0007165);single-multicellular organism process(GO:0044707)	integral to membrane(GO:0016021);plasma membrane(GO:0005886)
DANRE|ZFIN=ZDB-GENE-040409-1|UniProtKB=Q6SYZ1	mnx1	Homeodomain protein Hb9;mnx1;ortholog	HOMEODOMAIN PROTEIN HB9 (PTHR24335:SF8)	DNA binding protein(PC00009);homeobox transcription factor(PC00119)	Danio rerio	sequence-specific DNA binding transcription factor activity(GO:0003700)	biosynthetic process(GO:0009058);cell differentiation(GO:0030154);cellular component morphogenesis(GO:0032989);cellular process(GO:0009987);nervous system development(GO:0007399);nitrogen compound metabolic process(GO:0006807);regulation of transcription from RNA polymerase II promoter(GO:0006357);single-multicellular organism process(GO:0044707)	intracellular(GO:0005622);nucleus(GO:0005634)
DANRE|ZFIN=ZDB-GENE-060503-736|UniProtKB=Q1MTB2	trpm5,TRPM5	Uncharacterized protein;trpm5;ortholog	TRANSIENT RECEPTOR POTENTIAL CATION CHANNEL SUBFAMILY M MEMBER 5 (PTHR13800:SF18)	ion channel(PC00133);receptor(PC00197)	Danio rerio	ion channel activity(GO:0005216);receptor activity(GO:0004872)
DANRE|ZFIN=ZDB-GENE-030616-362|UniProtKB=Q8JFW1	asnsd1	Asparagine synthetase domain-containing protein 1;asnsd1;ortholog	ASPARAGINE SYNTHETASE DOMAIN-CONTAINING PROTEIN 1 (PTHR11772:SF21)	ligase(PC00142)	Danio rerio	ligase activity(GO:0016874);protein binding(GO:0005515)	biosynthetic process(GO:0009058);cellular amino acid biosynthetic process(GO:0008652);cellular process(GO:0009987);nitrogen compound metabolic process(GO:0006807)
DANRE|ZFIN=ZDB-GENE-030131-1647|UniProtKB=A2CEZ8	asb12a	Uncharacterized protein;asb12a;ortholog	SUBFAMILY NOT NAMED (PTHR24120:SF11)		Danio rerio
DANRE|ZFIN=ZDB-GENE-040812-2|UniProtKB=Q5RJ80	caprin2	Caprin-2;caprin2;ortholog	CAPRIN-2 (PTHR22922:SF22)	transporter(PC00227)	Danio rerio
DANRE|ZFIN=ZDB-GENE-040426-1581|UniProtKB=A9JRQ5	rnf25	Uncharacterized protein;rnf25;ortholog	E3 UBIQUITIN-PROTEIN LIGASE RNF25 (PTHR13198:SF5)		Danio rerio		cellular process(GO:0009987);cellular protein modification process(GO:0006464)	intracellular(GO:0005622);nucleus(GO:0005634)
DANRE|ZFIN=ZDB-GENE-030131-2392|UniProtKB=F1QE25	naa15a	Uncharacterized protein;naa15a;ortholog	NAT1 ORTHOLOG, ISOFORM A (PTHR22767:SF9)	acetyltransferase(PC00038)	Danio rerio	acetyltransferase activity(GO:0016407)	cellular process(GO:0009987);protein acetylation(GO:0006473)	cytoplasm(GO:0005737)
DANRE|ZFIN=ZDB-GENE-130531-36|UniProtKB=E7FDJ8	mkl2a	Uncharacterized protein;mkl2a;ortholog	MKL/MYOCARDIN-LIKE PROTEIN 2 (PTHR22793:SF21)	transcription factor(PC00218)	Danio rerio	RNA polymerase II transcription factor binding transcription factor activity(GO:0001076);transcription cofactor activity(GO:0003712)	biosynthetic process(GO:0009058);cell differentiation(GO:0030154);cellular process(GO:0009987);nitrogen compound metabolic process(GO:0006807)	intracellular(GO:0005622);nucleus(GO:0005634)
DANRE|ZFIN=ZDB-GENE-041008-35|UniProtKB=Q5I2W8	nbn	Nibrin;nbn;ortholog	NIBRIN (PTHR12162:SF2)	damaged DNA-binding protein(PC00086)	Danio rerio	damaged DNA binding(GO:0003684)	DNA recombination(GO:0006310);DNA repair(GO:0006281)
DANRE|Ensembl=ENSDARG00000019318|UniProtKB=F1QA12	LOC559236	Uncharacterized protein (Fragment);LOC559236;ortholog	SUBFAMILY NOT NAMED (PTHR12366:SF32)	hydroxylase(PC00122)	Danio rerio	oxidoreductase activity(GO:0016491)	cellular protein modification process(GO:0006464)
DANRE|Ensembl=ENSDARG00000100334|UniProtKB=A0A0G2KG91	lat	Uncharacterized protein;lat;ortholog			Danio rerio
DANRE|ZFIN=ZDB-GENE-050522-391|UniProtKB=Q503X5	fabp11b	Adipocyte fatty acid-binding protein;fabp11b;ortholog	ADIPOCYTE FATTY ACID-BINDING PROTEIN-RELATED (PTHR11955:SF113)		Danio rerio		ectoderm development(GO:0007398)
DANRE|ZFIN=ZDB-GENE-040426-2032|UniProtKB=Q7ZVN7	med15	Mediator of RNA polymerase II transcription subunit 15;med15;ortholog	MEDIATOR OF RNA POLYMERASE II TRANSCRIPTION SUBUNIT 15 (PTHR31804:SF3)		Danio rerio
DANRE|ZFIN=ZDB-GENE-020503-1|UniProtKB=Q1LWJ4	igf1ra	Tyrosine-protein kinase receptor;igf1ra;ortholog	INSULIN-LIKE GROWTH FACTOR 1 RECEPTOR (PTHR24416:SF434)		Danio rerio
DANRE|ZFIN=ZDB-GENE-061103-271|UniProtKB=A0JMF1	ctc1	CST complex subunit CTC1;ctc1;ortholog	CST COMPLEX SUBUNIT CTC1 (PTHR14865:SF3)		Danio rerio
DANRE|ZFIN=ZDB-GENE-060526-202|UniProtKB=A2BIA2	adamts8a	Uncharacterized protein;adamts8a;ortholog	A DISINTEGRIN AND METALLOPROTEINASE WITH THROMBOSPONDIN MOTIFS 8 (PTHR13723:SF212)	extracellular matrix glycoprotein(PC00100);metalloprotease(PC00153);serine protease inhibitor(PC00204)	Danio rerio	metallopeptidase activity(GO:0008237);protein binding(GO:0005515);serine-type endopeptidase inhibitor activity(GO:0004867)	cellular process(GO:0009987);proteolysis(GO:0006508)	extracellular region(GO:0005576)
DANRE|ZFIN=ZDB-GENE-061013-787|UniProtKB=F1QFD6	ccdc151	Uncharacterized protein;ccdc151;ortholog	COILED-COIL DOMAIN CONTAINING PROTEIN 151 (PTHR21694:SF33)		Danio rerio
DANRE|ZFIN=ZDB-GENE-080523-2|UniProtKB=F1Q9U2	suv420h2	Uncharacterized protein;suv420h2;ortholog	HISTONE-LYSINE N-METHYLTRANSFERASE SUV420H1 (PTHR12977:SF15)		Danio rerio
DANRE|ZFIN=ZDB-GENE-060616-305|UniProtKB=Q1ECW5	dgkaa	Diacylglycerol kinase;dgkaa;ortholog	DIACYLGLYCEROL KINASE ALPHA (PTHR11255:SF56)	kinase(PC00137)	Danio rerio	kinase activity(GO:0016301)	intracellular signal transduction(GO:0035556);lipid metabolic process(GO:0006629)
DANRE|ZFIN=ZDB-GENE-060929-244|UniProtKB=F1QEI2	rbms3	Uncharacterized protein;rbms3;ortholog	RNA-BINDING MOTIF, SINGLE-STRANDED-INTERACTING PROTEIN 3 (PTHR24012:SF624)		Danio rerio
DANRE|ZFIN=ZDB-GENE-030131-6657|UniProtKB=Q6P026	banf1	Barrier-to-autointegration factor;banf1;ortholog	BARRIER-TO-AUTOINTEGRATION FACTOR (PTHR12912:SF11)		Danio rerio
DANRE|ZFIN=ZDB-GENE-070620-20|UniProtKB=A5PLF5	tm2d3	TM2 domain-containing protein 3;tm2d3;ortholog	TM2 DOMAIN-CONTAINING PROTEIN 3 (PTHR21016:SF9)		Danio rerio
DANRE|ZFIN=ZDB-GENE-040426-2500|UniProtKB=A4VCF7	lnx2b	Ligand of numb-protein X-like protein;lnx2b;ortholog	LIGAND OF NUMB-PROTEIN X-LIKE PROTEIN (PTHR19964:SF60)		Danio rerio		cellular process(GO:0009987)
DANRE|ZFIN=ZDB-GENE-040801-190|UniProtKB=Q6DBR3	adprh	Uncharacterized protein;adprh;ortholog	[PROTEIN ADP-RIBOSYLARGININE] HYDROLASE (PTHR22957:SF407)	G-protein modulator(PC00022);hydrolase(PC00121)	Danio rerio	hydrolase activity(GO:0016787);protein binding(GO:0005515);small GTPase regulator activity(GO:0005083)	cellular component organization(GO:0016043);cellular process(GO:0009987);exocytosis(GO:0006887);intracellular protein transport(GO:0006886)
DANRE|ZFIN=ZDB-GENE-040727-3|UniProtKB=A5PMC8	b4galt7	Uncharacterized protein;b4galt7;ortholog	BETA-1,4-GALACTOSYLTRANSFERASE 7 (PTHR19300:SF54)	glycosyltransferase(PC00111)	Danio rerio	transferase activity, transferring glycosyl groups(GO:0016757)	polysaccharide metabolic process(GO:0005976);protein glycosylation(GO:0006486)
DANRE|ZFIN=ZDB-GENE-030131-4212|UniProtKB=Q5RHJ3	daam1b	Uncharacterized protein;daam1b;ortholog	DISHEVELED-ASSOCIATED ACTIVATOR OF MORPHOGENESIS 1 (PTHR23213:SF292)	non-motor actin binding protein(PC00165)	Danio rerio	actin binding(GO:0003779);structural constituent of cytoskeleton(GO:0005200)	cellular component movement(GO:0006928)	actin cytoskeleton(GO:0015629);intracellular(GO:0005622)
DANRE|ZFIN=ZDB-GENE-040426-1248|UniProtKB=Q7SXW2	zgpat	Zinc finger CCCH-type with G patch domain-containing protein;zgpat;ortholog	ZINC FINGER CCCH-TYPE WITH G PATCH DOMAIN-CONTAINING PROTEIN (PTHR23329:SF17)		Danio rerio
DANRE|ZFIN=ZDB-GENE-030723-5|UniProtKB=H9GX47	dcp1a	Uncharacterized protein;dcp1a;ortholog	MRNA-DECAPPING ENZYME 1A (PTHR16290:SF10)	transcription cofactor(PC00217)	Danio rerio	enzyme regulator activity(GO:0030234);mRNA binding(GO:0003729)	RNA catabolic process(GO:0006401);catabolic process(GO:0009056);cellular process(GO:0009987);nitrogen compound metabolic process(GO:0006807);regulation of biological process(GO:0050789)	cytoplasm(GO:0005737);organelle(GO:0043226);ribonucleoprotein complex(GO:0030529)
DANRE|ZFIN=ZDB-GENE-080219-36|UniProtKB=E7F8K2	kcnab2b	Uncharacterized protein;kcnab2b;ortholog	VOLTAGE-GATED POTASSIUM CHANNEL SUBUNIT BETA-2 (PTHR43150:SF1)	reductase(PC00198);voltage-gated potassium channel(PC00242)	Danio rerio	oxidoreductase activity(GO:0016491);voltage-gated potassium channel activity(GO:0005249)
DANRE|ZFIN=ZDB-GENE-030131-8137|UniProtKB=F1Q4R2	ube2ql1	Uncharacterized protein;ube2ql1;ortholog	UBIQUITIN-CONJUGATING ENZYME E2Q-LIKE PROTEIN 1 (PTHR24068:SF101)	ligase(PC00142)	Danio rerio	ligase activity(GO:0016874)	cellular protein modification process(GO:0006464)
DANRE|ZFIN=ZDB-GENE-040704-26|UniProtKB=F1QEI3	tmem30aa	Uncharacterized protein;tmem30aa;ortholog	CELL CYCLE CONTROL PROTEIN 50A (PTHR10926:SF33)		Danio rerio
DANRE|ZFIN=ZDB-GENE-110621-2|UniProtKB=F1RCD5	cadpsb	Uncharacterized protein;cadpsb;ortholog	SUBFAMILY NOT NAMED (PTHR12166:SF14)		Danio rerio
DANRE|ZFIN=ZDB-GENE-100609-5|UniProtKB=E7FBX6	ttbk1b	Uncharacterized protein;ttbk1b;ortholog	SUBFAMILY NOT NAMED (PTHR11909:SF217)	non-receptor serine/threonine protein kinase(PC00167)	Danio rerio	protein kinase activity(GO:0004672)	cellular component morphogenesis(GO:0032989);cellular process(GO:0009987);phosphate-containing compound metabolic process(GO:0006796);regulation of biological process(GO:0050789)	cytoplasm(GO:0005737)
DANRE|ZFIN=ZDB-GENE-060503-889|UniProtKB=Q1LVD2	dtnbp1b	Uncharacterized protein;dtnbp1b;ortholog	DYSBINDIN (PTHR16294:SF10)		Danio rerio		muscle organ development(GO:0007517)
DANRE|ZFIN=ZDB-GENE-040426-1029|UniProtKB=Q7ZWF0	rae1	mRNA export factor;rae1;ortholog	MRNA EXPORT FACTOR (PTHR10971:SF23)	RNA binding protein(PC00031)	Danio rerio	RNA binding(GO:0003723)	RNA localization(GO:0006403);chromosome segregation(GO:0007059);mitosis(GO:0007067);nucleobase-containing compound metabolic process(GO:0006139)
DANRE|ZFIN=ZDB-GENE-130613-5|UniProtKB=F1QGS0	dhx32b	Uncharacterized protein (Fragment);dhx32b;ortholog	PRE-MRNA-SPLICING FACTOR ATP-DEPENDENT RNA HELICASE DHX32-RELATED (PTHR18934:SF183)	RNA helicase(PC00032)	Danio rerio	RNA helicase activity(GO:0003724);pyrophosphatase activity(GO:0016462)	RNA metabolic process(GO:0016070);catabolic process(GO:0009056);cellular process(GO:0009987);nitrogen compound metabolic process(GO:0006807);phosphate-containing compound metabolic process(GO:0006796)	cytoplasm(GO:0005737);nucleus(GO:0005634);ribonucleoprotein complex(GO:0030529)
DANRE|ZFIN=ZDB-GENE-030319-4|UniProtKB=F1QJU1	p2rx4b	P2X purinoceptor;p2rx4b;ortholog	P2X PURINOCEPTOR 4 (PTHR10125:SF32)	ligand-gated ion channel(PC00141)	Danio rerio	cation channel activity(GO:0005261);ligand-gated ion channel activity(GO:0015276);nucleotide binding(GO:0000166);receptor activity(GO:0004872);signal transducer activity(GO:0004871)	cell surface receptor signaling pathway(GO:0007166);regulation of biological process(GO:0050789);response to stimulus(GO:0050896)	integral to membrane(GO:0016021);intracellular(GO:0005622);nuclear envelope(GO:0005635)
DANRE|ZFIN=ZDB-GENE-040426-1178|UniProtKB=Q7SY24	prkcbb	Protein kinase C beta type;prkcbb;ortholog	PROTEIN KINASE C BETA TYPE (PTHR24356:SF244)	annexin(PC00050);calmodulin(PC00061);non-receptor serine/threonine protein kinase(PC00167);transfer/carrier protein(PC00219)	Danio rerio	protein kinase activity(GO:0004672)	intracellular signal transduction(GO:0035556);phosphate-containing compound metabolic process(GO:0006796);regulation of biological process(GO:0050789);response to stimulus(GO:0050896)	intracellular(GO:0005622)
DANRE|ZFIN=ZDB-GENE-090313-231|UniProtKB=F1REW4	atp10d	Phospholipid-transporting ATPase;atp10d;ortholog	PHOSPHOLIPID-TRANSPORTING ATPASE VD-RELATED (PTHR24092:SF104)	cation transporter(PC00068);hydrolase(PC00121)	Danio rerio	lipid transporter activity(GO:0005319);pyrophosphatase activity(GO:0016462)	anion transport(GO:0006820);biological regulation(GO:0065007);catabolic process(GO:0009056);cellular component organization(GO:0016043);cellular process(GO:0009987);nitrogen compound metabolic process(GO:0006807);nucleobase-containing compound metabolic process(GO:0006139);phosphate-containing compound metabolic process(GO:0006796)	plasma membrane(GO:0005886)
DANRE|ZFIN=ZDB-GENE-070618-2|UniProtKB=B0V0H4	bmpr2b	Receptor protein serine/threonine kinase;bmpr2b;ortholog	RECEPTOR PROTEIN SERINE/THREONINE KINASE (PTHR23255:SF94)	TGF-beta receptor(PC00035);serine/threonine protein kinase receptor(PC00205)	Danio rerio	cytokine receptor activity(GO:0004896);transforming growth factor beta-activated receptor activity(GO:0005024)	developmental process(GO:0032502)
DANRE|ZFIN=ZDB-GENE-030131-106|UniProtKB=A5WVL6	ctsla	Uncharacterized protein;ctsla;ortholog	SUBFAMILY NOT NAMED (PTHR12411:SF501)	cysteine protease(PC00081)	Danio rerio	cysteine-type peptidase activity(GO:0008234)	catabolic process(GO:0009056);cellular process(GO:0009987);proteolysis(GO:0006508)	cytoplasm(GO:0005737);extracellular space(GO:0005615);lysosome(GO:0005764);vacuole(GO:0005773)
DANRE|ZFIN=ZDB-GENE-030131-5857|UniProtKB=F1R8R5	znf652	Uncharacterized protein (Fragment);znf652;ortholog	ZINC FINGER AND BTB DOMAIN-CONTAINING PROTEIN 47 (PTHR24375:SF246)	DNA binding protein(PC00009);KRAB box transcription factor(PC00029)	Danio rerio
DANRE|ZFIN=ZDB-GENE-070702-5|UniProtKB=E7EZY7	blm	Uncharacterized protein;blm;ortholog	BLOOM SYNDROME PROTEIN (PTHR13710:SF114)	DNA helicase(PC00011)	Danio rerio	DNA binding(GO:0003677);DNA helicase activity(GO:0003678);pyrophosphatase activity(GO:0016462)	DNA recombination(GO:0006310);DNA repair(GO:0006281);catabolic process(GO:0009056);cellular process(GO:0009987);nitrogen compound metabolic process(GO:0006807);phosphate-containing compound metabolic process(GO:0006796);response to stress(GO:0006950)	chromosome(GO:0005694);cytoplasm(GO:0005737);nucleus(GO:0005634)
DANRE|ZFIN=ZDB-GENE-050522-76|UniProtKB=A5WWB9	dnajb9b	Uncharacterized protein;dnajb9b;ortholog	DNAJ HOMOLOG SUBFAMILY B MEMBER 9 (PTHR24078:SF398)		Danio rerio
DANRE|ZFIN=ZDB-GENE-040426-1004|UniProtKB=Q7ZU69	psmd13	Proteasome (Prosome, macropain) 26S subunit, non-ATPase, 13;psmd13;ortholog	26S PROTEASOME NON-ATPASE REGULATORY SUBUNIT 13 (PTHR10539:SF1)	enzyme modulator(PC00095)	Danio rerio		catabolic process(GO:0009056);cellular component organization(GO:0016043);cellular process(GO:0009987);protein complex assembly(GO:0006461);proteolysis(GO:0006508)	cytosol(GO:0005829);nucleus(GO:0005634);protein complex(GO:0043234)
DANRE|ZFIN=ZDB-GENE-050309-208|UniProtKB=F1R0Y7	sod3a	Superoxide dismutase [Cu-Zn];sod3a;ortholog	EXTRACELLULAR SUPEROXIDE DISMUTASE [CU-ZN] (PTHR10003:SF51)	oxidoreductase(PC00176)	Danio rerio	antioxidant activity(GO:0016209);binding(GO:0005488);oxidoreductase activity(GO:0016491)	cellular process(GO:0009987);response to stress(GO:0006950)	cytoplasm(GO:0005737);extracellular space(GO:0005615)
DANRE|ZFIN=ZDB-GENE-060312-19|UniProtKB=Q29RA0	zgc:136924	Galectin;zgc:136924;ortholog	GALECTIN-9 (PTHR11346:SF119)	cell adhesion molecule(PC00069);signaling molecule(PC00207)	Danio rerio	receptor binding(GO:0005102)	cellular process(GO:0009987)
DANRE|ZFIN=ZDB-GENE-061215-128|UniProtKB=A1A604	fam134a	Family with sequence similarity 134, member A;fam134a;ortholog	PROTEIN FAM134A (PTHR20952:SF5)		Danio rerio			integral to membrane(GO:0016021)
DANRE|ZFIN=ZDB-GENE-121214-293|UniProtKB=E7F6Z6	oplah	Uncharacterized protein;oplah;ortholog	5-OXOPROLINASE (PTHR11365:SF13)		Danio rerio
DANRE|ZFIN=ZDB-GENE-030131-5459|UniProtKB=Q1LWY5	zmym4	Uncharacterized protein;zmym4;ortholog	ZINC FINGER MYM-TYPE PROTEIN 3 (PTHR11697:SF142)	kinase inhibitor(PC00139);transcription factor(PC00218)	Danio rerio	sequence-specific DNA binding RNA polymerase II transcription factor activity(GO:0000981)	biosynthetic process(GO:0009058);cellular component morphogenesis(GO:0032989);cellular process(GO:0009987);cytoskeleton organization(GO:0007010);nitrogen compound metabolic process(GO:0006807);single-multicellular organism process(GO:0044707)	cytoplasm(GO:0005737);nucleoplasm(GO:0005654)
DANRE|ZFIN=ZDB-GENE-030716-1|UniProtKB=F1QFL0	elk4	Uncharacterized protein;elk4;ortholog	ETS DOMAIN-CONTAINING PROTEIN ELK-4 (PTHR11849:SF260)	nucleic acid binding(PC00171);signaling molecule(PC00207);transcription factor(PC00218)	Danio rerio	sequence-specific DNA binding RNA polymerase II transcription factor activity(GO:0000981)	biosynthetic process(GO:0009058);cell differentiation(GO:0030154);cellular process(GO:0009987);nitrogen compound metabolic process(GO:0006807)
DANRE|ZFIN=ZDB-GENE-050302-4|UniProtKB=A3QK11	fkbp6	Si:dkey-189h5.5;fkbp6;ortholog	INACTIVE PEPTIDYL-PROLYL CIS-TRANS ISOMERASE FKBP6 (PTHR10516:SF347)	calcium-binding protein(PC00060);chaperone(PC00072);isomerase(PC00135)	Danio rerio	binding(GO:0005488);isomerase activity(GO:0016853)	cellular process(GO:0009987);cellular protein modification process(GO:0006464);protein folding(GO:0006457)	cytoplasm(GO:0005737)
DANRE|ZFIN=ZDB-GENE-080402-8|UniProtKB=E7F1A1	dapk2a	Uncharacterized protein;dapk2a;ortholog	DEATH-ASSOCIATED PROTEIN KINASE 2 (PTHR24347:SF321)	non-receptor serine/threonine protein kinase(PC00167)	Danio rerio	protein kinase activity(GO:0004672)		cytoplasm(GO:0005737)
DANRE|ZFIN=ZDB-GENE-050324-1|UniProtKB=F1QWI2	itga11a	Uncharacterized protein (Fragment);itga11a;ortholog	INTEGRIN ALPHA-11 (PTHR23220:SF109)		Danio rerio		cell adhesion(GO:0007155)
DANRE|ZFIN=ZDB-GENE-980526-466|UniProtKB=Q5TZG4	sox11b	Uncharacterized protein;sox11b;ortholog	TRANSCRIPTION FACTOR SOX-11 (PTHR10270:SF266)	HMG box transcription factor(PC00024);nucleic acid binding(PC00171)	Danio rerio	sequence-specific DNA binding transcription factor activity(GO:0003700)	regulation of transcription from RNA polymerase II promoter(GO:0006357)
DANRE|ZFIN=ZDB-GENE-040426-1578|UniProtKB=F1QUB8	htatsf1	Uncharacterized protein;htatsf1;ortholog	HIV TAT-SPECIFIC FACTOR 1 (PTHR15608:SF1)	mRNA splicing factor(PC00148)	Danio rerio	RNA binding(GO:0003723)	RNA splicing, via transesterification reactions(GO:0000375);cellular process(GO:0009987);mRNA splicing, via spliceosome(GO:0000398);nitrogen compound metabolic process(GO:0006807)	intracellular(GO:0005622);nucleus(GO:0005634);ribonucleoprotein complex(GO:0030529)
DANRE|ZFIN=ZDB-GENE-030918-2|UniProtKB=A5PMP7	pdgfaa	Uncharacterized protein;pdgfaa;ortholog	PLATELET-DERIVED GROWTH FACTOR SUBUNIT A (PTHR11633:SF8)	growth factor(PC00112)	Danio rerio	protein kinase activity(GO:0004672);receptor binding(GO:0005102);signal transducer activity(GO:0004871)	MAPK cascade(GO:0000165);cell proliferation(GO:0008283);cellular component movement(GO:0006928);localization(GO:0051179);locomotion(GO:0040011);regulation of catalytic activity(GO:0050790);regulation of phosphate metabolic process(GO:0019220);response to stimulus(GO:0050896);transmembrane receptor protein tyrosine kinase signaling pathway(GO:0007169)	extracellular space(GO:0005615)
DANRE|ZFIN=ZDB-GENE-040426-769|UniProtKB=B0R1D4	utp6	Uncharacterized protein;utp6;ortholog	U3 SMALL NUCLEOLAR RNA-ASSOCIATED PROTEIN 6 HOMOLOG (PTHR23271:SF2)	damaged DNA-binding protein(PC00086);ribosomal protein(PC00202);transcription factor(PC00218)	Danio rerio	RNA binding(GO:0003723)	cellular component biogenesis(GO:0044085);cellular process(GO:0009987);nitrogen compound metabolic process(GO:0006807);rRNA metabolic process(GO:0016072)	intracellular(GO:0005622);nucleolus(GO:0005730);protein complex(GO:0043234);ribonucleoprotein complex(GO:0030529)
DANRE|ZFIN=ZDB-GENE-060503-195|UniProtKB=F2Z4V8	cep104	Uncharacterized protein;cep104;ortholog	CENTROSOMAL PROTEIN OF 104 KDA (PTHR13371:SF7)		Danio rerio
DANRE|ZFIN=ZDB-GENE-121214-111|UniProtKB=E7FE43	lrfn2b	Uncharacterized protein;lrfn2b;ortholog	SUBFAMILY NOT NAMED (PTHR24373:SF210)	extracellular matrix protein(PC00102);receptor(PC00197)	Danio rerio		cell differentiation(GO:0030154);cellular component morphogenesis(GO:0032989);cellular process(GO:0009987);nervous system development(GO:0007399);single-multicellular organism process(GO:0044707)	extracellular space(GO:0005615);proteinaceous extracellular matrix(GO:0005578)
DANRE|ZFIN=ZDB-GENE-030131-8941|UniProtKB=F1QWY0	eva1ba	Uncharacterized protein;eva1ba;ortholog			Danio rerio
DANRE|ZFIN=ZDB-GENE-041210-117|UniProtKB=Q5RHU7	mdm1	Nuclear protein MDM1;mdm1;ortholog	NUCLEAR PROTEIN MDM1 (PTHR32078:SF2)		Danio rerio
DANRE|ZFIN=ZDB-GENE-041111-296|UniProtKB=Q1LXL6	serinc2	Uncharacterized protein;serinc2;ortholog	SUBFAMILY NOT NAMED (PTHR10383:SF30)	transmembrane receptor regulatory/adaptor protein(PC00226)	Danio rerio	amino acid transmembrane transporter activity(GO:0015171);cation transmembrane transporter activity(GO:0008324)	amino acid transport(GO:0006865);anion transport(GO:0006820);cellular process(GO:0009987)	integral to membrane(GO:0016021)
DANRE|ZFIN=ZDB-GENE-040426-1127|UniProtKB=B0S5V7	tmem30c	Uncharacterized protein;tmem30c;ortholog	CELL CYCLE CONTROL PROTEIN 50C (PTHR10926:SF36)		Danio rerio
DANRE|ZFIN=ZDB-GENE-040426-741|UniProtKB=Q7ZUL7	rbpms2b	RNA binding protein;rbpms2b;ortholog	RNA-BINDING PROTEIN WITH MULTIPLE SPLICING (PTHR10501:SF38)	mRNA splicing factor(PC00148)	Danio rerio	RNA binding(GO:0003723)	RNA splicing, via transesterification reactions(GO:0000375);cellular process(GO:0009987);mRNA splicing, via spliceosome(GO:0000398);nitrogen compound metabolic process(GO:0006807)	intracellular(GO:0005622);nucleus(GO:0005634);ribonucleoprotein complex(GO:0030529)
DANRE|ZFIN=ZDB-GENE-090313-262|UniProtKB=E7F2Q8	cnot4a	Uncharacterized protein;cnot4a;ortholog	CCR4-NOT TRANSCRIPTION COMPLEX SUBUNIT 4 (PTHR12603:SF6)	nucleic acid binding(PC00171);transcription factor(PC00218)	Danio rerio	ubiquitin-protein ligase activity(GO:0004842)	RNA catabolic process(GO:0006401);catabolic process(GO:0009056);cellular process(GO:0009987);cellular protein modification process(GO:0006464);nitrogen compound metabolic process(GO:0006807)	intracellular(GO:0005622);protein complex(GO:0043234)
DANRE|ZFIN=ZDB-GENE-100922-174|UniProtKB=F1R6Z4	st3gal1l3	Uncharacterized protein (Fragment);st3gal1l3;ortholog	CMP-N-ACETYLNEURAMINATE-BETA-GALACTOSAMIDE-ALPHA-2,3-SIALYLTRANSFERASE 2 (PTHR13713:SF75)	glycosyltransferase(PC00111)	Danio rerio	transferase activity, transferring glycosyl groups(GO:0016757)	biosynthetic process(GO:0009058);carbohydrate metabolic process(GO:0005975);cellular process(GO:0009987);nitrogen compound metabolic process(GO:0006807);protein glycosylation(GO:0006486);sulfur compound metabolic process(GO:0006790)	Golgi apparatus(GO:0005794);cytoplasm(GO:0005737);membrane(GO:0016020)
DANRE|ZFIN=ZDB-GENE-031112-9|UniProtKB=F1QAT2	gemin5	Uncharacterized protein (Fragment);gemin5;ortholog	GEM-ASSOCIATED PROTEIN 5 (PTHR22850:SF137)	receptor(PC00197)	Danio rerio	receptor activity(GO:0004872)	DNA repair(GO:0006281);chromatin organization(GO:0006325);intracellular protein transport(GO:0006886);intracellular signal transduction(GO:0035556);mRNA splicing, via spliceosome(GO:0000398);peroxisomal transport(GO:0043574)
DANRE|ZFIN=ZDB-GENE-050202-4|UniProtKB=F1QU02	pcdh1a4	Uncharacterized protein (Fragment);pcdh1a4;ortholog	SUBFAMILY NOT NAMED (PTHR24028:SF158)	cadherin(PC00057)	Danio rerio	calcium ion binding(GO:0005509)	cell-cell adhesion(GO:0016337);ectoderm development(GO:0007398);nervous system development(GO:0007399);signal transduction(GO:0007165)
DANRE|ZFIN=ZDB-GENE-121116-1|UniProtKB=E7FH11	pigv	Uncharacterized protein;pigv;ortholog	GPI MANNOSYLTRANSFERASE 2 (PTHR12468:SF6)		Danio rerio	transferase activity, transferring glycosyl groups(GO:0016757)	biosynthetic process(GO:0009058);cellular process(GO:0009987);phospholipid metabolic process(GO:0006644);protein lipidation(GO:0006497)	cytoplasm(GO:0005737);endoplasmic reticulum(GO:0005783);nuclear outer membrane-endoplasmic reticulum membrane network(GO:0042175);protein complex(GO:0043234)
DANRE|ZFIN=ZDB-GENE-991110-14|UniProtKB=F1QP24	myb	Uncharacterized protein;myb;ortholog	TRANSCRIPTIONAL ACTIVATOR MYB (PTHR10641:SF770)	DNA binding protein(PC00009);transcription factor(PC00218)	Danio rerio	sequence-specific DNA binding transcription factor activity(GO:0003700)	cell cycle(GO:0007049);cellular amino acid biosynthetic process(GO:0008652);negative regulation of apoptotic process(GO:0043066);purine nucleobase metabolic process(GO:0006144);rRNA metabolic process(GO:0016072);regulation of transcription from RNA polymerase II promoter(GO:0006357);termination of RNA polymerase II transcription(GO:0006369)
DANRE|ZFIN=ZDB-GENE-020416-1|UniProtKB=Q6DC81	nutf2l	Nuclear transport factor 2;nutf2l;ortholog	NUCLEAR TRANSPORT FACTOR 2 (PTHR12612:SF13)		Danio rerio		intracellular protein transport(GO:0006886);nuclear transport(GO:0051169)
DANRE|ZFIN=ZDB-GENE-070112-1542|UniProtKB=A1L224	creb3l2	Cyclic AMP-responsive element-binding protein 3-like protein 2;creb3l2;ortholog	CYCLIC AMP-RESPONSIVE ELEMENT-BINDING PROTEIN 3-LIKE PROTEIN 2 (PTHR22952:SF259)	CREB transcription factor(PC00006);nucleic acid binding(PC00171)	Danio rerio	sequence-specific DNA binding transcription factor activity(GO:0003700)	ectoderm development(GO:0007398);immune system process(GO:0002376);nervous system development(GO:0007399);neurological system process(GO:0050877);regulation of transcription from RNA polymerase II promoter(GO:0006357);response to stress(GO:0006950);signal transduction(GO:0007165)
DANRE|ZFIN=ZDB-GENE-081022-173|UniProtKB=B3DJG6	LOC567531	LOC567531 protein;LOC567531;ortholog			Danio rerio
DANRE|ZFIN=ZDB-GENE-020419-24|UniProtKB=H9GXA1	mcm2	DNA helicase;mcm2;ortholog	DNA REPLICATION LICENSING FACTOR MCM2 (PTHR11630:SF89)	DNA helicase(PC00011);hydrolase(PC00121)	Danio rerio	DNA helicase activity(GO:0003678);hydrolase activity(GO:0016787);nucleic acid binding(GO:0003676)	DNA replication(GO:0006260);cell cycle(GO:0007049)
DANRE|ZFIN=ZDB-GENE-060503-400|UniProtKB=Q1LUI6	rnf217	Uncharacterized protein;rnf217;ortholog	E3 UBIQUITIN-PROTEIN LIGASE RNF217-RELATED (PTHR11685:SF177)	ubiquitin-protein ligase(PC00234)	Danio rerio	protein binding(GO:0005515)	catabolic process(GO:0009056);cellular process(GO:0009987);cellular protein modification process(GO:0006464);proteolysis(GO:0006508);regulation of biological process(GO:0050789)	cytoplasm(GO:0005737);protein complex(GO:0043234)
DANRE|ZFIN=ZDB-GENE-041010-223|UniProtKB=E7F6A6	gpsm2l	Uncharacterized protein;gpsm2l;ortholog	G-PROTEIN-SIGNALING MODULATOR 2 (PTHR10098:SF134)	guanyl-nucleotide exchange factor(PC00113);transmembrane receptor regulatory/adaptor protein(PC00226)	Danio rerio	guanyl-nucleotide exchange factor activity(GO:0005085);protein binding(GO:0005515);small GTPase regulator activity(GO:0005083)	cytokinesis(GO:0000910);mitosis(GO:0007067);neurological system process(GO:0050877);synaptic transmission(GO:0007268)
DANRE|ZFIN=ZDB-GENE-050522-465|UniProtKB=F1QBJ4	zgc:110410	Uncharacterized protein;zgc:110410;ortholog	PROTEIN TMBIM7 (PTHR23291:SF62)		Danio rerio
DANRE|ZFIN=ZDB-GENE-011108-1|UniProtKB=Q90YC5	efna3b	Ephrin A3b;efna3b;ortholog	EPHRIN A3B (PTHR11304:SF53)	membrane-bound signaling molecule(PC00152)	Danio rerio	receptor binding(GO:0005102)	cell differentiation(GO:0030154);cellular component morphogenesis(GO:0032989);cellular component movement(GO:0006928);locomotion(GO:0040011);nervous system development(GO:0007399);regulation of biological process(GO:0050789);response to external stimulus(GO:0009605);single-multicellular organism process(GO:0044707);transmembrane receptor protein tyrosine kinase signaling pathway(GO:0007169)	plasma membrane(GO:0005886)
DANRE|ZFIN=ZDB-GENE-040426-1436|UniProtKB=Q6PHD9	selenbp1	Selenium-binding protein 1;selenbp1;ortholog	SELENIUM-BINDING PROTEIN 1 (PTHR23300:SF5)	defense/immunity protein(PC00090)	Danio rerio
DANRE|ZFIN=ZDB-GENE-030131-5938|UniProtKB=F1RD59	c23h20orf24	Uncharacterized protein;c23h20orf24;ortholog	PROTEIN TGIF2-C20ORF24 (PTHR12906:SF1)		Danio rerio
DANRE|ZFIN=ZDB-GENE-030131-1257|UniProtKB=Q7ZVB2	aldh9a1a	Aldehyde dehydrogenase family 9 member A1-A;aldh9a1a;ortholog	ALDEHYDE DEHYDROGENASE FAMILY 9 MEMBER A1-A (PTHR11699:SF259)	dehydrogenase(PC00092)	Danio rerio	oxidoreductase activity(GO:0016491)
DANRE|ZFIN=ZDB-GENE-980526-515|UniProtKB=Q98UK5	mafb	Transcription factor MafB;mafb;ortholog	TRANSCRIPTION FACTOR MAFB (PTHR10129:SF43)	nucleic acid binding(PC00171);transcription factor(PC00218)	Danio rerio
DANRE|Ensembl=ENSDARG00000104709|UniProtKB=A0A0G2L7I0	sprtn	Uncharacterized protein;sprtn;ortholog	SPRT-LIKE DOMAIN-CONTAINING PROTEIN SPARTAN (PTHR21220:SF1)		Danio rerio
DANRE|ZFIN=ZDB-GENE-040426-2619|UniProtKB=Q1L8P0	crtap	Uncharacterized protein;crtap;ortholog	CARTILAGE-ASSOCIATED PROTEIN (PTHR13986:SF10)	extracellular matrix protein(PC00102)	Danio rerio			extracellular region(GO:0005576)
DANRE|ZFIN=ZDB-GENE-041210-109|UniProtKB=Q5TYW5	mrps18a	Uncharacterized protein;mrps18a;ortholog	28S RIBOSOMAL PROTEIN S18A, MITOCHONDRIAL (PTHR13479:SF50)	ribosomal protein(PC00202)	Danio rerio	structural constituent of ribosome(GO:0003735)	biosynthetic process(GO:0009058);cellular process(GO:0009987);translation(GO:0006412)	cytoplasm(GO:0005737);mitochondrion(GO:0005739);ribosome(GO:0005840)
DANRE|ZFIN=ZDB-GENE-050327-16|UniProtKB=F1QBJ2	lifra	Uncharacterized protein;lifra;ortholog	ONCOSTATIN-M-SPECIFIC RECEPTOR SUBUNIT BETA (PTHR23036:SF130)	cytokine(PC00083);defense/immunity protein(PC00090)	Danio rerio	cytokine activity(GO:0005125)	B cell mediated immunity(GO:0019724);hemopoiesis(GO:0030097);nervous system development(GO:0007399)
DANRE|ZFIN=ZDB-GENE-030131-9906|UniProtKB=Q803C7	lmbr1l	Limb region 1 homolog-like protein;lmbr1l;ortholog	PROTEIN LMBR1L (PTHR12625:SF5)	receptor(PC00197)	Danio rerio	receptor activity(GO:0004872)	intracellular protein transport(GO:0006886);receptor-mediated endocytosis(GO:0006898)
DANRE|ZFIN=ZDB-GENE-031125-3|UniProtKB=F1QF98	rbm19	Uncharacterized protein;rbm19;ortholog	RNA-BINDING PROTEIN 19-RELATED (PTHR24012:SF510)		Danio rerio
DANRE|ZFIN=ZDB-GENE-050116-2|UniProtKB=Q5I0F6	prkar1aa	Prkar1a protein;prkar1aa;ortholog	CAMP-DEPENDENT PROTEIN KINASE TYPE I-ALPHA REGULATORY SUBUNIT (PTHR11635:SF157)		Danio rerio		signal transduction(GO:0007165)
DANRE|ZFIN=ZDB-GENE-030131-7099|UniProtKB=B0S7E7	acsbg2	Uncharacterized protein (Fragment);acsbg2;ortholog	LONG-CHAIN-FATTY-ACID--COA LIGASE ACSBG2 (PTHR24096:SF292)	ligase(PC00142)	Danio rerio	ligase activity(GO:0016874);transporter activity(GO:0005215)	fatty acid metabolic process(GO:0006631);lipid transport(GO:0006869)
DANRE|ZFIN=ZDB-GENE-070615-7|UniProtKB=E7F4E5	tex2	Uncharacterized protein;tex2;ortholog	TESTIS-EXPRESSED SEQUENCE 2 PROTEIN (PTHR13466:SF14)		Danio rerio
DANRE|ZFIN=ZDB-GENE-080227-9|UniProtKB=E7F2M3	rnf207b	Uncharacterized protein;rnf207b;ortholog	RING FINGER PROTEIN 207 (PTHR22635:SF1)		Danio rerio
DANRE|ZFIN=ZDB-GENE-980526-123|UniProtKB=F1QPM9	jak2b	Tyrosine-protein kinase;jak2b;ortholog	TYROSINE-PROTEIN KINASE JAK2 (PTHR24418:SF314)	non-receptor tyrosine protein kinase(PC00168)	Danio rerio	non-membrane spanning protein tyrosine kinase activity(GO:0004715);receptor binding(GO:0005102)	JAK-STAT cascade(GO:0007259);apoptotic process(GO:0006915);cell differentiation(GO:0030154);cell proliferation(GO:0008283);cellular component movement(GO:0006928);cytokine-mediated signaling pathway(GO:0019221);hemopoiesis(GO:0030097);homeostatic process(GO:0042592);immune response(GO:0006955);localization(GO:0051179);locomotion(GO:0040011);phosphate-containing compound metabolic process(GO:00067…	intracellular(GO:0005622);plasma membrane(GO:0005886)
DANRE|ZFIN=ZDB-GENE-040426-1393|UniProtKB=Q7T310	pigm	GPI mannosyltransferase 1;pigm;ortholog	GPI MANNOSYLTRANSFERASE 1 (PTHR12886:SF1)	glycosyltransferase(PC00111)	Danio rerio	transferase activity, transferring glycosyl groups(GO:0016757)	phospholipid metabolic process(GO:0006644);protein lipidation(GO:0006497);translation(GO:0006412)
DANRE|ZFIN=ZDB-GENE-040808-43|UniProtKB=F1QG04	sept5b	Uncharacterized protein;sept5b;ortholog	SEPTIN-5 (PTHR18884:SF107)	cytoskeletal protein(PC00085);small GTPase(PC00208)	Danio rerio	GTPase activity(GO:0003924);protein binding(GO:0005515);structural constituent of cytoskeleton(GO:0005200)	cytokinesis(GO:0000910);mitosis(GO:0007067)	cytoskeleton(GO:0005856);intracellular(GO:0005622)
DANRE|ZFIN=ZDB-GENE-030131-6965|UniProtKB=Q6PBR5	atp6v1g1	ATPase, H+ transporting, V1 subunit G isoform 1;atp6v1g1;ortholog	ATPASE, H+ TRANSPORTING, V1 SUBUNIT G ISOFORM 1 (PTHR12713:SF16)	ATP synthase(PC00002);hydrolase(PC00121)	Danio rerio	cation transmembrane transporter activity(GO:0008324);hydrolase activity(GO:0016787);proton-transporting ATP synthase activity, rotational mechanism(GO:0046933)	nucleobase-containing compound metabolic process(GO:0006139)	intracellular(GO:0005622);proton-transporting ATP synthase complex(GO:0045259)
DANRE|ZFIN=ZDB-GENE-081104-277|UniProtKB=B5DDZ4	acta1	Acta1 protein;acta1;ortholog	ACTA1 PROTEIN (PTHR11731:SF174)	enzyme modulator(PC00095);serine protease(PC00203)	Danio rerio	protein binding(GO:0005515);serine-type peptidase activity(GO:0008236)	cation transport(GO:0006812);cell surface receptor signaling pathway(GO:0007166);cellular defense response(GO:0006968);immune system process(GO:0002376);protein acetylation(GO:0006473);proteolysis(GO:0006508)
DANRE|ZFIN=ZDB-GENE-070108-1|UniProtKB=A0F081	sesn2	Sestrin 2;sesn2;ortholog	SESTRIN-2 (PTHR12474:SF7)	peroxidase(PC00180)	Danio rerio	oxidoreductase activity(GO:0016491);peroxidase activity(GO:0004601)	cell cycle(GO:0007049)
DANRE|ZFIN=ZDB-GENE-030131-6450|UniProtKB=A5PMR0	zzz3	Uncharacterized protein;zzz3;ortholog	ZZ-TYPE ZINC FINGER-CONTAINING PROTEIN 3 (PTHR22705:SF4)	zinc finger transcription factor(PC00244)	Danio rerio	sequence-specific DNA binding transcription factor activity(GO:0003700)	nucleobase-containing compound metabolic process(GO:0006139)
DANRE|ZFIN=ZDB-GENE-050522-215|UniProtKB=F1QE30	atp6v0a1b	V-type proton ATPase subunit a;atp6v0a1b;ortholog	V-TYPE PROTON ATPASE SUBUNIT A (PTHR11629:SF75)	ATP synthase(PC00002);hydrolase(PC00121)	Danio rerio	ATPase activity, coupled to transmembrane movement of substances(GO:0042626);cation transmembrane transporter activity(GO:0008324);hydrogen ion transmembrane transporter activity(GO:0015078);protein binding(GO:0005515);pyrophosphatase activity(GO:0016462)	biosynthetic process(GO:0009058);catabolic process(GO:0009056);cellular component organization(GO:0016043);cellular process(GO:0009987);homeostatic process(GO:0042592);nitrogen compound metabolic process(GO:0006807);nucleobase-containing compound metabolic process(GO:0006139);phosphate-containing compound metabolic process(GO:0006796);protein complex assembly(GO:0006461)	cytoplasm(GO:0005737);plasma membrane(GO:0005886);protein complex(GO:0043234);vacuole(GO:0005773)
DANRE|Ensembl=ENSDARG00000069278|UniProtKB=B8A5G9	trmt5	tRNA (guanine(37)-N1)-methyltransferase;trmt5;ortholog	TRNA (GUANINE(37)-N1)-METHYLTRANSFERASE (PTHR23245:SF40)	methyltransferase(PC00155)	Danio rerio	methyltransferase activity(GO:0008168)
DANRE|ZFIN=ZDB-GENE-090311-47|UniProtKB=B8A697	alox5a	Uncharacterized protein;alox5a;ortholog	ARACHIDONATE 5-LIPOXYGENASE (PTHR11771:SF72)	oxygenase(PC00177)	Danio rerio	oxidoreductase activity(GO:0016491)	immune system process(GO:0002376);lipid metabolic process(GO:0006629)
DANRE|ZFIN=ZDB-GENE-111207-1|UniProtKB=E7F1H1	fbrs	Uncharacterized protein;fbrs;ortholog	FIBROSIN-1-RELATED (PTHR14429:SF27)		Danio rerio
DANRE|ZFIN=ZDB-GENE-040426-1691|UniProtKB=F1QJ56	ndufb10	Uncharacterized protein;ndufb10;ortholog	NADH DEHYDROGENASE [UBIQUINONE] 1 BETA SUBCOMPLEX SUBUNIT 10 (PTHR13094:SF2)		Danio rerio
DANRE|ZFIN=ZDB-GENE-040718-6|UniProtKB=Q6DG36	slc30a5	Zinc transporter 5;slc30a5;ortholog	ZINC TRANSPORTER 5 (PTHR11562:SF75)	transporter(PC00227)	Danio rerio	cation transmembrane transporter activity(GO:0008324)	cellular process(GO:0009987);homeostatic process(GO:0042592);regulation of biological process(GO:0050789);response to stimulus(GO:0050896)	Golgi apparatus(GO:0005794);cytoplasm(GO:0005737)
DANRE|ZFIN=ZDB-GENE-050522-431|UniProtKB=F1QYL2	ern1	Uncharacterized protein;ern1;ortholog	SUBFAMILY NOT NAMED (PTHR13954:SF17)	protein kinase(PC00193)	Danio rerio	protein kinase activity(GO:0004672)	phosphate-containing compound metabolic process(GO:0006796)
DANRE|ZFIN=ZDB-GENE-061013-313|UniProtKB=Q08BM0	trmt10b	tRNA methyltransferase 10 homolog B;trmt10b;ortholog	TRNA METHYLTRANSFERASE 10 HOMOLOG B (PTHR13563:SF16)	DNA methyltransferase(PC00013)	Danio rerio	DNA-methyltransferase activity(GO:0009008);nucleic acid binding(GO:0003676)
DANRE|ZFIN=ZDB-GENE-040426-1239|UniProtKB=F1QCD8	hao2	Uncharacterized protein;hao2;ortholog	HYDROXYACID OXIDASE 2 (PTHR10578:SF83)	dehydrogenase(PC00092);isomerase(PC00135);ligase(PC00142)	Danio rerio	isomerase activity(GO:0016853);ligase activity(GO:0016874);oxidoreductase activity(GO:0016491)	carbohydrate metabolic process(GO:0005975)
DANRE|ZFIN=ZDB-GENE-110216-4|UniProtKB=F1R3H2	lhfpl4b	Uncharacterized protein (Fragment);lhfpl4b;ortholog	SUBFAMILY NOT NAMED (PTHR12489:SF29)		Danio rerio
DANRE|ZFIN=ZDB-GENE-040801-247|UniProtKB=Q6DBW2	paip1	Poly(A) binding protein interacting protein 1;paip1;ortholog	POLYADENYLATE-BINDING PROTEIN-INTERACTING PROTEIN 1 (PTHR23254:SF20)	RNA binding protein(PC00031)	Danio rerio	RNA binding(GO:0003723)	translation(GO:0006412)
DANRE|ZFIN=ZDB-GENE-060526-165|UniProtKB=A2CEI3	rabep1	Uncharacterized protein;rabep1;ortholog	RABN-5 (PTHR31179:SF10)		Danio rerio
DANRE|ZFIN=ZDB-GENE-060526-35|UniProtKB=A2BEN9	slc25a15b	Uncharacterized protein;slc25a15b;ortholog	MITOCHONDRIAL ORNITHINE TRANSPORTER 1 (PTHR24089:SF452)	amino acid transporter(PC00046);calmodulin(PC00061);mitochondrial carrier protein(PC00158);ribosomal protein(PC00202);transfer/carrier protein(PC00219)	Danio rerio	structural constituent of ribosome(GO:0003735)	biosynthetic process(GO:0009058);cellular process(GO:0009987);translation(GO:0006412)
DANRE|ZFIN=ZDB-GENE-041001-112|UniProtKB=Q5GIT4	kdr	Vascular endothelial growth factor receptor 2;kdr;ortholog	VASCULAR ENDOTHELIAL GROWTH FACTOR RECEPTOR 2 (PTHR24416:SF378)		Danio rerio
DANRE|ZFIN=ZDB-GENE-030131-1650|UniProtKB=B0S6F3	rexo1	Uncharacterized protein;rexo1;ortholog	RNA EXONUCLEASE 1 HOMOLOG (PTHR12801:SF98)		Danio rerio
DANRE|ZFIN=ZDB-GENE-070202-3|UniProtKB=Q29RB5	hs3st1l2	Sulfotransferase;hs3st1l2;ortholog	SULFOTRANSFERASE (PTHR10605:SF51)		Danio rerio
DANRE|ZFIN=ZDB-GENE-040401-2|UniProtKB=A9JSZ0	hmgcra	3-hydroxy-3-methylglutaryl coenzyme A reductase;hmgcra;ortholog	3-HYDROXY-3-METHYLGLUTARYL COENZYME A REDUCTASE (PTHR10572:SF15)		Danio rerio	oxidoreductase activity(GO:0016491)	biosynthetic process(GO:0009058);cellular process(GO:0009987);steroid metabolic process(GO:0008202)	cytoplasm(GO:0005737);endoplasmic reticulum(GO:0005783);nuclear outer membrane-endoplasmic reticulum membrane network(GO:0042175);peroxisome(GO:0005777)
DANRE|ZFIN=ZDB-GENE-070705-155|UniProtKB=F1R090	prlrb	Uncharacterized protein;prlrb;ortholog	PROLACTIN RECEPTOR (PTHR23036:SF135)	cytokine(PC00083);defense/immunity protein(PC00090)	Danio rerio	cytokine activity(GO:0005125)	B cell mediated immunity(GO:0019724);hemopoiesis(GO:0030097);nervous system development(GO:0007399)
DANRE|Ensembl=ENSDARG00000102449|UniProtKB=A0A0G2KF98	LOC101883087	Uncharacterized protein;LOC101883087;ortholog	ZINC FINGER AND BTB DOMAIN-CONTAINING PROTEIN 5 (PTHR24409:SF99)		Danio rerio
DANRE|ZFIN=ZDB-GENE-040801-133|UniProtKB=F1QCP9	riok3	Uncharacterized protein;riok3;ortholog	SERINE/THREONINE-PROTEIN KINASE RIO3 (PTHR10593:SF75)	non-receptor serine/threonine protein kinase(PC00167)	Danio rerio	protein kinase activity(GO:0004672)	rRNA metabolic process(GO:0016072)
DANRE|ZFIN=ZDB-GENE-070718-1|UniProtKB=F1Q677	enkur	Uncharacterized protein;enkur;ortholog	ENKURIN (PTHR21490:SF6)		Danio rerio
DANRE|ZFIN=ZDB-GENE-061218-1|UniProtKB=E7F6J7	jarid2a	Uncharacterized protein;jarid2a;ortholog	PROTEIN JUMONJI (PTHR10694:SF76)	zinc finger transcription factor(PC00244)	Danio rerio	sequence-specific DNA binding transcription factor activity(GO:0003700)	ectoderm development(GO:0007398);mesoderm development(GO:0007498);regulation of transcription from RNA polymerase II promoter(GO:0006357);spermatogenesis(GO:0007283)
DANRE|ZFIN=ZDB-GENE-091020-6|UniProtKB=E7FFR4	creb5b	Uncharacterized protein;creb5b;ortholog	CYCLIC AMP-RESPONSIVE ELEMENT-BINDING PROTEIN 5 (PTHR19304:SF35)	nucleic acid binding(PC00171);transcription factor(PC00218)	Danio rerio	sequence-specific DNA binding transcription factor activity(GO:0003700)	MAPK cascade(GO:0000165);regulation of transcription from RNA polymerase II promoter(GO:0006357)
DANRE|ZFIN=ZDB-GENE-040930-9|UniProtKB=H9GXB1	snrpf	Small nuclear ribonucleoprotein F;snrpf;ortholog	SMALL NUCLEAR RIBONUCLEOPROTEIN F (PTHR11021:SF7)	mRNA splicing factor(PC00148)	Danio rerio	RNA binding(GO:0003723)
DANRE|ZFIN=ZDB-GENE-030616-571|UniProtKB=F1QRM5	auts2a	Uncharacterized protein (Fragment);auts2a;ortholog	AUTISM SUSCEPTIBILITY GENE 2 PROTEIN (PTHR14429:SF28)		Danio rerio
DANRE|ZFIN=ZDB-GENE-050809-112|UniProtKB=Q498Z6	mrps7	28S ribosomal protein S7, mitochondrial;mrps7;ortholog	28S RIBOSOMAL PROTEIN S7, MITOCHONDRIAL (PTHR11205:SF27)	ribosomal protein(PC00202)	Danio rerio	mRNA binding(GO:0003729);structural constituent of ribosome(GO:0003735)	biosynthetic process(GO:0009058);cellular component biogenesis(GO:0044085);cellular process(GO:0009987);organelle organization(GO:0006996);translation(GO:0006412)	cytoplasm(GO:0005737);organelle(GO:0043226);ribosome(GO:0005840)
DANRE|ZFIN=ZDB-GENE-121113-1|UniProtKB=E7F2Q7	pappaa	Uncharacterized protein;pappaa;ortholog	PAPPALYSIN-1 (PTHR19325:SF451)		Danio rerio		blood coagulation(GO:0007596);cell-cell adhesion(GO:0016337);complement activation(GO:0006956);signal transduction(GO:0007165)
DANRE|ZFIN=ZDB-GENE-071022-4|UniProtKB=E7FDW2	pdzrn3b	Uncharacterized protein;pdzrn3b;ortholog	E3 UBIQUITIN-PROTEIN LIGASE PDZRN3 (PTHR15545:SF12)		Danio rerio		cell differentiation(GO:0030154);cellular component organization(GO:0016043);cellular process(GO:0009987);muscle organ development(GO:0007517);single-multicellular organism process(GO:0044707)	neuromuscular junction(GO:0031594)
DANRE|ZFIN=ZDB-GENE-051030-42|UniProtKB=Q5PR67	eif3hb	Eukaryotic translation initiation factor 3 subunit H-B;eif3hb;ortholog	EUKARYOTIC TRANSLATION INITIATION FACTOR 3 SUBUNIT H (PTHR10410:SF10)	transcription factor(PC00218)	Danio rerio	sequence-specific DNA binding transcription factor activity(GO:0003700)	primary metabolic process(GO:0044238)
DANRE|ZFIN=ZDB-GENE-030131-8373|UniProtKB=F1QXD5	col10a1a	Uncharacterized protein;col10a1a;ortholog	SUBFAMILY NOT NAMED (PTHR24023:SF799)		Danio rerio
DANRE|ZFIN=ZDB-GENE-040426-1606|UniProtKB=F1RD28	zgc:66313	Alpha-amylase;zgc:66313;ortholog	ALPHA-AMYLASE 1-RELATED (PTHR43447:SF11)	amylase(PC00048)	Danio rerio	amylase activity(GO:0016160)	glycogen metabolic process(GO:0005977)
DANRE|ZFIN=ZDB-GENE-030131-7594|UniProtKB=Q6PC33	camk1ga	Calcium/calmodulin-dependent protein kinase IG;camk1ga;ortholog	CALCIUM/CALMODULIN-DEPENDENT PROTEIN KINASE TYPE 1G (PTHR24347:SF335)	non-receptor serine/threonine protein kinase(PC00167)	Danio rerio	calcium ion binding(GO:0005509);calmodulin binding(GO:0005516);protein kinase activity(GO:0004672)	calcium-mediated signaling(GO:0019722)	cytoplasm(GO:0005737)
DANRE|ZFIN=ZDB-GENE-061023-2|UniProtKB=E7F354	ywhag2	Uncharacterized protein;ywhag2;ortholog	14-3-3 PROTEIN GAMMA (PTHR18860:SF41)	chaperone(PC00072)	Danio rerio		cell cycle(GO:0007049);signal transduction(GO:0007165)
DANRE|ZFIN=ZDB-GENE-041014-355|UniProtKB=Q5RGT1	vash2	Uncharacterized protein;vash2;ortholog	VASOHIBIN-2 (PTHR15750:SF5)		Danio rerio
DANRE|Ensembl=ENSDARG00000098324|UniProtKB=A0A0G2KM98	LOC101885937	Uncharacterized protein;LOC101885937;ortholog	ZINC FINGER PROTEIN WECKLE (PTHR24409:SF107)		Danio rerio
DANRE|ZFIN=ZDB-GENE-040426-2553|UniProtKB=Q6NYG0	pnp5a	Purine nucleoside phosphorylase;pnp5a;ortholog	PURINE NUCLEOSIDE PHOSPHORYLASE (PTHR11904:SF19)	phosphorylase(PC00187)	Danio rerio	transferase activity, transferring glycosyl groups(GO:0016757)	biosynthetic process(GO:0009058);cellular process(GO:0009987);nitrogen compound metabolic process(GO:0006807);nucleobase-containing compound metabolic process(GO:0006139)	cytoplasm(GO:0005737)
DANRE|ZFIN=ZDB-GENE-130530-719|UniProtKB=E7F9U3	sox8a	Uncharacterized protein;sox8a;ortholog	TRANSCRIPTION FACTOR SOX-9 (PTHR10270:SF272)	HMG box transcription factor(PC00024);nucleic acid binding(PC00171)	Danio rerio	sequence-specific DNA binding transcription factor activity(GO:0003700)	regulation of transcription from RNA polymerase II promoter(GO:0006357)
DANRE|ZFIN=ZDB-GENE-050220-11|UniProtKB=Q5EB14	slc50a1	Sugar transporter SWEET1;slc50a1;ortholog	SUGAR TRANSPORTER SWEET1 (PTHR10791:SF100)		Danio rerio	carbohydrate transmembrane transporter activity(GO:0015144);transmembrane transporter activity(GO:0022857)	carbohydrate transport(GO:0008643);cellular process(GO:0009987)	integral to membrane(GO:0016021)
DANRE|ZFIN=ZDB-GENE-041210-8|UniProtKB=A7XYJ6	sobpb	Sine oculis-binding protein homolog;sobpb;ortholog	SINE OCULIS-BINDING PROTEIN HOMOLOG (PTHR23186:SF7)		Danio rerio
DANRE|ZFIN=ZDB-GENE-040822-37|UniProtKB=Q68EH2	ak1	Adenylate kinase isoenzyme 1;ak1;ortholog	ADENYLATE KINASE ISOENZYME 1 (PTHR23359:SF135)	nucleotide kinase(PC00172)	Danio rerio	nucleotide kinase activity(GO:0019201)	purine nucleobase metabolic process(GO:0006144);pyrimidine nucleobase metabolic process(GO:0006206)
DANRE|ZFIN=ZDB-GENE-040812-3|UniProtKB=Q5RGY9	cdkn1ba	Uncharacterized protein;cdkn1ba;ortholog	CYCLIN-DEPENDENT KINASE INHIBITOR 1B (PTHR10265:SF38)	kinase inhibitor(PC00139)	Danio rerio	kinase inhibitor activity(GO:0019210);protein binding(GO:0005515)	cell cycle(GO:0007049)
DANRE|ZFIN=ZDB-GENE-030131-6022|UniProtKB=F1QF91	itgb5	Integrin beta;itgb5;ortholog	INTEGRIN BETA-5 (PTHR10082:SF54)	cell adhesion molecule(PC00069);extracellular matrix glycoprotein(PC00100);receptor(PC00197)	Danio rerio	receptor activity(GO:0004872)	blood coagulation(GO:0007596);cell-matrix adhesion(GO:0007160);signal transduction(GO:0007165)	extracellular region(GO:0005576)
DANRE|ZFIN=ZDB-GENE-990415-215|UniProtKB=B0R028	psmb5	Proteasome subunit beta type;psmb5;ortholog	PROTEASOME SUBUNIT BETA TYPE-5 (PTHR11599:SF92)		Danio rerio
DANRE|ZFIN=ZDB-GENE-030131-6042|UniProtKB=Q7ZW11	tmem39b	Transmembrane protein 39B;tmem39b;ortholog	TRANSMEMBRANE PROTEIN 39B (PTHR12995:SF7)		Danio rerio
DANRE|ZFIN=ZDB-GENE-060429-1|UniProtKB=B3DKJ9	pold1	DNA polymerase;pold1;ortholog	DNA POLYMERASE DELTA CATALYTIC SUBUNIT (PTHR10322:SF26)	exodeoxyribonuclease(PC00098)	Danio rerio	exodeoxyribonuclease activity(GO:0004529)	DNA repair(GO:0006281);DNA replication(GO:0006260);biosynthetic process(GO:0009058);cellular process(GO:0009987);nitrogen compound metabolic process(GO:0006807);response to stress(GO:0006950)	intracellular(GO:0005622);nuclear chromosome(GO:0000228);nucleoplasm(GO:0005654);protein complex(GO:0043234);protein-DNA complex(GO:0032993)
DANRE|ZFIN=ZDB-GENE-081021-1|UniProtKB=E9QCB4	slc17a9a	Uncharacterized protein;slc17a9a;ortholog	SOLUTE CARRIER FAMILY 17 MEMBER 9 (PTHR11662:SF350)	cation transporter(PC00068)	Danio rerio	transmembrane transporter activity(GO:0022857)	anion transport(GO:0006820);cellular process(GO:0009987)	integral to membrane(GO:0016021)
DANRE|ZFIN=ZDB-GENE-041014-291|UniProtKB=F1QW76	batf	Basic leucine zipper transcriptional factor ATF-like;batf;ortholog	BASIC LEUCINE ZIPPER TRANSCRIPTIONAL FACTOR ATF-LIKE (PTHR23351:SF44)		Danio rerio
DANRE|ZFIN=ZDB-GENE-040724-204|UniProtKB=Q6ZM33	hrh3	Histamine receptor H3;hrh3;ortholog	HISTAMINE RECEPTOR H3 (PTHR24249:SF338)	G-protein coupled receptor(PC00021)	Danio rerio	G-protein coupled receptor activity(GO:0004930);binding(GO:0005488);signal transducer activity(GO:0004871)	regulation of biological process(GO:0050789);response to stimulus(GO:0050896)
DANRE|ZFIN=ZDB-GENE-040704-55|UniProtKB=Q6GML6	prss35	Protease, serine, 35;prss35;ortholog	INACTIVE SERINE PROTEASE 35 (PTHR15462:SF12)		Danio rerio
DANRE|ZFIN=ZDB-GENE-040426-2013|UniProtKB=Q6AZ99	zgc:55943	Uncharacterized protein;zgc:55943;ortholog	TARGET OF WINGLESS, ISOFORM E (PTHR14974:SF4)		Danio rerio
DANRE|ZFIN=ZDB-GENE-040426-820|UniProtKB=F8W2B2	cdc14b	Uncharacterized protein;cdc14b;ortholog	DUAL SPECIFICITY PROTEIN PHOSPHATASE CDC14B-RELATED (PTHR23339:SF90)	protein phosphatase(PC00195)	Danio rerio	phosphoprotein phosphatase activity(GO:0004721)	cellular component morphogenesis(GO:0032989);cellular protein modification process(GO:0006464);cytoskeleton organization(GO:0007010);mitosis(GO:0007067);phosphate-containing compound metabolic process(GO:0006796);protein complex assembly(GO:0006461);regulation of cell cycle(GO:0051726)	cytoplasm(GO:0005737);microtubule organizing center(GO:0005815);nucleus(GO:0005634);protein complex(GO:0043234)
DANRE|ZFIN=ZDB-GENE-060503-754|UniProtKB=F1QLF7	pdk4	Uncharacterized protein;pdk4;ortholog	SUBFAMILY NOT NAMED (PTHR11947:SF29)	protein kinase(PC00193)	Danio rerio	protein kinase activity(GO:0004672)	cellular amino acid catabolic process(GO:0009063);regulation of cellular amino acid metabolic process(GO:0006521);signal transduction(GO:0007165)
DANRE|ZFIN=ZDB-GENE-030131-8541|UniProtKB=U3JAT6	capgb	Uncharacterized protein;capgb;ortholog	MACROPHAGE-CAPPING PROTEIN (PTHR11977:SF54)	non-motor actin binding protein(PC00165)	Danio rerio	actin binding(GO:0003779);structural constituent of cytoskeleton(GO:0005200)	cellular component organization(GO:0016043);cellular process(GO:0009987)	actin cytoskeleton(GO:0015629);intracellular(GO:0005622)
DANRE|ZFIN=ZDB-GENE-030131-5677|UniProtKB=X1WCB7	dyrk1ab	Uncharacterized protein (Fragment);dyrk1ab;ortholog	DUAL SPECIFICITY TYROSINE-PHOSPHORYLATION-REGULATED KINASE 1A (PTHR24058:SF68)	non-receptor serine/threonine protein kinase(PC00167);non-receptor tyrosine protein kinase(PC00168)	Danio rerio	non-membrane spanning protein tyrosine kinase activity(GO:0004715)
DANRE|Ensembl=ENSDARG00000089432|UniProtKB=F1QD86	LOC563681	Uncharacterized protein (Fragment);LOC563681;ortholog	TAG-314 (PTHR11685:SF198)	ubiquitin-protein ligase(PC00234)	Danio rerio	protein binding(GO:0005515)	catabolic process(GO:0009056);cellular process(GO:0009987);cellular protein modification process(GO:0006464);proteolysis(GO:0006508);regulation of biological process(GO:0050789)	cytoplasm(GO:0005737);protein complex(GO:0043234)
DANRE|ZFIN=ZDB-GENE-050522-400|UniProtKB=Q503X9	tex261	Uncharacterized protein;tex261;ortholog	PROTEIN TEX261 (PTHR13144:SF2)		Danio rerio	protein binding(GO:0005515)	cellular process(GO:0009987);vesicle-mediated transport(GO:0016192)	Golgi apparatus(GO:0005794);cytoplasm(GO:0005737);cytoplasmic membrane-bounded vesicle(GO:0016023);endoplasmic reticulum(GO:0005783);integral to membrane(GO:0016021);nuclear outer membrane-endoplasmic reticulum membrane network(GO:0042175)
DANRE|ZFIN=ZDB-GENE-120410-5|UniProtKB=E7F0G9	tex26	Uncharacterized protein;tex26;ortholog			Danio rerio
DANRE|ZFIN=ZDB-GENE-030131-9927|UniProtKB=Q6TNR1	rhpn2	Rhophilin-2;rhpn2;ortholog	RHOPHILIN-2-RELATED (PTHR23031:SF16)	G-protein modulator(PC00022)	Danio rerio	protein binding(GO:0005515);small GTPase regulator activity(GO:0005083)	anatomical structure morphogenesis(GO:0009653);cellular process(GO:0009987)
DANRE|ZFIN=ZDB-GENE-030131-4194|UniProtKB=Q6P3K3	fbxo9	F-box only protein 9;fbxo9;ortholog	F-BOX ONLY PROTEIN 9 (PTHR12874:SF15)		Danio rerio
DANRE|ZFIN=ZDB-GENE-991026-6|UniProtKB=Q9PVK4	ldhba	L-lactate dehydrogenase B-A chain;ldhba;ortholog	L-LACTATE DEHYDROGENASE B CHAIN (PTHR43128:SF5)	dehydrogenase(PC00092)	Danio rerio	oxidoreductase activity(GO:0016491)	glycolysis(GO:0006096);tricarboxylic acid cycle(GO:0006099)
DANRE|ZFIN=ZDB-GENE-000128-8|UniProtKB=Q9PTU1	hlx1	Homeobox protein DBX1-A;dbx1a;ortholog	HOMEOBOX PROTEIN DBX1 (PTHR24331:SF13)	DNA binding protein(PC00009);homeobox transcription factor(PC00119)	Danio rerio	sequence-specific DNA binding transcription factor activity(GO:0003700)	ectoderm development(GO:0007398);nervous system development(GO:0007399);regulation of transcription from RNA polymerase II promoter(GO:0006357)
DANRE|ZFIN=ZDB-GENE-040426-2799|UniProtKB=F1QWY2	prpf4bb	Uncharacterized protein;prpf4bb;ortholog	SERINE/THREONINE-PROTEIN KINASE PRP4 HOMOLOG (PTHR24056:SF252)	non-receptor serine/threonine protein kinase(PC00167);non-receptor tyrosine protein kinase(PC00168)	Danio rerio	non-membrane spanning protein tyrosine kinase activity(GO:0004715)	glycogen metabolic process(GO:0005977);mitosis(GO:0007067)
DANRE|ZFIN=ZDB-GENE-030616-542|UniProtKB=B8A4R3	ebpl	Uncharacterized protein (Fragment);ebpl;ortholog	EMOPAMIL-BINDING PROTEIN-LIKE (PTHR14207:SF3)	isomerase(PC00135)	Danio rerio	isomerase activity(GO:0016853)	cholesterol metabolic process(GO:0008203)
DANRE|ZFIN=ZDB-GENE-051113-272|UniProtKB=A4QNZ7	p33monox	Putative monooxygenase p33MONOX;p33monox;ortholog	MONOOXYGENASE P33MONOX-RELATED (PTHR28342:SF2)		Danio rerio
DANRE|ZFIN=ZDB-GENE-011212-1|UniProtKB=Q9DEX7	fads2	Fatty acid desaturase 2;fads2;ortholog	FATTY ACID DESATURASE 2 (PTHR19353:SF40)		Danio rerio
DANRE|ZFIN=ZDB-GENE-991019-6|UniProtKB=Q9PVD7	aanat2	Arylalkylamine N-acetyltransferase;aanat2;ortholog	ARYLALKYLAMINE N-ACETYLTRANSFERASE (PTHR10908:SF6)		Danio rerio
DANRE|ZFIN=ZDB-GENE-030131-1157|UniProtKB=X1WCG6	si:dkey-7i4.24	Uncharacterized protein;si:dkey-7i4.24;ortholog			Danio rerio
DANRE|Ensembl=ENSDARG00000063300|UniProtKB=Q1RLV3	LOC567075	LOC567075 protein (Fragment);LOC567075;ortholog	PROTEIN TRANSPORT PROTEIN SEC16A (PTHR13402:SF18)		Danio rerio
DANRE|ZFIN=ZDB-GENE-041001-175|UniProtKB=F1Q717	ncoa1	Uncharacterized protein;ncoa1;ortholog	NUCLEAR RECEPTOR COACTIVATOR 1 (PTHR10684:SF8)	acetyltransferase(PC00038);transcription factor(PC00218)	Danio rerio	receptor binding(GO:0005102);transcription cofactor activity(GO:0003712)	biosynthetic process(GO:0009058);nitrogen compound metabolic process(GO:0006807);regulation of transcription from RNA polymerase II promoter(GO:0006357);response to endogenous stimulus(GO:0009719);signal transduction(GO:0007165)	intracellular(GO:0005622);nucleus(GO:0005634)
DANRE|ZFIN=ZDB-GENE-030424-2|UniProtKB=B8JHR9	kpnb3	Uncharacterized protein;kpnb3;ortholog	FI07923P (PTHR10527:SF38)	G-protein modulator(PC00022);transfer/carrier protein(PC00219);transporter(PC00227)	Danio rerio	binding(GO:0005488);transporter activity(GO:0005215)	cellular component organization(GO:0016043);cellular process(GO:0009987);nuclear transport(GO:0051169);protein complex assembly(GO:0006461);protein localization(GO:0008104);protein targeting(GO:0006605)	cytoplasm(GO:0005737);membrane(GO:0016020);nuclear envelope(GO:0005635)
DANRE|ZFIN=ZDB-GENE-030131-6529|UniProtKB=F1QDX8	ppp1cbl	Serine/threonine-protein phosphatase (Fragment);ppp1cbl;ortholog	SUBFAMILY NOT NAMED (PTHR11668:SF353)	calcium-binding protein(PC00060);protein phosphatase(PC00195)	Danio rerio	calcium ion binding(GO:0005509);phosphoprotein phosphatase activity(GO:0004721)	cell cycle(GO:0007049);glycogen metabolic process(GO:0005977);intracellular signal transduction(GO:0035556);mRNA processing(GO:0006397);protein phosphorylation(GO:0006468);regulation of carbohydrate metabolic process(GO:0006109);regulation of nucleobase-containing compound metabolic process(GO:0019219);response to stress(GO:0006950);transcription from RNA polymerase II promoter(GO:0006366)
DANRE|ZFIN=ZDB-GENE-090828-2|UniProtKB=E7F383	usp54a	Uncharacterized protein;usp54a;ortholog	INACTIVE UBIQUITIN CARBOXYL-TERMINAL HYDROLASE 54 (PTHR22975:SF13)	ubiquitin-protein ligase(PC00234)	Danio rerio	ubiquitin-protein ligase activity(GO:0004842)	proteolysis(GO:0006508)
DANRE|ZFIN=ZDB-GENE-030131-5055|UniProtKB=F1RAC1	zbtb11	Uncharacterized protein;zbtb11;ortholog	ZINC FINGER AND BTB DOMAIN-CONTAINING PROTEIN 11 (PTHR24387:SF249)	KRAB box transcription factor(PC00029)	Danio rerio
DANRE|ZFIN=ZDB-GENE-080204-69|UniProtKB=A8WGA2	dusp13a	Uncharacterized protein;dusp13a;ortholog	DUAL SPECIFICITY PROTEIN PHOSPHATASE 13 ISOFORM B (PTHR10159:SF456)		Danio rerio
DANRE|ZFIN=ZDB-GENE-081031-22|UniProtKB=F1QBC5	si:dkey-222h21.10	Uncharacterized protein (Fragment);si:dkey-222h21.10;ortholog	SI:CH211-226O13.1-RELATED (PTHR24106:SF200)	nucleic acid binding(PC00171);transcription cofactor(PC00217)	Danio rerio	sequence-specific DNA binding transcription factor activity(GO:0003700);transcription cofactor activity(GO:0003712)	antigen processing and presentation of peptide or polysaccharide antigen via MHC class II(GO:0002504);cellular defense response(GO:0006968);induction of apoptosis(GO:0006917);nucleobase-containing compound metabolic process(GO:0006139)
DANRE|Ensembl=ENSDARG00000101743|UniProtKB=A0A0G2L2X8	c5h11orf1	Uncharacterized protein;c5h11orf1;ortholog	UPF0686 PROTEIN C11ORF1 (PTHR34524:SF2)		Danio rerio
DANRE|ZFIN=ZDB-GENE-040625-160|UniProtKB=F1QJV7	ddt	Uncharacterized protein;ddt;ortholog	D-DOPACHROME DECARBOXYLASE (PTHR11954:SF29)	cytokine(PC00083);isomerase(PC00135)	Danio rerio	cytokine activity(GO:0005125);isomerase activity(GO:0016853)
DANRE|ZFIN=ZDB-GENE-041114-22|UniProtKB=Q5U3H2	suv420h1	Histone-lysine N-methyltransferase SUV420H1;suv420h1;ortholog	HISTONE-LYSINE N-METHYLTRANSFERASE SUV420H1 (PTHR12977:SF15)		Danio rerio
DANRE|Ensembl=ENSDARG00000075086|UniProtKB=F1Q888	LOC101884556	Uncharacterized protein (Fragment);LOC101884556;ortholog	SUBFAMILY NOT NAMED (PTHR22796:SF7)		Danio rerio
DANRE|ZFIN=ZDB-GENE-030804-26|UniProtKB=Q803E0	pald1	Paladin;pald1;ortholog	PALADIN (PTHR23339:SF78)		Danio rerio	phosphoprotein phosphatase activity(GO:0004721)	cellular process(GO:0009987);cellular protein modification process(GO:0006464);phosphate-containing compound metabolic process(GO:0006796)	cytoplasm(GO:0005737)
DANRE|ZFIN=ZDB-GENE-031201-1|UniProtKB=E7F8C7	baiap2l1a	Uncharacterized protein;baiap2l1a;ortholog	BRAIN-SPECIFIC ANGIOGENESIS INHIBITOR 1-ASSOCIATED PROTEIN 2-LIKE PROTEIN 1 (PTHR14206:SF11)	receptor(PC00197)	Danio rerio	cytoskeletal protein binding(GO:0008092)	cytoskeleton organization(GO:0007010);protein complex assembly(GO:0006461);regulation of biological process(GO:0050789);response to endogenous stimulus(GO:0009719);transmembrane receptor protein tyrosine kinase signaling pathway(GO:0007169)	actin cytoskeleton(GO:0015629);cytosol(GO:0005829);nucleoplasm(GO:0005654)
DANRE|ZFIN=ZDB-GENE-080424-5|UniProtKB=E7EZG2	myo9aa	Uncharacterized protein;myo9aa;ortholog	UNCONVENTIONAL MYOSIN-IXA (PTHR13140:SF558)	G-protein modulator(PC00022);actin binding motor protein(PC00040);cell junction protein(PC00070)	Danio rerio	enzyme regulator activity(GO:0030234);motor activity(GO:0003774);protein binding(GO:0005515);structural constituent of cytoskeleton(GO:0005200)	cellular component morphogenesis(GO:0032989);cellular component movement(GO:0006928);cytokinesis(GO:0000910);intracellular protein transport(GO:0006886);intracellular signal transduction(GO:0035556);mesoderm development(GO:0007498);mitosis(GO:0007067);muscle contraction(GO:0006936);muscle organ development(GO:0007517);sensory perception of sound(GO:0007605);sensory perception(GO:0007600);vesicle-…	actin cytoskeleton(GO:0015629);cell junction(GO:0030054);intracellular(GO:0005622);plasma membrane(GO:0005886)
DANRE|ZFIN=ZDB-GENE-041010-137|UniProtKB=Q5XJD1	cd151	Tetraspanin;cd151;ortholog	TETRASPANIN (PTHR19282:SF325)	cell adhesion molecule(PC00069);membrane-bound signaling molecule(PC00152);receptor(PC00197)	Danio rerio		cell surface receptor signaling pathway(GO:0007166);regulation of biological process(GO:0050789);response to stimulus(GO:0050896)	integral to membrane(GO:0016021);plasma membrane(GO:0005886)
DANRE|ZFIN=ZDB-GENE-060201-4|UniProtKB=F1R429	lman1	Uncharacterized protein (Fragment);lman1;ortholog	ERGIC53, ISOFORM A (PTHR12223:SF37)	membrane traffic protein(PC00150)	Danio rerio		protein targeting(GO:0006605)
DANRE|ZFIN=ZDB-GENE-040912-79|UniProtKB=Q66JN9	nudt4b	Uncharacterized protein;nudt4b;ortholog	DIPHOSPHOINOSITOL POLYPHOSPHATE PHOSPHOHYDROLASE 2 (PTHR12629:SF32)	phosphatase(PC00181)	Danio rerio		phospholipid metabolic process(GO:0006644)
DANRE|ZFIN=ZDB-GENE-041210-107|UniProtKB=F1R745	tmem63a	Uncharacterized protein;tmem63a;ortholog	SUBFAMILY NOT NAMED (PTHR13018:SF66)		Danio rerio
DANRE|ZFIN=ZDB-GENE-050417-161|UniProtKB=F1Q6Y0	triap1	Uncharacterized protein;triap1;ortholog	TP53-REGULATED INHIBITOR OF APOPTOSIS 1 (PTHR21329:SF14)		Danio rerio			cytoplasm(GO:0005737);mitochondrion(GO:0005739)
DANRE|ZFIN=ZDB-GENE-081105-85|UniProtKB=B0S788	nab1b	Uncharacterized protein;nab1b;ortholog	NGFI-A-BINDING PROTEIN 1 (PTHR12623:SF13)		Danio rerio
DANRE|ZFIN=ZDB-GENE-980526-333|UniProtKB=Q6EJB7	sox3	Transcription factor Sox-3;sox3;ortholog	TRANSCRIPTION FACTOR SOX-2 (PTHR10270:SF267)	HMG box transcription factor(PC00024);nucleic acid binding(PC00171)	Danio rerio	sequence-specific DNA binding transcription factor activity(GO:0003700)	regulation of transcription from RNA polymerase II promoter(GO:0006357)
DANRE|Ensembl=ENSDARG00000087205|UniProtKB=E7EXT6	akt3a	Uncharacterized protein;akt3a;ortholog	RAC-GAMMA SERINE/THREONINE-PROTEIN KINASE (PTHR24356:SF235)	annexin(PC00050);calmodulin(PC00061);non-receptor serine/threonine protein kinase(PC00167);transfer/carrier protein(PC00219)	Danio rerio	protein kinase activity(GO:0004672)	intracellular signal transduction(GO:0035556);phosphate-containing compound metabolic process(GO:0006796);regulation of biological process(GO:0050789);response to stimulus(GO:0050896)	intracellular(GO:0005622)
DANRE|ZFIN=ZDB-GENE-120928-1|UniProtKB=E7EZB0	fam161b	Uncharacterized protein;fam161b;ortholog	PROTEIN FAM161B (PTHR21501:SF7)		Danio rerio
DANRE|ZFIN=ZDB-GENE-030131-9881|UniProtKB=F1QE75	tbc1d4	Uncharacterized protein (Fragment);tbc1d4;ortholog	TBC1 DOMAIN FAMILY MEMBER 4 (PTHR22957:SF424)	G-protein modulator(PC00022);hydrolase(PC00121)	Danio rerio	hydrolase activity(GO:0016787);protein binding(GO:0005515);small GTPase regulator activity(GO:0005083)	cellular component morphogenesis(GO:0032989);cellular process(GO:0009987);exocytosis(GO:0006887);intracellular protein transport(GO:0006886)
DANRE|ZFIN=ZDB-GENE-050419-148|UniProtKB=Q1LUE7	chtf8	Si:ch211-218c6.5 protein;chtf8;ortholog	SI:CH211-218C6.5 PROTEIN (PTHR28605:SF3)		Danio rerio
DANRE|ZFIN=ZDB-GENE-070112-2032|UniProtKB=E7F6R0	pbxip1b	Uncharacterized protein;pbxip1b;ortholog	PRE-B-CELL LEUKEMIA TRANSCRIPTION FACTOR-INTERACTING PROTEIN 1 (PTHR28638:SF4)		Danio rerio
DANRE|ZFIN=ZDB-GENE-080321-1|UniProtKB=E7FBV9	stat2	Signal transducer and activator of transcription;stat2;ortholog	SIGNAL TRANSDUCER AND ACTIVATOR OF TRANSCRIPTION (PTHR11801:SF63)	nucleic acid binding(PC00171);transcription factor(PC00218)	Danio rerio	sequence-specific DNA binding transcription factor activity(GO:0003700)	JAK-STAT cascade(GO:0007259);cellular defense response(GO:0006968);hemopoiesis(GO:0030097);immune response(GO:0006955);mesoderm development(GO:0007498);negative regulation of apoptotic process(GO:0043066);regulation of transcription from RNA polymerase II promoter(GO:0006357)
DANRE|ZFIN=ZDB-GENE-040718-18|UniProtKB=Q6DG84	stx5a	Syntaxin 5A;stx5a;ortholog	SYNTAXIN-5 (PTHR19957:SF182)	SNARE protein(PC00034)	Danio rerio	SNAP receptor activity(GO:0005484)	cellular process(GO:0009987);intracellular protein transport(GO:0006886);organelle organization(GO:0006996);protein localization(GO:0008104);vesicle-mediated transport(GO:0016192)	Golgi apparatus(GO:0005794);SNARE complex(GO:0031201);cytoplasm(GO:0005737);integral to membrane(GO:0016021)
DANRE|ZFIN=ZDB-GENE-081104-219|UniProtKB=F1QMY1	tctex1d2	Uncharacterized protein;tctex1d2;ortholog	TCTEX1 DOMAIN-CONTAINING PROTEIN 2 (PTHR21255:SF32)	microtubule family cytoskeletal protein(PC00157)	Danio rerio	structural constituent of cytoskeleton(GO:0005200)	cellular process(GO:0009987)	intracellular(GO:0005622)
DANRE|ZFIN=ZDB-GENE-030131-4915|UniProtKB=Q6NWI7	tmed10	Tmed10 protein;tmed10;ortholog	TMED10 PROTEIN (PTHR22811:SF78)	transfer/carrier protein(PC00219);vesicle coat protein(PC00235)	Danio rerio		intracellular protein transport(GO:0006886)	cytoplasm(GO:0005737);vesicle coat(GO:0030120)
DANRE|ZFIN=ZDB-GENE-040718-180|UniProtKB=B0S7W6	spryd4	Uncharacterized protein;spryd4;ortholog	SPRY DOMAIN-CONTAINING PROTEIN 4 (PTHR25465:SF3)		Danio rerio		system development(GO:0048731)
DANRE|ZFIN=ZDB-GENE-090313-47|UniProtKB=E7F3G3	wfdc2	Uncharacterized protein;wfdc2;ortholog	SUBFAMILY NOT NAMED (PTHR19441:SF58)	serine protease inhibitor(PC00204)	Danio rerio	protein binding(GO:0005515);serine-type endopeptidase inhibitor activity(GO:0004867)	proteolysis(GO:0006508)
DANRE|ZFIN=ZDB-GENE-040426-1674|UniProtKB=Q6PC46	zgc:73111	Uncharacterized protein;zgc:73111;ortholog	PROTEIN ASTERIX (PTHR13193:SF1)		Danio rerio
DANRE|ZFIN=ZDB-GENE-081022-158|UniProtKB=B3DJ98	crfb17	Cytokine receptor family member b17;crfb17;ortholog	INTERLEUKIN-10 RECEPTOR SUBUNIT BETA (PTHR20859:SF66)	defense/immunity protein(PC00090);type I cytokine receptor(PC00231);type II cytokine receptor(PC00232)	Danio rerio	cytokine receptor activity(GO:0004896);protein binding(GO:0005515);signal transducer activity(GO:0004871)	regulation of biological process(GO:0050789);response to stimulus(GO:0050896)	integral to membrane(GO:0016021);plasma membrane(GO:0005886)
DANRE|ZFIN=ZDB-GENE-070112-622|UniProtKB=H9GZ87	pde8a	Uncharacterized protein (Fragment);pde8a;ortholog	HIGH AFFINITY CAMP-SPECIFIC AND IBMX-INSENSITIVE 3',5'-CYCLIC PHOSPHODIESTERASE 8A (PTHR11347:SF159)	phosphodiesterase(PC00185)	Danio rerio	phosphoric diester hydrolase activity(GO:0008081)	cyclic nucleotide metabolic process(GO:0009187);sensory perception(GO:0007600);signal transduction(GO:0007165);visual perception(GO:0007601)
DANRE|ZFIN=ZDB-GENE-081105-126|UniProtKB=F1RCQ5	cntnap5a	Uncharacterized protein;cntnap5a;ortholog	CONTACTIN-ASSOCIATED PROTEIN-LIKE 5 (PTHR10127:SF751)	apolipoprotein(PC00052);cell adhesion molecule(PC00069);enzyme modulator(PC00095);extracellular matrix protein(PC00102);membrane-bound signaling molecule(PC00152);metalloprotease(PC00153);oxidase(PC00175);receptor(PC00197);serine protease(PC00203);transporter(PC00227)	Danio rerio	enzyme regulator activity(GO:0030234);lipid transporter activity(GO:0005319);metallopeptidase activity(GO:0008237);oxidoreductase activity(GO:0016491);receptor activity(GO:0004872);receptor binding(GO:0005102);serine-type peptidase activity(GO:0008236);transmembrane transporter activity(GO:0022857)	cell surface receptor signaling pathway(GO:0007166);cell-cell adhesion(GO:0016337);ectoderm development(GO:0007398);endocytosis(GO:0006897);immune system process(GO:0002376);intracellular protein transport(GO:0006886);mesoderm development(GO:0007498);proteolysis(GO:0006508);response to external stimulus(GO:0009605);sensory perception(GO:0007600);synaptic transmission(GO:0007268);visual perception…	extracellular matrix(GO:0031012);extracellular region(GO:0005576)
DANRE|ZFIN=ZDB-GENE-030131-3255|UniProtKB=B0R1D5	suz12b	Polycomb protein suz12-B;suz12b;ortholog	POLYCOMB PROTEIN SUZ12 (PTHR22597:SF4)	nucleic acid binding(PC00171)	Danio rerio	nucleic acid binding(GO:0003676)	cellular process(GO:0009987);chromatin organization(GO:0006325);transcription from RNA polymerase II promoter(GO:0006366)
DANRE|ZFIN=ZDB-GENE-120112-1|UniProtKB=X1WBS1	il17rel	Uncharacterized protein;il17rel;ortholog	INTERLEUKIN-17 RECEPTOR E-LIKE-RELATED (PTHR15583:SF20)		Danio rerio	cytokine receptor activity(GO:0004896);protein binding(GO:0005515);signal transducer activity(GO:0004871)	regulation of biological process(GO:0050789);response to stimulus(GO:0050896)	integral to membrane(GO:0016021);plasma membrane(GO:0005886)
DANRE|ZFIN=ZDB-GENE-030131-5912|UniProtKB=Q8QHJ8	xpo6	Exportin-6;xpo6;ortholog	EXPORTIN-6 (PTHR21452:SF5)		Danio rerio
DANRE|ZFIN=ZDB-GENE-030131-9031|UniProtKB=F1QAM1	zdhhc4	Palmitoyltransferase;zdhhc4;ortholog	PALMITOYLTRANSFERASE ZDHHC4-RELATED (PTHR22883:SF161)		Danio rerio
DANRE|ZFIN=ZDB-GENE-050309-106|UniProtKB=E9QIN7	cep170ab	Uncharacterized protein;cep170ab;ortholog	CENTROSOMAL PROTEIN OF 170 KDA (PTHR15715:SF31)		Danio rerio
DANRE|ZFIN=ZDB-GENE-081105-71|UniProtKB=F1R7P0	dennd2c	Uncharacterized protein;dennd2c;ortholog	DENN DOMAIN-CONTAINING PROTEIN 2C (PTHR15288:SF13)		Danio rerio
DANRE|ZFIN=ZDB-GENE-110913-133|UniProtKB=H0WEY2	znf981	Uncharacterized protein;znf981;ortholog	ZINC FINGER PROTEIN 22 (PTHR24409:SF167)		Danio rerio
DANRE|ZFIN=ZDB-GENE-050913-156|UniProtKB=Q5SPR8	esco2	N-acetyltransferase ESCO2;esco2;ortholog	N-ACETYLTRANSFERASE ESCO2 (PTHR11076:SF49)		Danio rerio		chromosome segregation(GO:0007059);mitosis(GO:0007067)
DANRE|ZFIN=ZDB-GENE-980605-9|UniProtKB=Q5PR60	ube2kb	Ube2k protein;ube2kb;ortholog	UBIQUITIN-CONJUGATING ENZYME E2 K (PTHR24067:SF224)		Danio rerio	protein binding(GO:0005515)	catabolic process(GO:0009056);cellular process(GO:0009987);cellular protein modification process(GO:0006464);proteolysis(GO:0006508)	cytoplasm(GO:0005737);nucleus(GO:0005634)
DANRE|ZFIN=ZDB-GENE-050506-30|UniProtKB=Q6NWF4	vps25	Vacuolar protein-sorting-associated protein 25;vps25;ortholog	VACUOLAR PROTEIN-SORTING-ASSOCIATED PROTEIN 25 (PTHR13149:SF1)		Danio rerio	protein binding(GO:0005515)	catabolic process(GO:0009056);cellular process(GO:0009987);protein localization(GO:0008104);protein targeting(GO:0006605);proteolysis(GO:0006508);vesicle-mediated transport(GO:0016192)	cytoplasm(GO:0005737);endosome(GO:0005768);membrane(GO:0016020);protein complex(GO:0043234)
DANRE|ZFIN=ZDB-GENE-040426-1486|UniProtKB=Q6P6Y4	rabgef1	Uncharacterized protein;rabgef1;ortholog	RAB5 GDP/GTP EXCHANGE FACTOR (PTHR23101:SF82)	guanyl-nucleotide exchange factor(PC00113);membrane trafficking regulatory protein(PC00151)	Danio rerio	guanyl-nucleotide exchange factor activity(GO:0005085);protein binding(GO:0005515);small GTPase regulator activity(GO:0005083)	endocytosis(GO:0006897);intracellular protein transport(GO:0006886)
DANRE|ZFIN=ZDB-GENE-030311-1|UniProtKB=Q98SV1	sepp1a	Selenoprotein Pa;sepp1a;ortholog	SELENOPROTEIN P (PTHR10105:SF5)	extracellular matrix glycoprotein(PC00100)	Danio rerio		metabolic process(GO:0008152)	extracellular region(GO:0005576)
DANRE|ZFIN=ZDB-GENE-131127-212|UniProtKB=E7FAS2	nudt7	Uncharacterized protein;nudt7;ortholog	PEROXISOMAL COENZYME A DIPHOSPHATASE NUDT7 (PTHR12992:SF20)	phosphatase(PC00181)	Danio rerio	hydrolase activity(GO:0016787)	phosphate-containing compound metabolic process(GO:0006796)
DANRE|ZFIN=ZDB-GENE-040426-811|UniProtKB=Q803F6	rpsa	40S ribosomal protein SA;rpsa;ortholog	40S RIBOSOMAL PROTEIN SA (PTHR11489:SF12)		Danio rerio	structural constituent of ribosome(GO:0003735)	RNA localization(GO:0006403);biosynthetic process(GO:0009058);cellular component biogenesis(GO:0044085);cellular process(GO:0009987);nitrogen compound metabolic process(GO:0006807);nuclear transport(GO:0051169);nucleobase-containing compound transport(GO:0015931);organelle organization(GO:0006996);rRNA metabolic process(GO:0016072);translation(GO:0006412)	cytosol(GO:0005829);organelle(GO:0043226);ribosome(GO:0005840)
DANRE|ZFIN=ZDB-GENE-030909-5|UniProtKB=Q7ZYX1	aktip	AKT-interacting protein;aktip;ortholog	AKT-INTERACTING PROTEIN (PTHR24067:SF209)		Danio rerio	protein binding(GO:0005515)	cellular process(GO:0009987);cellular protein modification process(GO:0006464)	cytoplasm(GO:0005737)
DANRE|ZFIN=ZDB-GENE-060427-1|UniProtKB=E9QD90	rrp9	Uncharacterized protein;rrp9;ortholog	U3 SMALL NUCLEOLAR RNA-INTERACTING PROTEIN 2 (PTHR19865:SF2)		Danio rerio	RNA binding(GO:0003723)	cellular component biogenesis(GO:0044085);cellular process(GO:0009987);nitrogen compound metabolic process(GO:0006807);rRNA metabolic process(GO:0016072)	intracellular(GO:0005622);ribonucleoprotein complex(GO:0030529)
DANRE|ZFIN=ZDB-GENE-090312-183|UniProtKB=K7DYI8	camta1a	Uncharacterized protein;camta1a;ortholog	CALMODULIN-BINDING TRANSCRIPTION ACTIVATOR 1 (PTHR23335:SF17)	transcription factor(PC00218)	Danio rerio	sequence-specific DNA binding RNA polymerase II transcription factor activity(GO:0000981)	biosynthetic process(GO:0009058);cellular process(GO:0009987);nitrogen compound metabolic process(GO:0006807)	intracellular(GO:0005622);nucleus(GO:0005634)
DANRE|ZFIN=ZDB-GENE-030131-5364|UniProtKB=F1RBR0	eif2b5	Uncharacterized protein;eif2b5;ortholog	TRANSLATION INITIATION FACTOR EIF-2B SUBUNIT EPSILON (PTHR22572:SF134)	guanyl-nucleotide exchange factor(PC00113);nucleotidyltransferase(PC00174);translation initiation factor(PC00224)	Danio rerio	guanyl-nucleotide exchange factor activity(GO:0005085);nucleotidyltransferase activity(GO:0016779);protein binding(GO:0005515);small GTPase regulator activity(GO:0005083);translation initiation factor activity(GO:0003743)	glycogen metabolic process(GO:0005977);monosaccharide metabolic process(GO:0005996);phospholipid metabolic process(GO:0006644)
DANRE|ZFIN=ZDB-GENE-060825-273|UniProtKB=F1Q8E1	zgc:153733	Uncharacterized protein;zgc:153733;ortholog	SUBFAMILY NOT NAMED (PTHR22902:SF24)		Danio rerio
DANRE|ZFIN=ZDB-GENE-040718-229|UniProtKB=F1R304	rgs17	Uncharacterized protein;rgs17;ortholog	REGULATOR OF G-PROTEIN SIGNALING 17 (PTHR10845:SF192)	G-protein modulator(PC00022)	Danio rerio	GTPase activity(GO:0003924);enzyme activator activity(GO:0008047);protein binding(GO:0005515);pyrophosphatase activity(GO:0016462)	anatomical structure morphogenesis(GO:0009653);catabolic process(GO:0009056);cell death(GO:0008219);cell differentiation(GO:0030154);cell surface receptor signaling pathway(GO:0007166);dorsal/ventral axis specification(GO:0009950);embryo development(GO:0009790);nitrogen compound metabolic process(GO:0006807);nuclear transport(GO:0051169);protein localization(GO:0008104);protein targeting(GO:00066…	cell projection(GO:0042995);cytoplasm(GO:0005737);cytoplasmic membrane-bounded vesicle(GO:0016023);microtubule(GO:0005874);plasma membrane(GO:0005886);synapse(GO:0045202)
DANRE|Ensembl=ENSDARG00000075730|UniProtKB=B8A556	dnph1	2'-deoxynucleoside 5'-phosphate N-hydrolase 1;dnph1;ortholog	2'-DEOXYNUCLEOSIDE 5'-PHOSPHATE N-HYDROLASE 1 (PTHR15364:SF3)		Danio rerio
DANRE|ZFIN=ZDB-GENE-030804-28|UniProtKB=Q7T2V2	sult1st3	Cytosolic sulfotransferase 3;sult1st3;ortholog	CYTOSOLIC SULFOTRANSFERASE 1-RELATED (PTHR11783:SF138)	transferase(PC00220)	Danio rerio	transferase activity(GO:0016740)	sulfur compound metabolic process(GO:0006790)
DANRE|ZFIN=ZDB-GENE-030131-2283|UniProtKB=Q5VK49	bnip3la	BCL2/adenovirus E1B interacting protein 3-like, 2;bnip3la;ortholog	BCL2/ADENOVIRUS E1B INTERACTING PROTEIN 3-LIKE, 2 (PTHR15186:SF10)		Danio rerio		apoptotic process(GO:0006915);immune system process(GO:0002376);mitochondrial transport(GO:0006839);mitochondrion organization(GO:0007005);regulation of biological process(GO:0050789);response to biotic stimulus(GO:0009607);response to stress(GO:0006950);signal transduction(GO:0007165)	cytoplasm(GO:0005737);endoplasmic reticulum(GO:0005783);membrane(GO:0016020);mitochondrion(GO:0005739);nuclear envelope(GO:0005635)
DANRE|ZFIN=ZDB-GENE-041010-186|UniProtKB=F1R0E7	mogat2	Uncharacterized protein;mogat2;ortholog	2-ACYLGLYCEROL O-ACYLTRANSFERASE 2 (PTHR12317:SF42)	acyltransferase(PC00042)	Danio rerio	transferase activity, transferring acyl groups(GO:0016746)	acyl-CoA metabolic process(GO:0006637)
DANRE|ZFIN=ZDB-GENE-030131-2209|UniProtKB=E9QCB3	mtg2	Uncharacterized protein;mtg2;ortholog	MITOCHONDRIAL RIBOSOME-ASSOCIATED GTPASE 2 (PTHR11702:SF37)	small GTPase(PC00208)	Danio rerio	GTPase activity(GO:0003924);protein binding(GO:0005515)
DANRE|ZFIN=ZDB-GENE-031002-10|UniProtKB=Q5YLG6	rhov	Novel protein similar to vertebrate ras homolog gene family, member V (RHOV);rhov;ortholog	RHO-RELATED GTP-BINDING PROTEIN RHOV (PTHR24072:SF186)	small GTPase(PC00208)	Danio rerio	GTPase activity(GO:0003924);protein binding(GO:0005515)	G-protein coupled receptor signaling pathway(GO:0007186);intracellular protein transport(GO:0006886);intracellular signal transduction(GO:0035556);receptor-mediated endocytosis(GO:0006898)
DANRE|ZFIN=ZDB-GENE-060810-70|UniProtKB=A9JRU2	pdp1	Uncharacterized protein;pdp1;ortholog	[PYRUVATE DEHYDROGENASE [ACETYL-TRANSFERRING]]-PHOSPHATASE 1, MITOCHONDRIAL (PTHR13832:SF382)	kinase inhibitor(PC00139);protein phosphatase(PC00195)	Danio rerio	kinase inhibitor activity(GO:0019210);phosphoprotein phosphatase activity(GO:0004721);protein binding(GO:0005515)	MAPK cascade(GO:0000165);glycolysis(GO:0006096);protein phosphorylation(GO:0006468)
DANRE|ZFIN=ZDB-GENE-041010-10|UniProtKB=Q5XJ41	pttg1ipb	Pituitary tumor-transforming 1 interacting protein;pttg1ipb;ortholog	PITUITARY TUMOR-TRANSFORMING 1 INTERACTING PROTEIN (PTHR15191:SF6)		Danio rerio
DANRE|ZFIN=ZDB-GENE-041010-127|UniProtKB=F1QAY0	raly	Uncharacterized protein;raly;ortholog	RNA-BINDING PROTEIN RALY (PTHR13968:SF29)	mRNA processing factor(PC00147);ribonucleoprotein(PC00201)	Danio rerio			intracellular(GO:0005622);nucleus(GO:0005634)
DANRE|ZFIN=ZDB-GENE-040912-80|UniProtKB=Q66JN8	rsg1	REM2- and Rab-like small GTPase 1;rsg1;ortholog	REM2- AND RAB-LIKE SMALL GTPASE 1 (PTHR14983:SF2)		Danio rerio
DANRE|ZFIN=ZDB-GENE-041010-130|UniProtKB=B8JKI0	pcnp	Uncharacterized protein;pcnp;ortholog	PEST PROTEOLYTIC SIGNAL-CONTAINING NUCLEAR PROTEIN (PTHR16523:SF7)		Danio rerio
DANRE|ZFIN=ZDB-GENE-090312-150|UniProtKB=F1R4Z9	pcnxl2	Uncharacterized protein;pcnxl2;ortholog	PECANEX-LIKE PROTEIN 2 (PTHR12372:SF9)		Danio rerio		ectoderm development(GO:0007398);nervous system development(GO:0007399)
DANRE|ZFIN=ZDB-GENE-040426-2220|UniProtKB=Q6NX92	ptp4a3	Protein tyrosine phosphatase type IVA, member 3;ptp4a3;ortholog	PROTEIN TYROSINE PHOSPHATASE TYPE IVA 3 (PTHR23339:SF91)	protein phosphatase(PC00195)	Danio rerio	phosphoprotein phosphatase activity(GO:0004721)	cellular component movement(GO:0006928);cellular protein modification process(GO:0006464);localization(GO:0051179);locomotion(GO:0040011);phosphate-containing compound metabolic process(GO:0006796);single-multicellular organism process(GO:0044707)	cytoplasm(GO:0005737);nucleus(GO:0005634)
DANRE|ZFIN=ZDB-GENE-040426-990|UniProtKB=Q7ZUX3	wdr45	WD repeat domain phosphoinositide-interacting protein 4;wdr45;ortholog	WD REPEAT DOMAIN PHOSPHOINOSITIDE-INTERACTING PROTEIN 4 (PTHR11227:SF35)		Danio rerio	lipid binding(GO:0008289)	biosynthetic process(GO:0009058);catabolic process(GO:0009056);cell communication(GO:0007154);cellular component biogenesis(GO:0044085);organelle organization(GO:0006996);protein lipidation(GO:0006497);protein localization(GO:0008104);response to external stimulus(GO:0009605);response to stress(GO:0006950)	cytosol(GO:0005829);membrane(GO:0016020)
DANRE|ZFIN=ZDB-GENE-040426-2076|UniProtKB=A8KBZ9	xpnpep3	Uncharacterized protein;xpnpep3;ortholog	XAA-PRO AMINOPEPTIDASE 3-RELATED (PTHR43226:SF3)	metalloprotease(PC00153);nucleic acid binding(PC00171);transcription factor(PC00218)	Danio rerio	metallopeptidase activity(GO:0008237);sequence-specific DNA binding transcription factor activity(GO:0003700)	cellular protein modification process(GO:0006464);proteolysis(GO:0006508);translation(GO:0006412)
DANRE|ZFIN=ZDB-GENE-030131-6122|UniProtKB=Q4V8W1	spsb1	SplA/ryanodine receptor domain and SOCS box containing 1;spsb1;ortholog	SPRY DOMAIN-CONTAINING SOCS BOX PROTEIN 1 (PTHR12245:SF16)		Danio rerio		cell surface receptor signaling pathway(GO:0007166);intracellular signal transduction(GO:0035556)
DANRE|ZFIN=ZDB-GENE-061013-662|UniProtKB=B8K0C8	fblim1	Uncharacterized protein;fblim1;ortholog	FILAMIN-BINDING LIM PROTEIN 1 (PTHR24207:SF3)	actin family cytoskeletal protein(PC00041);cell junction protein(PC00070);kinase modulator(PC00140);transcription cofactor(PC00217)	Danio rerio	kinase regulator activity(GO:0019207);sequence-specific DNA binding transcription factor activity(GO:0003700);structural constituent of cytoskeleton(GO:0005200);transcription cofactor activity(GO:0003712)	anatomical structure morphogenesis(GO:0009653);cell cycle(GO:0007049);muscle organ development(GO:0007517)	intracellular(GO:0005622);plasma membrane(GO:0005886)
DANRE|ZFIN=ZDB-GENE-041008-187|UniProtKB=E7EZD6	usp4	Ubiquitin carboxyl-terminal hydrolase;usp4;ortholog	UBIQUITIN CARBOXYL-TERMINAL HYDROLASE 4 (PTHR24006:SF592)		Danio rerio			intracellular(GO:0005622);nucleus(GO:0005634)
DANRE|ZFIN=ZDB-GENE-090313-43|UniProtKB=F1R6G0	palb2	Uncharacterized protein;palb2;ortholog	PARTNER AND LOCALIZER OF BRCA2 (PTHR14662:SF3)		Danio rerio
DANRE|ZFIN=ZDB-GENE-040825-1|UniProtKB=Q6DRF0	rnf113a	Ring finger protein 113A;rnf113a;ortholog	PROTEIN RNF113A1-RELATED (PTHR12930:SF4)	nucleic acid binding(PC00171);ubiquitin-protein ligase(PC00234)	Danio rerio		RNA splicing, via transesterification reactions(GO:0000375);cellular process(GO:0009987);mRNA splicing, via spliceosome(GO:0000398);nitrogen compound metabolic process(GO:0006807)	intracellular(GO:0005622);nucleus(GO:0005634);ribonucleoprotein complex(GO:0030529)
DANRE|ZFIN=ZDB-GENE-030131-4823|UniProtKB=Q7ZV35	med7	Mediator of RNA polymerase II transcription subunit 7;med7;ortholog	MEDIATOR OF RNA POLYMERASE II TRANSCRIPTION SUBUNIT 7 (PTHR15498:SF65)		Danio rerio	transcription cofactor activity(GO:0003712)	biosynthetic process(GO:0009058);cellular process(GO:0009987);nitrogen compound metabolic process(GO:0006807);regulation of transcription from RNA polymerase II promoter(GO:0006357)	intracellular(GO:0005622);nucleoplasm(GO:0005654);protein complex(GO:0043234)
DANRE|ZFIN=ZDB-GENE-050809-88|UniProtKB=E7EYG2	zgc:162472	Uncharacterized protein;zgc:162472;ortholog	TRANSCRIPTION FACTOR TFIIIB COMPONENT B'' HOMOLOG (PTHR22929:SF3)	translation initiation factor(PC00224)	Danio rerio	translation initiation factor activity(GO:0003743)
DANRE|ZFIN=ZDB-GENE-030131-5024|UniProtKB=F1QXP2	gna13a	Uncharacterized protein (Fragment);gna13a;ortholog	GUANINE NUCLEOTIDE-BINDING PROTEIN SUBUNIT ALPHA-13 (PTHR10218:SF271)	heterotrimeric G-protein(PC00117)	Danio rerio	GTPase activity(GO:0003924);adenylate cyclase activity(GO:0004016);phospholipase activity(GO:0004620);pyrophosphatase activity(GO:0016462);receptor binding(GO:0005102);signal transducer activity(GO:0004871)	G-protein coupled receptor signaling pathway(GO:0007186);biosynthetic process(GO:0009058);catabolic process(GO:0009056);cyclic nucleotide metabolic process(GO:0009187);intracellular signal transduction(GO:0035556);nitrogen compound metabolic process(GO:0006807);regulation of catalytic activity(GO:0050790);regulation of nucleobase-containing compound metabolic process(GO:0019219);regulation of pho…	cell projection(GO:0042995);heterotrimeric G-protein complex(GO:0005834);intracellular(GO:0005622);plasma membrane(GO:0005886)
DANRE|ZFIN=ZDB-GENE-030131-9805|UniProtKB=F1RDT1	ppp1r13ba	Uncharacterized protein;ppp1r13ba;ortholog	APOPTOSIS-STIMULATING OF P53 PROTEIN 1 (PTHR24131:SF13)	enzyme modulator(PC00095)	Danio rerio	protein binding(GO:0005515)	cell cycle(GO:0007049)
DANRE|ZFIN=ZDB-GENE-071212-1|UniProtKB=E7EYW2	epn2	Uncharacterized protein;epn2;ortholog	EPSIN-2 (PTHR12276:SF62)		Danio rerio		neurotransmitter secretion(GO:0007269);receptor-mediated endocytosis(GO:0006898);synaptic transmission(GO:0007268)
DANRE|ZFIN=ZDB-GENE-060810-45|UniProtKB=E9QGN2	mlh3	Uncharacterized protein;mlh3;ortholog	DNA MISMATCH REPAIR PROTEIN MLH3 (PTHR10073:SF44)	DNA binding protein(PC00009)	Danio rerio	pyrophosphatase activity(GO:0016462);single-stranded DNA binding(GO:0003697)	DNA repair(GO:0006281);catabolic process(GO:0009056);cellular process(GO:0009987);nitrogen compound metabolic process(GO:0006807);phosphate-containing compound metabolic process(GO:0006796);response to stress(GO:0006950)	intracellular(GO:0005622);nuclear chromosome(GO:0000228);nucleus(GO:0005634);protein complex(GO:0043234)
DANRE|ZFIN=ZDB-GENE-050522-64|UniProtKB=Q502H1	aamdc	Mth938 domain-containing protein;aamdc;ortholog	MTH938 DOMAIN-CONTAINING PROTEIN (PTHR15811:SF6)		Danio rerio
DANRE|ZFIN=ZDB-GENE-080815-4|UniProtKB=F1QNH1	ca12	Uncharacterized protein (Fragment);ca12;ortholog	CARBONIC ANHYDRASE 12 (PTHR18952:SF160)	dehydratase(PC00091)	Danio rerio	hydro-lyase activity(GO:0016836)
DANRE|ZFIN=ZDB-GENE-040302-1|UniProtKB=Q08BY1	med17	Mediator of RNA polymerase II transcription subunit 17;med17;ortholog	MEDIATOR OF RNA POLYMERASE II TRANSCRIPTION SUBUNIT 17 (PTHR13114:SF8)		Danio rerio
DANRE|ZFIN=ZDB-GENE-030729-33|UniProtKB=A4FVI3	oraov1	Oraov1 protein;oraov1;ortholog	ORAL CANCER-OVEREXPRESSED PROTEIN 1 (PTHR12900:SF9)		Danio rerio		DNA recombination(GO:0006310);DNA repair(GO:0006281);nitrogen compound metabolic process(GO:0006807);regulation of cell cycle(GO:0051726);reproduction(GO:0000003);response to stress(GO:0006950)	intracellular(GO:0005622);nuclear chromosome(GO:0000228);nucleus(GO:0005634);protein complex(GO:0043234)
DANRE|ZFIN=ZDB-GENE-040709-2|UniProtKB=F1QCJ8	cpsf1	Uncharacterized protein;cpsf1;ortholog	CLEAVAGE AND POLYADENYLATION SPECIFICITY FACTOR SUBUNIT 1 (PTHR10644:SF12)	damaged DNA-binding protein(PC00086);mRNA polyadenylation factor(PC00146)	Danio rerio	mRNA binding(GO:0003729)	cellular process(GO:0009987);mRNA polyadenylation(GO:0006378);nitrogen compound metabolic process(GO:0006807)	intracellular(GO:0005622);nucleus(GO:0005634)
DANRE|ZFIN=ZDB-GENE-040923-2|UniProtKB=Q7ZT82	rbfox1l	RNA binding protein fox-1 homolog 1-like;rbfox1l;ortholog	RNA BINDING PROTEIN FOX-1 HOMOLOG 1-LIKE (PTHR15597:SF36)	RNA binding protein(PC00031)	Danio rerio	mRNA binding(GO:0003729)	RNA splicing, via transesterification reactions(GO:0000375);cellular process(GO:0009987);mRNA splicing, via spliceosome(GO:0000398);nervous system development(GO:0007399);nitrogen compound metabolic process(GO:0006807);regulation of nucleobase-containing compound metabolic process(GO:0019219);single-multicellular organism process(GO:0044707)	cytoplasm(GO:0005737);nucleus(GO:0005634)
DANRE|ZFIN=ZDB-GENE-070216-3|UniProtKB=E7F4B9	wdr47a	Uncharacterized protein;wdr47a;ortholog	WD REPEAT-CONTAINING PROTEIN 47 (PTHR19863:SF7)		Danio rerio
DANRE|ZFIN=ZDB-GENE-050327-7|UniProtKB=B0V1R0	zgc:113363	Uncharacterized protein;zgc:113363;ortholog	MYOD FAMILY INHIBITOR DOMAIN-CONTAINING PROTEIN (PTHR15304:SF5)	transcription factor(PC00218)	Danio rerio	sequence-specific DNA binding transcription factor activity(GO:0003700)	regulation of transcription from RNA polymerase II promoter(GO:0006357)
DANRE|ZFIN=ZDB-GENE-020419-25|UniProtKB=Q8JGR4	rpl24	60S ribosomal protein L24;rpl24;ortholog	60S RIBOSOMAL PROTEIN L24 (PTHR10792:SF16)	ribosomal protein(PC00202)	Danio rerio	structural constituent of ribosome(GO:0003735)	biosynthetic process(GO:0009058);cellular component biogenesis(GO:0044085);cellular process(GO:0009987);organelle organization(GO:0006996);translation(GO:0006412)	cytosol(GO:0005829);organelle(GO:0043226);ribosome(GO:0005840)
DANRE|ZFIN=ZDB-GENE-050522-51|UniProtKB=Q503G8	slc38a6	Probable sodium-coupled neutral amino acid transporter 6;slc38a6;ortholog	SODIUM-COUPLED NEUTRAL AMINO ACID TRANSPORTER 6-RELATED (PTHR22950:SF451)	amino acid transporter(PC00046)	Danio rerio	amino acid transmembrane transporter activity(GO:0015171);transmembrane transporter activity(GO:0022857)	amino acid transport(GO:0006865);anion transport(GO:0006820);cellular process(GO:0009987)	Golgi apparatus(GO:0005794);cytoplasm(GO:0005737);integral to membrane(GO:0016021);plasma membrane(GO:0005886)
DANRE|ZFIN=ZDB-GENE-030131-848|UniProtKB=Q7ZTY4	rbb4l	Histone-binding protein RBBP7;rbbp7;ortholog	HISTONE-BINDING PROTEIN RBBP4-RELATED (PTHR22850:SF150)	receptor(PC00197)	Danio rerio	receptor activity(GO:0004872)	DNA repair(GO:0006281);cellular process(GO:0009987);chromatin organization(GO:0006325);intracellular protein transport(GO:0006886);mRNA splicing, via spliceosome(GO:0000398);peroxisomal transport(GO:0043574)
DANRE|Ensembl=ENSDARG00000090087|UniProtKB=H9GZE1	LOC571321	Uncharacterized protein (Fragment);LOC571321;ortholog	SUBFAMILY NOT NAMED (PTHR24106:SF205)	nucleic acid binding(PC00171);transcription cofactor(PC00217)	Danio rerio	sequence-specific DNA binding transcription factor activity(GO:0003700);transcription cofactor activity(GO:0003712)	antigen processing and presentation of peptide or polysaccharide antigen via MHC class II(GO:0002504);cellular defense response(GO:0006968);induction of apoptosis(GO:0006917);nucleobase-containing compound metabolic process(GO:0006139)
DANRE|ZFIN=ZDB-GENE-030131-6302|UniProtKB=B0S5D9	tm9sf2	Uncharacterized protein;tm9sf2;ortholog	TRANSMEMBRANE 9 SUPERFAMILY MEMBER 2 (PTHR10766:SF68)	transporter(PC00227)	Danio rerio	transmembrane transporter activity(GO:0022857)	intracellular protein transport(GO:0006886);phagocytosis(GO:0006909)
DANRE|ZFIN=ZDB-GENE-040426-2143|UniProtKB=Q7T334	mdh2	Malate dehydrogenase;mdh2;ortholog	MALATE DEHYDROGENASE, MITOCHONDRIAL (PTHR11540:SF35)	dehydrogenase(PC00092)	Danio rerio	oxidoreductase activity(GO:0016491)	carbohydrate metabolic process(GO:0005975);generation of precursor metabolites and energy(GO:0006091);tricarboxylic acid cycle(GO:0006099)
DANRE|ZFIN=ZDB-GENE-040426-1622|UniProtKB=A3KPL7	tmem170a	Transmembrane protein 170A;tmem170a;ortholog	TRANSMEMBRANE PROTEIN 170A (PTHR22779:SF8)		Danio rerio
DANRE|ZFIN=ZDB-GENE-080104-6|UniProtKB=A8WH79	il6st	Gp130 protein;il6st;ortholog	GP130 PROTEIN-RELATED (PTHR23036:SF116)	cytokine(PC00083);defense/immunity protein(PC00090)	Danio rerio	cytokine activity(GO:0005125)	B cell mediated immunity(GO:0019724);hemopoiesis(GO:0030097);nervous system development(GO:0007399)
DANRE|ZFIN=ZDB-GENE-050417-271|UniProtKB=F1Q993	asb5b	Uncharacterized protein;asb5b;ortholog	ANKYRIN REPEAT AND SOCS BOX PROTEIN 5 (PTHR24136:SF28)		Danio rerio
DANRE|ZFIN=ZDB-GENE-040426-1135|UniProtKB=Q6PGZ9	efna1a	Ephrin A1a;efna1a;ortholog	EPHRIN-A1 (PTHR11304:SF48)	membrane-bound signaling molecule(PC00152)	Danio rerio	receptor binding(GO:0005102)	cell differentiation(GO:0030154);cellular component morphogenesis(GO:0032989);cellular component movement(GO:0006928);locomotion(GO:0040011);nervous system development(GO:0007399);regulation of biological process(GO:0050789);response to external stimulus(GO:0009605);single-multicellular organism process(GO:0044707);transmembrane receptor protein tyrosine kinase signaling pathway(GO:0007169)	plasma membrane(GO:0005886)
DANRE|ZFIN=ZDB-GENE-040801-27|UniProtKB=R4GED3	sh3bgr	Uncharacterized protein;sh3bgr;ortholog	SH3 DOMAIN-BINDING GLUTAMIC ACID-RICH PROTEIN (PTHR12232:SF11)		Danio rerio
DANRE|ZFIN=ZDB-GENE-080220-27|UniProtKB=F1QS57	zmiz1a	Uncharacterized protein;zmiz1a;ortholog	ZINC FINGER MIZ DOMAIN-CONTAINING PROTEIN 1 (PTHR10782:SF51)	ligase(PC00142)	Danio rerio	ligase activity(GO:0016874)	cellular protein modification process(GO:0006464)
DANRE|ZFIN=ZDB-GENE-070112-1312|UniProtKB=F1QF66	cmtm8b	Uncharacterized protein;cmtm8b;ortholog	CKLF-LIKE MARVEL TRANSMEMBRANE DOMAIN-CONTAINING PROTEIN 8 (PTHR22776:SF74)	membrane traffic protein(PC00150)	Danio rerio		intracellular protein transport(GO:0006886);vesicle-mediated transport(GO:0016192)
DANRE|ZFIN=ZDB-GENE-080229-3|UniProtKB=B0V233	jam2b	Uncharacterized protein;jam2b;ortholog	SUBFAMILY NOT NAMED (PTHR12231:SF167)		Danio rerio
DANRE|ZFIN=ZDB-GENE-070705-262|UniProtKB=F1QW12	kremen1	Uncharacterized protein (Fragment);kremen1;ortholog	SUBFAMILY NOT NAMED (PTHR24269:SF19)		Danio rerio
DANRE|ZFIN=ZDB-GENE-061013-647|UniProtKB=Q08BB5	ctdspl2a	CTD small phosphatase-like protein 2-A;ctdspl2a;ortholog	CTD SMALL PHOSPHATASE-LIKE PROTEIN 2 (PTHR12210:SF92)		Danio rerio	phosphoprotein phosphatase activity(GO:0004721)	cellular process(GO:0009987);phosphate-containing compound metabolic process(GO:0006796)
DANRE|ZFIN=ZDB-GENE-991026-5|UniProtKB=Q9PVK5	ldha	L-lactate dehydrogenase A chain;ldha;ortholog	L-LACTATE DEHYDROGENASE A CHAIN (PTHR43128:SF4)	dehydrogenase(PC00092)	Danio rerio	oxidoreductase activity(GO:0016491)	glycolysis(GO:0006096);tricarboxylic acid cycle(GO:0006099)
DANRE|ZFIN=ZDB-GENE-060531-53|UniProtKB=A2BEV4	tagln3a	Tagln3 protein;tagln3a;ortholog	TRANSGELIN-2 (PTHR18959:SF66)	non-motor actin binding protein(PC00165)	Danio rerio	actin binding(GO:0003779);structural constituent of cytoskeleton(GO:0005200)	muscle contraction(GO:0006936)	actin cytoskeleton(GO:0015629);intracellular(GO:0005622)
DANRE|ZFIN=ZDB-GENE-040625-130|UniProtKB=F1R4A7	guk1a	Uncharacterized protein;guk1a;ortholog	SUBFAMILY NOT NAMED (PTHR23117:SF16)		Danio rerio
DANRE|ZFIN=ZDB-GENE-040426-691|UniProtKB=Q5RGV4	cbll1	Uncharacterized protein;cbll1;ortholog	E3 UBIQUITIN-PROTEIN LIGASE HAKAI (PTHR13480:SF3)	ligase(PC00142)	Danio rerio		cell adhesion(GO:0007155);cellular process(GO:0009987);cellular protein modification process(GO:0006464);regulation of biological process(GO:0050789)
DANRE|ZFIN=ZDB-GENE-061215-37|UniProtKB=F1R4Q5	ids	Uncharacterized protein;ids;ortholog	IDURONATE 2-SULFATASE (PTHR10342:SF244)	hydrolase(PC00121)	Danio rerio	hydrolase activity(GO:0016787)	phospholipid metabolic process(GO:0006644);polysaccharide metabolic process(GO:0005976);sulfur compound metabolic process(GO:0006790)
DANRE|ZFIN=ZDB-GENE-060322-10|UniProtKB=Q6KC03	st8sia4	Alpha-2,8-sialyltransferase ST8Sia IV (Fragment);st8sia4;ortholog	CMP-N-ACETYLNEURAMINATE-POLY-ALPHA-2,8-SIALYLTRANSFERASE (PTHR11987:SF38)		Danio rerio
DANRE|ZFIN=ZDB-GENE-040513-9|UniProtKB=M9MMF9	ighd	Uncharacterized protein (Fragment);ighd;ortholog	SUBFAMILY NOT NAMED (PTHR23266:SF154)		Danio rerio	antigen binding(GO:0003823);receptor binding(GO:0005102)	B cell mediated immunity(GO:0019724);cell recognition(GO:0008037);cell surface receptor signaling pathway(GO:0007166);cellular component organization(GO:0016043);complement activation(GO:0006956);defense response to bacterium(GO:0042742);phagocytosis(GO:0006909);protein metabolic process(GO:0019538);receptor-mediated endocytosis(GO:0006898);regulation of biological process(GO:0050789);response to…	extracellular space(GO:0005615);immunoglobulin complex(GO:0019814);plasma membrane(GO:0005886)
DANRE|ZFIN=ZDB-GENE-060818-36|UniProtKB=F8W4C7	emilin1b	Uncharacterized protein;emilin1b;ortholog	EMILIN-1 (PTHR15427:SF10)	extracellular matrix glycoprotein(PC00100)	Danio rerio		cellular process(GO:0009987)	extracellular region(GO:0005576)
DANRE|ZFIN=ZDB-GENE-030131-8805|UniProtKB=Q1LUX9	tbxas1	Uncharacterized protein;tbxas1;ortholog	THROMBOXANE-A SYNTHASE (PTHR24301:SF9)		Danio rerio
DANRE|ZFIN=ZDB-GENE-121214-46|UniProtKB=R4GEX5	adgre16	Uncharacterized protein (Fragment);adgre16;ortholog	SUBFAMILY NOT NAMED (PTHR12011:SF384)	G-protein coupled receptor(PC00021);antibacterial response protein(PC00051)	Danio rerio	receptor activity(GO:0004872)	B cell mediated immunity(GO:0019724);angiogenesis(GO:0001525);cellular process(GO:0009987);exocytosis(GO:0006887);heart development(GO:0007507);intracellular protein transport(GO:0006886);response to stress(GO:0006950)
DANRE|ZFIN=ZDB-GENE-061103-529|UniProtKB=B0UXV7	dnajc1	Uncharacterized protein;dnajc1;ortholog	DNAJ HOMOLOG SUBFAMILY C MEMBER 1 (PTHR24078:SF510)		Danio rerio
DANRE|ZFIN=ZDB-GENE-050522-145|UniProtKB=F1Q7Q6	marcksa	Uncharacterized protein;marcksa;ortholog	MYRISTOYLATED ALANINE-RICH C-KINASE SUBSTRATE (PTHR14353:SF11)		Danio rerio
DANRE|ZFIN=ZDB-GENE-011128-3|UniProtKB=Q5TZK8	jag2b	Delta-like protein;jag2b;ortholog	PROTEIN JAGGED-2 (PTHR24044:SF363)		Danio rerio	calcium ion binding(GO:0005509)	cell-cell adhesion(GO:0016337);cell-cell signaling(GO:0007267);cellular component movement(GO:0006928);ectoderm development(GO:0007398);immune system process(GO:0002376);signal transduction(GO:0007165)
DANRE|ZFIN=ZDB-GENE-040426-1390|UniProtKB=B8JKF4	obfc1	CST complex subunit STN1;obfc1;ortholog	CST COMPLEX SUBUNIT STN1 (PTHR13989:SF26)		Danio rerio
DANRE|ZFIN=ZDB-GENE-030131-5045|UniProtKB=F1Q6Z5	cnbpa	Uncharacterized protein;cnbpa;ortholog	CELLULAR NUCLEIC ACID-BINDING PROTEIN (PTHR23002:SF80)	nucleic acid binding(PC00171)	Danio rerio	nucleic acid binding(GO:0003676)	nucleobase-containing compound metabolic process(GO:0006139);steroid metabolic process(GO:0008202)
DANRE|ZFIN=ZDB-GENE-010226-3|UniProtKB=F1QDI3	gfra1b	Uncharacterized protein;gfra1b;ortholog	GDNF FAMILY RECEPTOR ALPHA-1 (PTHR10269:SF21)		Danio rerio
DANRE|ZFIN=ZDB-GENE-030616-220|UniProtKB=F1R9Z7	atmin	Uncharacterized protein;atmin;ortholog	ATM INTERACTOR (PTHR10593:SF95)	non-receptor serine/threonine protein kinase(PC00167)	Danio rerio	protein kinase activity(GO:0004672)	rRNA metabolic process(GO:0016072)
DANRE|ZFIN=ZDB-GENE-040426-2315|UniProtKB=Q6NWH2	marcksl1b	MARCKS-like 2;marcksl1b;ortholog	MARCKS-RELATED PROTEIN (PTHR14353:SF10)	non-motor actin binding protein(PC00165);signaling molecule(PC00207);structural protein(PC00211)	Danio rerio	actin binding(GO:0003779);receptor binding(GO:0005102);structural constituent of cytoskeleton(GO:0005200)	cellular process(GO:0009987)	intracellular(GO:0005622)
DANRE|ZFIN=ZDB-GENE-050419-163|UniProtKB=Q1LVA7	kcne4	Uncharacterized protein;kcne4;ortholog	POTASSIUM VOLTAGE-GATED CHANNEL SUBFAMILY E MEMBER 4 (PTHR15282:SF13)		Danio rerio
DANRE|ZFIN=ZDB-GENE-990415-87|UniProtKB=Q6DG93	gap43	Gap43 protein;gap43;ortholog	NEUROMODULIN (PTHR10699:SF23)		Danio rerio			cell projection(GO:0042995);cytoskeleton(GO:0005856);intracellular(GO:0005622);synapse(GO:0045202)
DANRE|ZFIN=ZDB-GENE-130530-794|UniProtKB=E7FDB4	ngef	Uncharacterized protein;ngef;ortholog	EPHEXIN-1 (PTHR12845:SF15)		Danio rerio
DANRE|ZFIN=ZDB-GENE-030616-382|UniProtKB=B5LZ08	adrbk2	G-protein coupled receptor kinase 2/3;adrbk2;ortholog	G-PROTEIN COUPLED RECEPTOR KINASE 2/3 (PTHR24355:SF36)		Danio rerio
DANRE|ZFIN=ZDB-GENE-990415-200|UniProtKB=P26630	pax6a	Paired box protein Pax-6;pax6a;ortholog	PAIRED BOX PROTEIN PAX-6 (PTHR24329:SF425)	DNA binding protein(PC00009);homeobox transcription factor(PC00119)	Danio rerio	sequence-specific DNA binding transcription factor activity(GO:0003700)	ectoderm development(GO:0007398);mesoderm development(GO:0007498);muscle organ development(GO:0007517);nervous system development(GO:0007399);regulation of transcription from RNA polymerase II promoter(GO:0006357);segment specification(GO:0007379);skeletal system development(GO:0001501)
DANRE|ZFIN=ZDB-GENE-131127-498|UniProtKB=F1R4W0	grem2a	Uncharacterized protein (Fragment);grem2a;ortholog	GREMLIN-2 (PTHR15283:SF9)		Danio rerio
DANRE|ZFIN=ZDB-GENE-070912-699|UniProtKB=B0V138	kcnh2a	Uncharacterized protein;kcnh2a;ortholog	POTASSIUM VOLTAGE-GATED CHANNEL SUBFAMILY H MEMBER 6 (PTHR10217:SF579)	cyclic nucleotide-gated ion channel(PC00080);voltage-gated potassium channel(PC00242)	Danio rerio	voltage-gated potassium channel activity(GO:0005249)	blood circulation(GO:0008015);cellular process(GO:0009987);regulation of biological process(GO:0050789)	integral to membrane(GO:0016021);plasma membrane(GO:0005886)
DANRE|ZFIN=ZDB-GENE-040426-1318|UniProtKB=Q6PFT9	apbb1ip	Amyloid beta A4 precursor protein-binding family B member 1-interacting protein;apbb1ip;ortholog	AMYLOID BETA A4 PRECURSOR PROTEIN-BINDING FAMILY B MEMBER 1-INTERACTING PROTEIN (PTHR11243:SF28)		Danio rerio
DANRE|ZFIN=ZDB-GENE-041111-200|UniProtKB=Q1LVP9	hpse	Uncharacterized protein;hpse;ortholog	HEPARANASE (PTHR14363:SF27)	glycosidase(PC00110)	Danio rerio	hydrolase activity, hydrolyzing N-glycosyl compounds(GO:0016799)
DANRE|ZFIN=ZDB-GENE-031219-4|UniProtKB=F1R936	fa2h	Fatty acid 2-hydroxylase;fa2h;ortholog	FATTY ACID 2-HYDROXYLASE (PTHR12863:SF4)	hydroxylase(PC00122)	Danio rerio	oxidoreductase activity(GO:0016491)	cellular process(GO:0009987);fatty acid metabolic process(GO:0006631)	cytoplasm(GO:0005737);endoplasmic reticulum(GO:0005783)
DANRE|ZFIN=ZDB-GENE-050314-5|UniProtKB=E7F9P9	dnmt3aa	Uncharacterized protein;dnmt3aa;ortholog	DNA (CYTOSINE-5)-METHYLTRANSFERASE 3A (PTHR23068:SF17)		Danio rerio
DANRE|ZFIN=ZDB-GENE-040630-5|UniProtKB=B3DGS0	nfe2l1a	Nfe2l1 protein;nfe2l1a;ortholog	NFE2L1 PROTEIN-RELATED (PTHR24411:SF48)	non-motor actin binding protein(PC00165);nucleic acid binding(PC00171);serine protease(PC00203);transcription factor(PC00218)	Danio rerio	sequence-specific DNA binding transcription factor activity(GO:0003700)	biosynthetic process(GO:0009058);cellular process(GO:0009987);nitrogen compound metabolic process(GO:0006807);regulation of transcription from RNA polymerase II promoter(GO:0006357)	cytoplasm(GO:0005737);nucleus(GO:0005634)
DANRE|Ensembl=ENSDARG00000035122|UniProtKB=A5WUN7	camsap1b	Calmodulin-regulated spectrin-associated protein 1-B;camsap1b;ortholog	CALMODULIN-REGULATED SPECTRIN-ASSOCIATED PROTEIN 1 (PTHR21595:SF8)		Danio rerio
DANRE|ZFIN=ZDB-GENE-050913-93|UniProtKB=Q4V909	ccdc22	Coiled-coil domain-containing protein 22;ccdc22;ortholog	COILED-COIL DOMAIN-CONTAINING PROTEIN 22 (PTHR15668:SF5)		Danio rerio		catabolic process(GO:0009056);cellular process(GO:0009987);cellular protein modification process(GO:0006464);proteolysis(GO:0006508);regulation of biological process(GO:0050789)
DANRE|ZFIN=ZDB-GENE-060929-340|UniProtKB=F1Q5E2	cox7a1	Uncharacterized protein;cox7a1;ortholog	CYTOCHROME C OXIDASE SUBUNIT 7A2, MITOCHONDRIAL-RELATED (PTHR10510:SF16)	oxidase(PC00175)	Danio rerio	oxidoreductase activity(GO:0016491)	oxidative phosphorylation(GO:0006119);respiratory electron transport chain(GO:0022904)	cytoplasm(GO:0005737)
DANRE|ZFIN=ZDB-GENE-040801-142|UniProtKB=Q6DBY2	naa50	N-alpha-acetyltransferase 50;naa50;ortholog	N-ALPHA-ACETYLTRANSFERASE 50 (PTHR42919:SF8)	acetyltransferase(PC00038)	Danio rerio	acetyltransferase activity(GO:0016407)	cellular process(GO:0009987);protein acetylation(GO:0006473)	intracellular(GO:0005622);protein complex(GO:0043234)
DANRE|ZFIN=ZDB-GENE-060531-160|UniProtKB=A2CET2	napaa	Uncharacterized protein;napaa;ortholog	ALPHA-SOLUBLE NSF ATTACHMENT PROTEIN (PTHR13768:SF20)	membrane traffic protein(PC00150)	Danio rerio	protein binding(GO:0005515)	cellular component organization(GO:0016043);cellular process(GO:0009987);intracellular protein transport(GO:0006886);protein localization(GO:0008104);vesicle-mediated transport(GO:0016192)	SNARE complex(GO:0031201);cytoplasm(GO:0005737);membrane(GO:0016020);vacuole(GO:0005773)
DANRE|ZFIN=ZDB-GENE-040426-1035|UniProtKB=Q7ZWE7	nol12	Nucleolar protein 12;nol12;ortholog	NUCLEOLAR PROTEIN 12 (PTHR14577:SF1)		Danio rerio
DANRE|Ensembl=ENSDARG00000098826|UniProtKB=E7F5P3	plcl2	Phosphoinositide phospholipase C;plcl2;ortholog	INACTIVE PHOSPHOLIPASE C-LIKE PROTEIN 2 (PTHR10336:SF138)	calcium-binding protein(PC00060);guanyl-nucleotide exchange factor(PC00113);phospholipase(PC00186);signaling molecule(PC00207)	Danio rerio	calcium ion binding(GO:0005509);guanyl-nucleotide exchange factor activity(GO:0005085);phospholipase activity(GO:0004620);receptor binding(GO:0005102);small GTPase regulator activity(GO:0005083)	G-protein coupled receptor signaling pathway(GO:0007186);intracellular signal transduction(GO:0035556);phospholipid metabolic process(GO:0006644)
DANRE|ZFIN=ZDB-GENE-030710-3|UniProtKB=F1R540	rtn1b	Reticulon;rtn1b;ortholog	RETICULON-1 (PTHR10994:SF117)	membrane traffic protein(PC00150)	Danio rerio
DANRE|ZFIN=ZDB-GENE-080423-1|UniProtKB=X1WCS2	myo18ab	Uncharacterized protein;myo18ab;ortholog	UNCONVENTIONAL MYOSIN-XVIIIA (PTHR13140:SF575)	G-protein modulator(PC00022);actin binding motor protein(PC00040);cell junction protein(PC00070)	Danio rerio	enzyme regulator activity(GO:0030234);motor activity(GO:0003774);protein binding(GO:0005515);structural constituent of cytoskeleton(GO:0005200)	cellular component morphogenesis(GO:0032989);cellular component movement(GO:0006928);cytokinesis(GO:0000910);intracellular protein transport(GO:0006886);intracellular signal transduction(GO:0035556);mesoderm development(GO:0007498);mitosis(GO:0007067);muscle contraction(GO:0006936);muscle organ development(GO:0007517);sensory perception of sound(GO:0007605);sensory perception(GO:0007600);vesicle-…	actin cytoskeleton(GO:0015629);cell junction(GO:0030054);intracellular(GO:0005622);plasma membrane(GO:0005886)
DANRE|ZFIN=ZDB-GENE-040426-930|UniProtKB=Q7ZUT5	arpp19b	Uncharacterized protein;arpp19b;ortholog	CAMP-REGULATED PHOSPHOPROTEIN 19 (PTHR10358:SF11)		Danio rerio
DANRE|Ensembl=ENSDARG00000075247|UniProtKB=E7F5P3	plcl2	Phosphoinositide phospholipase C;plcl2;ortholog	INACTIVE PHOSPHOLIPASE C-LIKE PROTEIN 2 (PTHR10336:SF138)	calcium-binding protein(PC00060);guanyl-nucleotide exchange factor(PC00113);phospholipase(PC00186);signaling molecule(PC00207)	Danio rerio	calcium ion binding(GO:0005509);guanyl-nucleotide exchange factor activity(GO:0005085);phospholipase activity(GO:0004620);receptor binding(GO:0005102);small GTPase regulator activity(GO:0005083)	G-protein coupled receptor signaling pathway(GO:0007186);intracellular signal transduction(GO:0035556);phospholipid metabolic process(GO:0006644)
DANRE|ZFIN=ZDB-GENE-080220-52|UniProtKB=A9JTG5	rbck1	RanBP-type and C3HC4-type zinc finger-containing protein 1;rbck1;ortholog	SHARPIN (PTHR22770:SF41)	ubiquitin-protein ligase(PC00234)	Danio rerio	ubiquitin-protein ligase activity(GO:0004842)	immune system process(GO:0002376);proteolysis(GO:0006508)
DANRE|ZFIN=ZDB-GENE-040426-1575|UniProtKB=F1Q4U1	tm9sf4	Uncharacterized protein;tm9sf4;ortholog	TRANSMEMBRANE 9 SUPERFAMILY MEMBER 4 (PTHR10766:SF61)	transporter(PC00227)	Danio rerio	transmembrane transporter activity(GO:0022857)	intracellular protein transport(GO:0006886);phagocytosis(GO:0006909)
DANRE|ZFIN=ZDB-GENE-060421-8213|UniProtKB=E7F8V4	tnfrsf9a	Uncharacterized protein;tnfrsf9a;ortholog	TUMOR NECROSIS FACTOR RECEPTOR SUPERFAMILY MEMBER 9 (PTHR23097:SF156)	tumor necrosis factor receptor(PC00230)	Danio rerio	protein binding(GO:0005515);signal transducer activity(GO:0004871);tumor necrosis factor-activated receptor activity(GO:0005031)	apoptotic process(GO:0006915);cell proliferation(GO:0008283);cytokine-mediated signaling pathway(GO:0019221);immune response(GO:0006955);regulation of biological process(GO:0050789);response to biotic stimulus(GO:0009607);response to stress(GO:0006950);single-multicellular organism process(GO:0044707)	integral to membrane(GO:0016021);plasma membrane(GO:0005886)
DANRE|ZFIN=ZDB-GENE-040218-1|UniProtKB=Q8JHF0	psenen	Gamma-secretase subunit PEN-2;psenen;ortholog	GAMMA-SECRETASE SUBUNIT PEN-2 (PTHR16318:SF1)		Danio rerio			plasma membrane(GO:0005886);protein complex(GO:0043234)
DANRE|ZFIN=ZDB-GENE-060503-788|UniProtKB=A5PMY1	rims3	Uncharacterized protein;rims3;ortholog	REGULATING SYNAPTIC MEMBRANE EXOCYTOSIS PROTEIN 3 (PTHR12157:SF28)	G-protein modulator(PC00022)	Danio rerio	protein binding(GO:0005515);small GTPase regulator activity(GO:0005083)	intracellular protein transport(GO:0006886);sensory perception(GO:0007600);synaptic transmission(GO:0007268);synaptic vesicle exocytosis(GO:0016079);visual perception(GO:0007601)
DANRE|ZFIN=ZDB-GENE-060503-301|UniProtKB=E9QIL2	magi3b	Uncharacterized protein;magi3b;ortholog	MEMBRANE-ASSOCIATED GUANYLATE KINASE, WW AND PDZ DOMAIN-CONTAINING PROTEIN 3 (PTHR10316:SF57)	cell junction protein(PC00070);nucleotide kinase(PC00172)	Danio rerio	nucleotide kinase activity(GO:0019201)	intracellular signal transduction(GO:0035556);neurological system process(GO:0050877);synaptic transmission(GO:0007268)	cell junction(GO:0030054);plasma membrane(GO:0005886)
DANRE|ZFIN=ZDB-GENE-040910-5|UniProtKB=A0PJQ5	rab36	RAB36, member RAS oncogene family;rab36;ortholog	RAS-RELATED PROTEIN RAB-36 (PTHR24073:SF692)		Danio rerio
DANRE|ZFIN=ZDB-GENE-040801-100|UniProtKB=F1QQV8	trim101	Uncharacterized protein;trim101;ortholog	TRIPARTITE MOTIF-CONTAINING 55A (PTHR24103:SF552)	ubiquitin-protein ligase(PC00234)	Danio rerio	ubiquitin-protein ligase activity(GO:0004842)	cellular protein modification process(GO:0006464)
DANRE|ZFIN=ZDB-GENE-081105-182|UniProtKB=F8W4E0	ednrbb	Uncharacterized protein (Fragment);ednrbb;ortholog	ENDOTHELIN B RECEPTOR (PTHR24243:SF147)	G-protein coupled receptor(PC00021)	Danio rerio	receptor activity(GO:0004872)	blood circulation(GO:0008015);cellular glucose homeostasis(GO:0001678);cellular process(GO:0009987);monosaccharide metabolic process(GO:0005996);muscle contraction(GO:0006936);nervous system development(GO:0007399);regulation of vasoconstriction(GO:0019229);response to stress(GO:0006950);sensory perception(GO:0007600)
DANRE|ZFIN=ZDB-GENE-040426-1435|UniProtKB=Q6PHD6	ilk	Integrin linked kinase;ilk;ortholog	INTEGRIN-LINKED PROTEIN KINASE (PTHR23257:SF671)	non-receptor serine/threonine protein kinase(PC00167);non-receptor tyrosine protein kinase(PC00168)	Danio rerio	non-membrane spanning protein tyrosine kinase activity(GO:0004715)	I-kappaB kinase/NF-kappaB cascade(GO:0007249);JNK cascade(GO:0007254);cell cycle(GO:0007049);cellular component morphogenesis(GO:0032989);female gamete generation(GO:0007292);immune system process(GO:0002376);induction of apoptosis(GO:0006917);phosphate-containing compound metabolic process(GO:0006796);response to stress(GO:0006950);transmembrane receptor protein serine/threonine kinase signaling…
DANRE|ZFIN=ZDB-GENE-080204-87|UniProtKB=F1RDK6	zgc:174863	Uncharacterized protein;zgc:174863;ortholog	NECTIN-4 (PTHR23277:SF82)		Danio rerio	receptor binding(GO:0005102)	cell recognition(GO:0008037);cell-cell adhesion(GO:0016337)	cell junction(GO:0030054);integral to membrane(GO:0016021);plasma membrane(GO:0005886)
DANRE|ZFIN=ZDB-GENE-040426-1878|UniProtKB=Q6P5K1	arl4aa	ADP-ribosylation factor-like 4a;arl4aa;ortholog	ADP-RIBOSYLATION FACTOR-LIKE PROTEIN 4A (PTHR11711:SF242)	small GTPase(PC00208)	Danio rerio	GTPase activity(GO:0003924);protein binding(GO:0005515)	G-protein coupled receptor signaling pathway(GO:0007186);intracellular protein transport(GO:0006886);vesicle-mediated transport(GO:0016192)
DANRE|ZFIN=ZDB-GENE-030131-1145|UniProtKB=Q7ZUD8	map1lc3b	Map1lc3b protein;map1lc3b;ortholog	MICROTUBULE-ASSOCIATED PROTEINS 1A/1B LIGHT CHAIN 3 BETA 2-RELATED (PTHR10969:SF56)	non-motor microtubule binding protein(PC00166)	Danio rerio		catabolic process(GO:0009056);cell communication(GO:0007154);cellular component biogenesis(GO:0044085);organelle organization(GO:0006996);response to external stimulus(GO:0009605);response to stress(GO:0006950)	cytosol(GO:0005829);membrane(GO:0016020);vacuole(GO:0005773)
DANRE|ZFIN=ZDB-GENE-041010-122|UniProtKB=F1QMV3	trappc6b	Uncharacterized protein;trappc6b;ortholog	TRAFFICKING PROTEIN PARTICLE COMPLEX 6B-LIKE (PTHR12817:SF6)		Danio rerio		intracellular protein transport(GO:0006886)
DANRE|ZFIN=ZDB-GENE-030131-5344|UniProtKB=Q7ZUW2	hyou1	Hypoxia up-regulated protein 1;hyou1;ortholog	HYPOXIA UP-REGULATED PROTEIN 1 (PTHR19375:SF267)		Danio rerio		protein complex assembly(GO:0006461)
DANRE|ZFIN=ZDB-GENE-040426-2157|UniProtKB=E9QGP9	otulina	Uncharacterized protein;otulina;ortholog	SUBFAMILY NOT NAMED (PTHR33662:SF6)		Danio rerio
DANRE|ZFIN=ZDB-GENE-030131-1571|UniProtKB=Q6NXC0	fmnl3	Formin-like protein 3;fmnl3;ortholog	FORMIN-LIKE PROTEIN 3 (PTHR23213:SF288)	non-motor actin binding protein(PC00165)	Danio rerio	actin binding(GO:0003779);structural constituent of cytoskeleton(GO:0005200)	cellular component movement(GO:0006928)	actin cytoskeleton(GO:0015629);intracellular(GO:0005622)
DANRE|ZFIN=ZDB-GENE-060929-1086|UniProtKB=F8W485	dync1i2a	Uncharacterized protein;dync1i2a;ortholog	CYTOPLASMIC DYNEIN 1 INTERMEDIATE CHAIN 2 (PTHR12442:SF50)	microtubule family cytoskeletal protein(PC00157)	Danio rerio	structural constituent of cytoskeleton(GO:0005200)	RNA localization(GO:0006403);cell cycle(GO:0007049);cellular component morphogenesis(GO:0032989);intracellular protein transport(GO:0006886);nucleobase-containing compound metabolic process(GO:0006139);vesicle-mediated transport(GO:0016192)	intracellular(GO:0005622);microtubule(GO:0005874)
DANRE|ZFIN=ZDB-GENE-050522-540|UniProtKB=Q503J2	trmu	Mitochondrial tRNA-specific 2-thiouridylase 1;trmu;ortholog	MITOCHONDRIAL TRNA-SPECIFIC 2-THIOURIDYLASE 1 (PTHR11933:SF13)	RNA methyltransferase(PC00033)	Danio rerio	RNA methyltransferase activity(GO:0008173)	cellular process(GO:0009987);nitrogen compound metabolic process(GO:0006807);tRNA metabolic process(GO:0006399)
DANRE|ZFIN=ZDB-GENE-060110-3|UniProtKB=Q32SG7	slc8a1b	Sodium calcium exchanger 1n;slc8a1b;ortholog	SODIUM/CALCIUM EXCHANGER 1 (PTHR11878:SF52)	cation transporter(PC00068)	Danio rerio	cation transmembrane transporter activity(GO:0008324)	signal transduction(GO:0007165)
DANRE|ZFIN=ZDB-GENE-030131-6401|UniProtKB=E7EXN7	toporsa	Uncharacterized protein;toporsa;ortholog	RING ZINC FINGER-CONTAINING PROTEIN (PTHR22937:SF67)	ubiquitin-protein ligase(PC00234)	Danio rerio	ubiquitin-protein ligase activity(GO:0004842)	intracellular protein transport(GO:0006886);proteolysis(GO:0006508);vesicle-mediated transport(GO:0016192)
DANRE|ZFIN=ZDB-GENE-070112-2022|UniProtKB=F1QXS2	shisa3	Uncharacterized protein;shisa3;ortholog	PROTEIN SHISA-3 HOMOLOG (PTHR31395:SF24)		Danio rerio
DANRE|Ensembl=ENSDARG00000103763|UniProtKB=A0A0G2L1A2	l3hypdh	Uncharacterized protein;l3hypdh;ortholog	TRANS-3-HYDROXY-L-PROLINE DEHYDRATASE (PTHR33442:SF3)		Danio rerio
DANRE|ZFIN=ZDB-GENE-041114-18|UniProtKB=F1Q570	neil3	Uncharacterized protein;neil3;ortholog	ENDONUCLEASE 8-LIKE 3 (PTHR22993:SF22)	DNA glycosylase(PC00010);damaged DNA-binding protein(PC00086);endodeoxyribonuclease(PC00093);esterase(PC00097);glycosidase(PC00110);lyase(PC00144)	Danio rerio	damaged DNA binding(GO:0003684);endodeoxyribonuclease activity(GO:0004520);hydrolase activity, hydrolyzing N-glycosyl compounds(GO:0016799);lyase activity(GO:0016829)	DNA repair(GO:0006281)
DANRE|ZFIN=ZDB-GENE-030722-9|UniProtKB=Q6P696	glo1	Lactoylglutathione lyase;glo1;ortholog	LACTOYLGLUTATHIONE LYASE (PTHR10374:SF35)		Danio rerio
DANRE|ZFIN=ZDB-GENE-000406-6|UniProtKB=F1QFP1	copz1	Uncharacterized protein;copz1;ortholog	COATOMER SUBUNIT ZETA-1 (PTHR11043:SF14)	vesicle coat protein(PC00235)	Danio rerio		intracellular protein transport(GO:0006886);vesicle-mediated transport(GO:0016192)	cytoplasm(GO:0005737);vesicle coat(GO:0030120)
DANRE|ZFIN=ZDB-GENE-040614-3|UniProtKB=A8DZG0	ift52	Uncharacterized protein;ift52;ortholog	INTRAFLAGELLAR TRANSPORT PROTEIN 52 HOMOLOG (PTHR12969:SF9)		Danio rerio
DANRE|ZFIN=ZDB-GENE-070822-17|UniProtKB=E7FBZ3	tpm1	Uncharacterized protein;tpm1;ortholog	SUBFAMILY NOT NAMED (PTHR19269:SF56)	actin binding motor protein(PC00040)	Danio rerio	motor activity(GO:0003774);structural constituent of cytoskeleton(GO:0005200)	cellular component morphogenesis(GO:0032989);cellular process(GO:0009987);ectoderm development(GO:0007398);mesoderm development(GO:0007498);muscle contraction(GO:0006936);muscle organ development(GO:0007517);nervous system development(GO:0007399)	intracellular(GO:0005622)
DANRE|ZFIN=ZDB-GENE-050506-80|UniProtKB=B8JKM0	lrrtm1	Uncharacterized protein;lrrtm1;ortholog	LEUCINE-RICH REPEAT TRANSMEMBRANE NEURONAL PROTEIN 1 (PTHR24369:SF119)	cytokine(PC00083);extracellular matrix protein(PC00102);receptor(PC00197)	Danio rerio	kinase inhibitor activity(GO:0019210);protein kinase activity(GO:0004672)	JAK-STAT cascade(GO:0007259);cytokine-mediated signaling pathway(GO:0019221);regulation of phosphate metabolic process(GO:0019220);response to stimulus(GO:0050896)	cytoplasm(GO:0005737)
DANRE|ZFIN=ZDB-GENE-030131-3942|UniProtKB=Q8AYJ5	mkln1	Mkln1 protein;mkln1;ortholog	MUSKELIN (PTHR15526:SF6)		Danio rerio
DANRE|ZFIN=ZDB-GENE-040426-893|UniProtKB=Q7ZVE0	gar1	H/ACA ribonucleoprotein complex subunit 1;gar1;ortholog	H/ACA RIBONUCLEOPROTEIN COMPLEX SUBUNIT 1 (PTHR23237:SF9)	ribosomal protein(PC00202)	Danio rerio	nucleic acid binding(GO:0003676);structural constituent of ribosome(GO:0003735)	rRNA metabolic process(GO:0016072);translation(GO:0006412)
DANRE|ZFIN=ZDB-GENE-030131-4960|UniProtKB=Q7ZU80	lnpa	Protein lunapark-A;lnpa;ortholog	PROTEIN LUNAPARK-A (PTHR22166:SF17)		Danio rerio
DANRE|ZFIN=ZDB-GENE-030916-1|UniProtKB=F1R6J5	mhc1zaa	MHC class I antigen ZJA transcript variant 1;mhc1zaa;ortholog	MHC CLASS I ANTIGEN ZBA TRANSCRIPT VARIANT 1-RELATED (PTHR16675:SF199)	immunoglobulin receptor superfamily(PC00124);major histocompatibility complex antigen(PC00149)	Danio rerio			plasma membrane(GO:0005886)
DANRE|ZFIN=ZDB-GENE-060825-261|UniProtKB=F1R8S1	avl9	Uncharacterized protein;avl9;ortholog	LATE SECRETORY PATHWAY PROTEIN AVL9 HOMOLOG (PTHR31017:SF4)		Danio rerio
DANRE|ZFIN=ZDB-GENE-041114-56|UniProtKB=Q5U3E4	sgut1	Uncharacterized protein;sgut1;ortholog	PROTEIN SGT1 HOMOLOG (PTHR22904:SF417)	chaperone(PC00072)	Danio rerio		protein folding(GO:0006457);response to stress(GO:0006950)
DANRE|ZFIN=ZDB-GENE-040426-1927|UniProtKB=B0UXW2	riok1	Serine/threonine-protein kinase RIO1;riok1;ortholog	SERINE/THREONINE-PROTEIN KINASE RIO1 (PTHR10593:SF85)		Danio rerio
DANRE|ZFIN=ZDB-GENE-040426-2767|UniProtKB=Q7ZUH8	mgst3	Uncharacterized protein;mgst3;ortholog	MICROSOMAL GLUTATHIONE S-TRANSFERASE 3 (PTHR10250:SF22)	transferase(PC00220)	Danio rerio	oxidoreductase activity(GO:0016491);peroxidase activity(GO:0004601);transferase activity(GO:0016740)		cytoplasm(GO:0005737);endoplasmic reticulum(GO:0005783);nuclear envelope(GO:0005635)
DANRE|ZFIN=ZDB-GENE-060503-104|UniProtKB=F1QHV8	c2cd3	Uncharacterized protein;c2cd3;ortholog	C2 DOMAIN-CONTAINING PROTEIN 3 (PTHR21254:SF2)		Danio rerio
DANRE|ZFIN=ZDB-GENE-070820-7|UniProtKB=E7EZK1	spag9a	Uncharacterized protein;spag9a;ortholog	C-JUN-AMINO-TERMINAL KINASE-INTERACTING PROTEIN 4 (PTHR13886:SF10)	kinase modulator(PC00140)	Danio rerio	cytoskeletal protein binding(GO:0008092);protein kinase activity(GO:0004672);signal transducer activity(GO:0004871);structural molecule activity(GO:0005198)	JNK cascade(GO:0007254);regulation of catalytic activity(GO:0050790);regulation of phosphate metabolic process(GO:0019220);response to stress(GO:0006950);vesicle-mediated transport(GO:0016192)	cytoplasm(GO:0005737)
DANRE|ZFIN=ZDB-GENE-040426-713|UniProtKB=E7F817	cdc34a	Uncharacterized protein;cdc34a;ortholog	SUBFAMILY NOT NAMED (PTHR24067:SF190)		Danio rerio	protein binding(GO:0005515)	catabolic process(GO:0009056);cellular process(GO:0009987);cellular protein modification process(GO:0006464);proteolysis(GO:0006508)	cytoplasm(GO:0005737)
DANRE|ZFIN=ZDB-GENE-040426-2343|UniProtKB=Q6NYW6	clasp2	CLIP-associating protein 2;clasp2;ortholog	CLIP-ASSOCIATING PROTEIN 2 (PTHR21567:SF45)	structural protein(PC00211)	Danio rerio	structural molecule activity(GO:0005198)	mitosis(GO:0007067)
DANRE|ZFIN=ZDB-GENE-030131-6545|UniProtKB=A2CEW3	fn1b	Uncharacterized protein;fn1b;ortholog	FIBRONECTIN (PTHR19143:SF308)	signaling molecule(PC00207)	Danio rerio	receptor binding(GO:0005102)		extracellular region(GO:0005576)
DANRE|ZFIN=ZDB-GENE-081104-451|UniProtKB=B0V2S0	doc2d	Uncharacterized protein;doc2d;ortholog	SUBFAMILY NOT NAMED (PTHR10024:SF296)	membrane trafficking regulatory protein(PC00151)	Danio rerio	calcium ion binding(GO:0005509);calcium-dependent phospholipid binding(GO:0005544);lipid binding(GO:0008289);protein binding(GO:0005515)	organelle organization(GO:0006996);regulation of biological process(GO:0050789);synaptic transmission(GO:0007268);synaptic vesicle exocytosis(GO:0016079)	cytoplasm(GO:0005737);cytoplasmic membrane-bounded vesicle(GO:0016023);plasma membrane(GO:0005886)
DANRE|ZFIN=ZDB-GENE-041124-3|UniProtKB=F1QUC2	ext2	Uncharacterized protein;ext2;ortholog	EXOSTOSIN-2 (PTHR11062:SF121)	glycosyltransferase(PC00111)	Danio rerio	transferase activity, transferring glycosyl groups(GO:0016757)	polysaccharide metabolic process(GO:0005976);protein glycosylation(GO:0006486)
DANRE|ZFIN=ZDB-GENE-060503-223|UniProtKB=Q1L8E1	rad21b	Uncharacterized protein;rad21b;ortholog	RAD21 HOMOLOG (PTHR12585:SF40)		Danio rerio		chromosome segregation(GO:0007059);mitosis(GO:0007067)
DANRE|ZFIN=ZDB-GENE-061215-138|UniProtKB=A1A5V7	tmem41b	Transmembrane protein 41B;tmem41b;ortholog	TRANSMEMBRANE PROTEIN 41B (PTHR43220:SF6)		Danio rerio
DANRE|ZFIN=ZDB-GENE-040718-346|UniProtKB=Q6DHI1	zdhhc7	Palmitoyltransferase;zdhhc7;ortholog	PALMITOYLTRANSFERASE ZDHHC7 (PTHR22883:SF124)		Danio rerio
DANRE|ZFIN=ZDB-GENE-130530-875|UniProtKB=E7FGF1	gpr158b	Uncharacterized protein;gpr158b;ortholog	SUBFAMILY NOT NAMED (PTHR32546:SF17)	transporter(PC00227)	Danio rerio		G-protein coupled receptor signaling pathway(GO:0007186);regulation of biological process(GO:0050789);response to stimulus(GO:0050896)	plasma membrane(GO:0005886)
DANRE|ZFIN=ZDB-GENE-050419-258|UniProtKB=M9MM98	ighmbp2	Uncharacterized protein;ighmbp2;ortholog	DNA-BINDING PROTEIN SMUBP-2 (PTHR43788:SF4)		Danio rerio
DANRE|ZFIN=ZDB-GENE-060825-69|UniProtKB=E7FD67	llgl1	Uncharacterized protein;llgl1;ortholog	LETHAL(2) GIANT LARVAE PROTEIN HOMOLOG 1 (PTHR10241:SF35)	membrane trafficking regulatory protein(PC00151)	Danio rerio	GTPase activity(GO:0003924);enzyme activator activity(GO:0008047);protein binding(GO:0005515);pyrophosphatase activity(GO:0016462)	catabolic process(GO:0009056);cellular process(GO:0009987);exocytosis(GO:0006887);nitrogen compound metabolic process(GO:0006807);protein localization(GO:0008104);protein transport(GO:0015031);regulation of nucleobase-containing compound metabolic process(GO:0019219);regulation of phosphate metabolic process(GO:0019220)	cytoplasm(GO:0005737);plasma membrane(GO:0005886)
DANRE|ZFIN=ZDB-GENE-070209-1|UniProtKB=F1Q7R0	cbfa2t2	Uncharacterized protein;cbfa2t2;ortholog	PROTEIN CBFA2T2 (PTHR10379:SF17)	transcription cofactor(PC00217)	Danio rerio	transcription cofactor activity(GO:0003712)	biosynthetic process(GO:0009058);cellular process(GO:0009987);nitrogen compound metabolic process(GO:0006807);regulation of nucleobase-containing compound metabolic process(GO:0019219);transcription, DNA-dependent(GO:0006351)	intracellular(GO:0005622);nucleus(GO:0005634)
DANRE|ZFIN=ZDB-GENE-070822-19|UniProtKB=A7E2K7	crygm2d12	Uncharacterized protein;crygm2d12;ortholog	CRYGM2B PROTEIN-RELATED (PTHR11818:SF73)		Danio rerio
DANRE|ZFIN=ZDB-GENE-031113-10|UniProtKB=E7F2U3	ddx21	Uncharacterized protein;ddx21;ortholog	Y55F3BR.1 (PTHR24031:SF477)	RNA helicase(PC00032)	Danio rerio	RNA helicase activity(GO:0003724);pyrophosphatase activity(GO:0016462)	RNA metabolic process(GO:0016070);catabolic process(GO:0009056);cellular process(GO:0009987);nitrogen compound metabolic process(GO:0006807);phosphate-containing compound metabolic process(GO:0006796)
DANRE|ZFIN=ZDB-GENE-060825-65|UniProtKB=Q0P465	tmem44	Uncharacterized protein;tmem44;ortholog	LYSOSOMAL AMINO ACID TRANSPORTER 1 (PTHR16201:SF50)		Danio rerio
DANRE|ZFIN=ZDB-GENE-040426-988|UniProtKB=Q1LX77	asz1	Uncharacterized protein;asz1;ortholog	ANKYRIN REPEAT, SAM AND BASIC LEUCINE ZIPPER DOMAIN-CONTAINING PROTEIN 1 (PTHR24157:SF5)		Danio rerio
DANRE|ZFIN=ZDB-GENE-030131-2365|UniProtKB=X1WDC6	pdcl	Uncharacterized protein;pdcl;ortholog	PHOSDUCIN-LIKE PROTEIN (PTHR21148:SF33)	G-protein modulator(PC00022);chaperone(PC00072)	Danio rerio	transferase activity, transferring glycosyl groups(GO:0016757)	biosynthetic process(GO:0009058);cellular process(GO:0009987);nitrogen compound metabolic process(GO:0006807);tRNA metabolic process(GO:0006399)	cytoplasm(GO:0005737)
DANRE|ZFIN=ZDB-GENE-060503-88|UniProtKB=Q1L8X4	vps72	Uncharacterized protein;vps72;ortholog	VACUOLAR PROTEIN SORTING-ASSOCIATED PROTEIN 72 HOMOLOG (PTHR13275:SF5)	DNA-directed RNA polymerase(PC00019)	Danio rerio		cellular process(GO:0009987);chromatin organization(GO:0006325);chromatin remodeling(GO:0006338)	intracellular(GO:0005622);nucleus(GO:0005634)
DANRE|ZFIN=ZDB-GENE-050320-10|UniProtKB=E9QEY0	mapk7	Mitogen-activated protein kinase;mapk7;ortholog	MITOGEN-ACTIVATED PROTEIN KINASE 7 (PTHR24055:SF260)	non-receptor serine/threonine protein kinase(PC00167)	Danio rerio	protein kinase activity(GO:0004672)	cellular component movement(GO:0006928);mitosis(GO:0007067);response to stress(GO:0006950)
DANRE|ZFIN=ZDB-GENE-040426-1261|UniProtKB=Q5PNP4	nt5e	Uncharacterized protein;nt5e;ortholog	5'-NUCLEOTIDASE (PTHR11575:SF37)	phosphodiesterase(PC00185)	Danio rerio	phosphoric diester hydrolase activity(GO:0008081)
DANRE|ZFIN=ZDB-GENE-081104-374|UniProtKB=F1QC95	sdk1a	Uncharacterized protein (Fragment);sdk1a;ortholog	PROTEIN SIDEKICK-1 (PTHR10489:SF793)	immunoglobulin receptor superfamily(PC00124);immunoglobulin superfamily cell adhesion molecule(PC00125);protein phosphatase(PC00195)	Danio rerio
DANRE|ZFIN=ZDB-GENE-040426-2158|UniProtKB=Q7T355	arih2	Ariadne homolog 2 (Drosophila);arih2;ortholog	E3 UBIQUITIN-PROTEIN LIGASE ARIH2 (PTHR11685:SF189)	ubiquitin-protein ligase(PC00234)	Danio rerio	protein binding(GO:0005515)	catabolic process(GO:0009056);cellular process(GO:0009987);cellular protein modification process(GO:0006464);proteolysis(GO:0006508);regulation of biological process(GO:0050789)	cytoplasm(GO:0005737);protein complex(GO:0043234)
DANRE|ZFIN=ZDB-GENE-030131-9034|UniProtKB=Q7ZW95	rpl4	Ribosomal protein L4;rpl4;ortholog	60S RIBOSOMAL PROTEIN L4 (PTHR19431:SF2)		Danio rerio	structural constituent of ribosome(GO:0003735)	biosynthetic process(GO:0009058);cellular process(GO:0009987);translation(GO:0006412)	cytosol(GO:0005829);organelle(GO:0043226);ribosome(GO:0005840)
DANRE|ZFIN=ZDB-GENE-040801-264|UniProtKB=Q1LWB1	hibadha	3-hydroxyisobutyrate dehydrogenase;hibadha;ortholog	3-HYDROXYISOBUTYRATE DEHYDROGENASE (PTHR22981:SF83)	dehydrogenase(PC00092)	Danio rerio	oxidoreductase activity(GO:0016491)	cellular amino acid biosynthetic process(GO:0008652);cellular amino acid catabolic process(GO:0009063)
DANRE|ZFIN=ZDB-GENE-110411-231|UniProtKB=E7F8X0	srpx2	Uncharacterized protein;srpx2;ortholog	SUSHI REPEAT-CONTAINING PROTEIN SRPX2 (PTHR19325:SF423)		Danio rerio		blood coagulation(GO:0007596);cell-cell adhesion(GO:0016337);complement activation(GO:0006956);signal transduction(GO:0007165)
DANRE|ZFIN=ZDB-GENE-040426-1039|UniProtKB=Q7ZTY5	eif2b3	Eukaryotic translation initiation factor 2B, subunit 3 gamma;eif2b3;ortholog	TRANSLATION INITIATION FACTOR EIF-2B SUBUNIT GAMMA (PTHR22572:SF127)	guanyl-nucleotide exchange factor(PC00113);nucleotidyltransferase(PC00174);translation initiation factor(PC00224)	Danio rerio	guanyl-nucleotide exchange factor activity(GO:0005085);nucleotidyltransferase activity(GO:0016779);protein binding(GO:0005515);small GTPase regulator activity(GO:0005083);translation initiation factor activity(GO:0003743)	glycogen metabolic process(GO:0005977);monosaccharide metabolic process(GO:0005996);phospholipid metabolic process(GO:0006644)
DANRE|ZFIN=ZDB-GENE-080225-36|UniProtKB=E7F7H0	map9	Uncharacterized protein;map9;ortholog	MICROTUBULE-ASSOCIATED PROTEIN 9 (PTHR14739:SF10)		Danio rerio
DANRE|ZFIN=ZDB-GENE-080305-2|UniProtKB=F1QBH7	nfic	Nuclear factor 1;nfic;ortholog	NUCLEAR FACTOR 1 C-TYPE (PTHR11492:SF12)	nucleic acid binding(PC00171);transcription factor(PC00218)	Danio rerio	sequence-specific DNA binding RNA polymerase II transcription factor activity(GO:0000981)	biosynthetic process(GO:0009058);cellular process(GO:0009987);nitrogen compound metabolic process(GO:0006807)	intracellular(GO:0005622);nucleus(GO:0005634)
DANRE|Ensembl=ENSDARG00000102758|UniProtKB=A0A0G2KJW7	LOC553228	Uncharacterized protein;LOC553228;ortholog	SUBFAMILY NOT NAMED (PTHR11315:SF5)	cysteine protease(PC00081)	Danio rerio	peptidase activity(GO:0008233)	cellular amino acid metabolic process(GO:0006520);cellular process(GO:0009987);coenzyme metabolic process(GO:0006732);proteolysis(GO:0006508);pteridine-containing compound metabolic process(GO:0042558)	cytoplasm(GO:0005737);vacuole(GO:0005773)
DANRE|ZFIN=ZDB-GENE-081104-431|UniProtKB=F1QXP6	lzts1	Uncharacterized protein (Fragment);lzts1;ortholog	ZIPPER PUTATIVE TUMOR SUPPRESSOR 1-RELATED (PTHR19354:SF7)		Danio rerio
DANRE|ZFIN=ZDB-GENE-010601-1|UniProtKB=F1Q740	vars	Uncharacterized protein;vars;ortholog	VALINE--TRNA LIGASE (PTHR11946:SF102)	aminoacyl-tRNA synthetase(PC00047)	Danio rerio	aminoacyl-tRNA ligase activity(GO:0004812)	biosynthetic process(GO:0009058);cellular amino acid metabolic process(GO:0006520);cellular process(GO:0009987);nitrogen compound metabolic process(GO:0006807);tRNA aminoacylation for protein translation(GO:0006418);tRNA metabolic process(GO:0006399)	cytosol(GO:0005829)
DANRE|ZFIN=ZDB-GENE-081002-4|UniProtKB=E7FE64	osbpl10	Oxysterol-binding protein;osbpl10;ortholog	OXYSTEROL-BINDING PROTEIN-RELATED PROTEIN 10 (PTHR10972:SF105)		Danio rerio
DANRE|ZFIN=ZDB-GENE-030912-2|UniProtKB=E7F112	rbms2a	Uncharacterized protein;rbms2a;ortholog	SUBFAMILY NOT NAMED (PTHR24012:SF512)		Danio rerio
DANRE|ZFIN=ZDB-GENE-040426-1895|UniProtKB=Q6P606	lysmd4	LysM and putative peptidoglycan-binding domain-containing protein 4;lysmd4;ortholog	AND PUTATIVE PEPTIDOGLYCAN-BINDING DOMAIN-CONTAINING PROTEIN 4-RELATED (PTHR20932:SF22)		Danio rerio
DANRE|ZFIN=ZDB-GENE-080723-64|UniProtKB=B3DI43	odf3l2	Uncharacterized protein;odf3l2;ortholog	SUBFAMILY NOT NAMED (PTHR21580:SF33)	structural protein(PC00211)	Danio rerio	structural molecule activity(GO:0005198)
DANRE|ZFIN=ZDB-GENE-070912-541|UniProtKB=B0S734	slc9a2	Sodium/hydrogen exchanger;slc9a2;ortholog	SODIUM/HYDROGEN EXCHANGER 2 (PTHR10110:SF140)		Danio rerio
DANRE|ZFIN=ZDB-GENE-040927-2|UniProtKB=Q641M4	zgc:100918	Uncharacterized protein;zgc:100918;ortholog	RAB7, MEMBER RAS ONCOGENE FAMILY (PTHR24073:SF698)		Danio rerio
DANRE|ZFIN=ZDB-GENE-041111-195|UniProtKB=F8W3Q1	znf236	Uncharacterized protein;znf236;ortholog	K10B3.5 (PTHR24396:SF22)		Danio rerio
[truncated: 12,517 more rows]

## Sheet: Molecular Function 
Catalytic activity (GO:0003824)	3988	0.292	0.39
Binding (GO:0005488)	3916	0.287	0.383
Transporter activity (GO:0005215)	729	0.053	0.071
Structural molecule activity (GO:0005198)	690	0.051	0.067
Receptor activity (GO:0004872)	594	0.044	0.058
Signal transducer activity (GO:0004871)	196	0.014	0.019
Translation regulator activity (GO:0045182)	80	0.006	0.008
Antioxidant activity (GO:0016209)	26	0.002	0.003
Channel regulator activity (GO:0016247)	18	0.001	0.002

## Sheet: Biological Process
Cellular process (GO:0009987)	5761	0.422	0.286
[truncated: 14 more rows]

## Sheet: Cellular Component
Cell part (GO:0044464)	3274	0.24	0.398
[truncated: 7 more rows]

[truncated: 9 more sheets: Protein Class, Pathway, Receptor Class, Cytokine Receptors, GPCRs , Ligand Gated Ion Channels, Nuclear Hormone Receptors, Protein Kinease Receptors, Signaling Molecules]
