# Supplementary material for: Secretoneurin A regulates neurogenic and inflammatory transcriptional networks in goldfish (Carassius auratus) radial glia
Source: Sci Rep. 2017 Nov 2;7:14930. doi: 10.1038/s41598-017-14930-8 (PMC5668316; doi:10.1038/s41598-017-14930-8)
Supplement: Supplementary file 3 — Supplemental file S3 [file 41598_2017_14930_MOESM3_ESM.xlsx]

## Sheet: SNEA
Total # of Neighbors	# of Measured Neighbors	Gene Set Seed	Measured Neighbors	Median change	p-value	#
598	321	transmission of nerve impulse	CACNA1G, CFH, RGS9BP, DPP6, HPCA, ACE, HTR6, CLDN19, ADRB2, TAC1, NTS, GABRR1, APBA1, EPX, MTOR, NR3C2, DPYSL2, EFHC1, OPRL1, CAV1, TPH1, SHH, STXBP1, PROK1, P2RX3, SCG2, RELN, ANK2, PKD1, RYR3, SV2A, AKT1, CASQ1, DHX34, MAPK14, NEUROD2, ADRB1, TBXA2R, CACNA1C, NT5E, PTPRN2, MSRA, SLC15A2, RAPGEF4, PTK2B, IGF1, KCNJ11, S1PR5, NGEF, STK39, APBA2, PRKCD, LCP1, SEMA3A, NALCN, RAPGEF3, SLC9A1, SLC6A9…	1.10119	2.20149e-05	1
210	160	axon guidance	SEMA4F, CDH20, FOXG1, TADA2B, RUNX3, CNTNAP1, CNTN2, TAC1, MTOR, MAPK8IP3, DPYSL2, SCN7A, RND1, Dyscalc1, SHH, SEMA3F, RELN, ANK2, SEMA6D, BMP2, BMP4, PPFIA1, NTN1, PGK1, KALRN, NGEF, GPR64, SEMA3A, ROBO1, RAPGEF3, CELF2, CYFIP2, PKN1, TRPC3, WNT5A, ABLIM1, SLC6A4, ENAH, PTCH1, CELSR3, NCAM1, NFKBIB, ROBO2, PLXNA2, UNC5A, SEMA4A, TRPC6, MAP1B, PTPRD, GFRA1, KCNAB2, KDR, KIDINS220, GLI3, DPYSL3, N…	1.17156	9.41168e-05	2
67	29	bile acid secretion	CFH, NR5A2, UCMA, NTS, TAC1, SCARB1, SCARB1, ATP8B1, MAPK14, IGF1, SLC9A1, NPY, ADCY8, ABCC3, PPARA, CASR, AQP8, ATP6V1G2, VIP, SSTR1, APOE, NPPC, ABCB4, PLTP, CFTR, ABCC4, NR1I2, APOA1, ABCB4	1.09848	0.000175729	3
631	339	membrane depolarization	CACNA1G, CFH, DPP6, PM20D1, PPARG, ACE, SLC2A3, HTR6, UCMA, ADRB2, TAC1, NTS, NR3C2, EPX, WASF1, ATP2A1, DPYSL2, PFN1, TRDN, PDE2A, SLC26A6, PROK1, CAV1, CLU, RYR3, TRPC2, AKT1, MAP4K2, TNFSF12-TNFSF13, DHX34, CASQ1, MAPK14, SCN4A, CACNA1C, ENDOG, ADRB1, TNFSF10, TBXA2R, MSRA, MSTN, NTN1, PTK2B, DDC, KCNJ11, SHANK1, IGF1, SARS2, NFE2L1, PRKCD, S100A13, LCP1, SCN1B, ATP2A3, TBC1D4, NALCN, DNER, AB…	1.12142	0.000177647	4
14	7	amino acid catabolism	PM20D1, ALDH6A1, IGF1, KLF15, SIRT3, SDSL, PPARA	-1.9	0.000468659	5
170	78	water transport	APLN, PPARG, ACE, ADRB2, UCMA, TAC1, NTS, NR3C2, EPX, SCN7A, ANK2, CLDN2, NKX2-1, MAP4K2, IGF1, SHANK2, SLC2A2, SLC14A1, SLC9A1, NPY, ACHE, AGXT, ADORA1, ADRA1A, ADRA1A, CA2, ESR1, DNM1, MPV17L, PPARA, CASR, AQP8, BSND, KCNJ1, SLC12A4, ATF2, ATP6V1G2, SLC4A4, HRH2, ACVR1, CA12, VIP, SSTR1, S100A9, ADCYAP1, NPPC, COPA, MET, COX2, CXCL12, ND1, NANOS1, COX1, ARG2, PNP, CUL5, GSN, KNG1, GLYAT, HCRT, …	-1.13061	0.000540778	6
116	52	HCO(3)(-) transport	APLN, CLCA1, ACE, UCMA, ADRB2, NTS, TAC1, SLC26A6, STC1, SLC9A2, STK39, PDZK1, SLC9A1, NPY, ACHE, AGXT, ADORA1, CA2, ESR1, SLC4A11, CASR, P2RY1, ESR2, SLC4A4, SLC4A7, VEGFA, PTGER4, P2RX7, SRC, VIP, SSTR1, SLC38A3, ADCYAP1, CANT1, SLC4A3, FAM58A, COX2, SLC4A2, COX1, KNG1, KCNN4, HCRT, ABCB4, CFTR, TRPV4, SCAF11, EGF, HOOK1, AHCYL1, MAPK3, EDNRB, SLC9A3R1	-1.06667	0.000686276	7
233	105	B-cell activation	TLR7, ZAP70, PRKCQ, IL6R, MTOR, EPX, PLCL2, STAT1, PAX5, AIRE, SAMSN1, CD59, AKT1, TNFSF12-TNFSF13, Gm12141, PRKCD, LCP1, GAPDH, PLCG2, TNFSF13B, CDKN2C, SYK, PIK3AP1, IL15, IFNB1, DLL1, CD79A, PRKCB, PRDM1, NFATC2, FGF1, PTPN11, IGHD, KLHL7, VCAM1, SEMA4D, RYR1, CASP3, LTA, ATP6V1G2, CASP6, NOTCH1, CD83, CBL, GRB2, STRA13, BHLHE40, HSPA1A, MS4A2, REL, BTK, TFRC, MAPK8, ACVR1, SRC, IL13, TNFRSF18…	1.09682	0.000768377	8
95	72	segmentation	FGF3, NR5A2, PBX4, ZBTB16, OTX1, SCN7A, RND1, GLI1, BMP4, BMP2, LITAF, MSGN1, TDRD1, SEMA3A, CSF3R, DMRT2, DLL1, DVL1L1, NKX3-2, MLL, DEAF1, PAX3, FGFR1, ESR1, PTPN11, HOXA2, RIPPLY1, GMNN, CDH4, WNT7A, BMPER, EIF2C2, NOTCH1, NELL1, FGF8, B4GALT2, EN1, RND3, PBX2, LFNG, ACVR1, LDB1, AKR1B15, RBPJ, EDA, FOXC1, CELF1, EGR2, DVL2, ZIC3, CDH2, AXIN2, NR2E1, DAG1, NOTCH2, CTNNB1, M6PR, EPHA4, PEX11B, …	1.02559	0.000899854	9
11	10	DNA strand elongation	MCM3, MCM6, MCM2, MCM5, POLE, CDT1, POLG, MCM4, SSBP1, MCM2	2.5	0.00102099	10
206	100	sleep	CACNA1G, ACE, HTR6, ADRB2, TAC1, NTS, EPX, WASF1, NR3C2, OPRL1, PROK1, DHX34, ADRB1, CST3, IGF1, PLCB4, NPY, ACHE, IL15, ADORA1, AGXT, HRH3, SLC6A4, IFNB1, GRIA3, HTR2B, NCAM1, GAD1, DBI, DBH, FGF1, MPV17L, EIF2S1, NPAS2, HTR7, ADA, UTS2, NUTF2, SCN8A, ATF2, ATF1, ATP6V1G2, LTA, HCRTR2, NOTCH1, PTGER4, PTGER4, NPB, HSPA1A, ACVR1, RAB3A, VIP, TSNAX, SSTR1, IL13, SYNCRIP, FXR1, PGAP3, PER3, ADCYAP1…	1.07381	0.00102943	11
286	139	membrane hyperpolarization	ATP5A1, PRKCQ, PPARG, DPP6, SLC2A3, ACE, UCMA, ADRB2, TAC1, NTS, NR3C2, PPARGC1B, ADRA2C, OPRL1, SLC26A6, PROK1, KCNV2, CAV1, AKT1, DHX34, MAPK14, SLC24A2, ADRB1, IGF1, KCNJ11, LCP1, SEMA3A, RAPGEF3, NPY, ACHE, SLC12A2, CLCN1, TRPC3, PDE3A, KCNMA1, P2RX2, AGXT, HRH3, KCNAB2, ADORA1, HOOK2, HOOK2, CACNA1B, MPV17L, HOMER1, PPARA, BIRC5, TCF4, HTR7, KDR, GNAT1, TAF1, P2RY1, ADA, DRD4, HOMER2, VCAM1,…	1.09365	0.00105297	12
184	100	regulation of action potential	DPP6, ACE, ADRB2, NTS, TAC1, NR3C2, RPS6KA5, GRIA4, EPX, PROK1, ORC3, SV2A, CASQ1, DHX34, CACNA1C, KCNJ11, S100A13, SLC9A1, NPY, KIF1B, ACHE, P2RX2, KCNMA1, CLCN1, KCND1, AGXT, ADORA1, ADRA1A, CACNA1D, HOOK2, DNM1, SCN4B, CSRP3, SCN9A, CALB2, SCN9A, TNNT2, KCNAB2, AKAP9, ADA, HOMER2, NUTF2, SCN8A, NACA, NMU, PDE5A, ATF1, ATP6V1G2, DTNBP1, GRIA2, PTGER4, FKBP1B, SIGMAR1, P2RX7, VIP, SSTR1, NGFR, G…	1.09086	0.00108963	13
216	139	heart contraction	APLN, PPARG, ACE, ADRB2, NTS, TAC1, EPX, ATP2A1, TRDN, TNNI1, CAV1, MYLK3, THPO, PKD1, BMP2, BMP4, AKT1, DHX34, MAPK14, ADRB1, CACNA1C, MSTN, IGF1, S1PR5, S100A13, LCP1, ATP2A3, TF, ABCC9, RAPGEF3, SLC9A1, NPY, ADCY8, MYBPC3, MMAB, PKN1, TNNI3, ADORA1, HRH3, AGXT, ANXA6, ADRA1A, ADRA1A, TRHR, CACNA1S, ATP2A2, PRKCB, DBI, ESR1, PARVB, MPV17L, TNNT2, PDE4A, TNNI3K, DRD4, PTEN, CTSL2, UTS2, PDE5A, S…	1.06172	0.00138524	14
525	338	hemopoiesis	SLC25A21, YBX1, PPARG, ACE, RUNX3, ADRB2, ZBTB16, TAC1, IL6R, KLF1, MTOR, EPX, RPS6KA5, EPX, TGFBR2, BCL11A, STAT1, GLI1, LRP12, PROK1, TERT, SGK2, SCG2, CCND3, THPO, SLC7A3, ATRNL1, LMO1, BMP4, AKT1, TRPC2, ZNF521, MAPK14, WNT16, TNFSF10, RARG, TAL1, PDGFRA, NME3, GNA15, THY1, CDH5, RCE1, GREM1, HOXA10, IGF1, NFE2L1, LCP1, MELK, TF, TRIB1, PRDM16, SEMA3A, FES, TACR2, HSPA9, ACHE, LMO2, ABCG2, DO…	1.05074	0.00148861	15
12	8	jejunum motility	ADRB2, TAC1, NTS, DHX34, ADRB1, MPV17L, COPA, HCRT	-1.26299	0.00166007	16
17	9	muscle cell development	MYOD1, SHH, HS6ST1, TBX18, MYF6, PTPN11, ACVR1, DES, YY1	1.27155	0.00197801	17
80	43	systolic function	PPARG, ACE, ADRB2, EPX, PKD1, PKD1, AKT1, ADRB1, IGF1, LCP1, TNNI3, MYBPC3, AGXT, ATP2A2, DBI, ESR1, TNNT2, PTEN, STK4, ATP6V1G2, ANGPT1, Dmd, ZFPM2, VEGFA, HSPA1A, ITGB1, TP53, PRKCA, HEY2, COX2, PPP3CB, SGCD, LEPROT, EGFR, ALG3, MMP9, PCDHA@, ANXA5, FGF13, LDHA, HADHA, EDNRB, CYCS	1.02696	0.00205078	18
55	23	colorectal motility	APLN, ADRB2, NTS, TAC1, TACR2, NPY, KCNMA1, AGXT, SLC6A4, HTR2B, MPV17L, NUTF2, VIP, SSTR1, ADCYAP1, ADORA2B, COX2, SLC6A3, NANOS1, COX1, PNP, BDNF, PCDHA@	-1.21095	0.00218936	19
84	46	LDL oxidation	CFH, ACE, ATP7B, PLA2G4A, CLU, AKT1, MAPK14, Gm12141, IGF1, TF, TF, SEC14L2, PON3, PON2, AGXT, ALOX12, ALOX12, PRKCB, ESR1, PPARA, ABP1, PLA2G7, VCAM1, ABCA1, ATP6V1G2, SLC11A2, CP, IL13, APOE, PRKCA, HMGCR, XPNPEP1, GPX1, SOD3, NCF1, PLTP, TXLNG, SEPP1, GLYAT, SAA1, APOA1, FOXO1, SOD2, SCG3, SOD1, LRPAP1	1.16667	0.00236264	20
71	38	thyroid function	PAX8, CACNA1A, IL6R, STAT1, MYOC, TNFRSF11B, KCNJ13, IGF1, RAPGEF3, NPY, TPST2, PDE3A, IFNB1, TRHR, FGFR1, ACACA, LAMA2, SLC16A2, PDE8A, GPHB5, ATP6V1G2, ACVR1, IGF1R, VIP, SSTR1, MET, GHRH, NMB, INHBA, BDNF, GNAQ, SIRT1, EGF, FGF13, LEP, GNAS, THRA, CAPZB	1.10706	0.00239174	21
101	53	fluid secretion	CLCA1, UCMA, ADRB2, NTS, TAC1, SLC26A6, PROK1, PRKG2, ADRB1, STK39, PRKCD, SLC9A1, NPY, PDE4D, SLC12A2, KCNMA1, ITGB2, AGXT, CA2, ITPR2, CASR, AQP8, CLCN3, CAPN2, ATP6V1G2, SLC4A7, VEGFA, P2RX7, BMP1, VIP, SSTR1, AKR1B15, ITPR3, COX2, SLC4A2, CSE1L, COX1, PNP, KNG1, KCNN4, MAPK3, CFTR, F2R, TRPV4, PCDHA@, FASN, TRPC1, EGF, FGF13, AHCYL1, MAPK3, PSMD4, HIF1A	1.12592	0.00267505	22
158	74	leukocyte function	PRKCQ, CFH, ADRB2, TAC1, EPX, SELPLG, ISG15, ATRNL1, Gm12141, GNA15, IGF1, LCP1, RAPGEF3, NPY, SYK, IL15, AGXT, HRH3, ITGB2, WAS, IFNB1, ALOX12, CORO1A, ADA, ADAM17, VCAM1, NMU, ESR2, ATP6V1G2, NOTCH1, CDK5, VEGFA, FPR1, REL, SOCS1, MAPK8, ACVR1, P2RX7, ADAM15, SRC, HADHA, VIP, SSTR1, IL13, CXXC1, ICAM1, S100A9, ADCYAP1, CSK, CYTH1, MET, CXCL12, MMAB, PROC, CD44, AGRN, ABCB4, MAPK3, PARP1, MMP9, …	1.09086	0.00269325	23
33	20	Heart relaxation	PPARG, ACE, ADRB2, TAC1, AKT1, ADRB1, ATP2A3, NPY, TNNI3, AGXT, ATP2A2, TNNT2, Tcpm1, CRYAB, NANOS1, KNG1, TNC, UBL4A, EDNRB, TBX5	1.19688	0.00318675	24
18	13	RBC maturation	CUL4A, KLF1, EPX, SOX6, SCARB1, TAL1, EPOR, SLC11A2, UBE2H, GATA1, E2F4, SLC2A1, RB1	1.25	0.0039722	25
21	11	ganglion neurotransmission	ADRB2, UCMA, TAC1, NTS, ACHE, AGXT, ADORA1, HRH2, VIP, GLYAT, EDNRB	-2.4	0.00421886	26
212	126	cognition	SHANK3, ACE, HTR6, ADRB2, NTS, NR3C2, ADRA2C, EPX, RELN, AKT1, DHX34, FEV, ADRB1, CACNA1C, IGF1, PRDX3, KALRN, IL1RAPL1, S1PR5, NGEF, LCP1, RAPGEF3, SLC6A9, NPY, ACHE, PDE3A, PKN1, LIMK1, HRH3, RAG1, AGXT, ADORA1, SLC6A4, SLC6A4, IFNB1, BACE1, GAD1, ESR1, DBH, PPP1R1B, HOMER1, SLC2A8, CBS, HTR7, PDE4A, DRD4, MBD5, PTEN, SCN8A, ESR2, MBL2, SIM2, GAP43, ATP6V1G2, DLX2, DTNBP1, VEGFA, PTGER4, NCOA6,…	1.10885	0.00423018	27
10	7	pyruvate metabolism	PCK2, ADRB2, PPARGC1B, GAPDH, PDK4, PDPK1, FDX1	1.36719	0.00425783	28
295	158	vasoconstriction	ATP5A1, PRKCQ, APLN, PPARG, ACE, GPR68, ADRB2, UCMA, TAC1, NTS, ADRA2C, EPX, NR3C2, CAV1, DHX34, MAPK14, PPP1R14A, UTS2R, ADRB1, STAB2, NT5E, CACNA1C, TBXA2R, IGF1, PRKCD, TACR2, NPY, SLC12A2, CHGA, TRPC3, P2RX2, KCNMA1, AGXT, ITGB2, ADORA1, HRH3, SLC6A4, ADRA1A, ADRA1A, TBXAS1, ALOX12, HTR2B, PRKCB, HOOK2, ESR1, HBEGF, FGF1, PPARA, CBS, CASR, TRPC6, PIGF, KDR, P2RY1, DRD4, ESR2, NMU, TMEM204, PD…	1.07158	0.00434853	29
254	127	Cl- transport	CLCA1, KCNK5, UCMA, ADRB2, TAC1, NTS, PFN1, SLC26A6, ACLY, PRKG2, PKD1, DHX34, MAPK14, GNA15, IGF1, SHANK2, SLC9A2, PRKCD, S1PR5, LCP1, RAPGEF3, TACR2, SLC9A1, NPY, SLC12A2, KCNMA1, CLIC5, ITGB2, AGXT, ADORA1, LOC683001, TRHR, PRKCB, GLRB, MED12, SLC12A7, GLRA1, SCN9A, CASR, CLNS1A, BSND, P2RY1, NEDD4L, MBL2, PDE5A, UTS2, NMU, SLC12A4, RAF1, CLCN3, ATP6V1G2, SLC4A4, CBL, HRH2, STAT5A, FPR1, ITGB1…	1.07634	0.00439468	30
39	21	Ca++ ER import	CACNA1G, ATP2A1, CASQ1, CACNA1C, IGF1, S100A13, ATP2A3, RAPGEF3, SLC9A1, PKN1, ATP2A2, RYR1, FKBP1B, CASQ2, CAMK2G, ASPH, NANOS1, TRPC1, GLYAT, PIK3CG, PLCE1	1.11182	0.00441948	31
26	16	muscle blood flow	PRKCQ, ACE, TBXA2R, IGF1, NPY, P2RX2, AGXT, PIGF, ANGPT1, VEGFA, VIP, MET, SERPINC1, NANOS1, KNG1, FGF13	1.19688	0.00448174	32
45	40	HRR	DNMT1, WDHD1, ANK2, BRCA2, PRKDC, FANCD2, PALB2, RAD52, FANCG, RAG1, ATRX, RAD51C, MSH3, TP53BP1, MSH2, FANCA, RAD51L1, MLH1, CHEK1, MORF4L1, XRCC4, INSL6, RAD51L3, RAD9A, SHFM1, TP53, CASC5, CASC5, FLNA, UBR2, ARTN, BCL2L1, PARP1, RAD50, BCCIP, BARD1, ERCC1, XRCC6, XRCC3, SFPQ	1.08333	0.00454866	33
24	13	sensory transduction	CDH23, P2RX3, TRPC2, P2RX2, CLRN1, ESR1, INADL, P2RY1, PCDH15, ATP2B2, P2RX1, HCRT, PCDHA@	1.18552	0.00476847	34
172	113	innervation	MYOD1, ACE, HPCA, ADRB2, UCMA, TAC1, MTOR, CAV1, Dyscalc1, SHH, SEMA3F, RELN, ANK2, ATRNL1, AKT1, ADRB1, NTN1, IGF1, HOXA10, SEMA3A, NPY, NHLH2, ACHE, FZD3, AGXT, DST, WNT5A, HOXB1, CACNA1S, NCAM1, GAD1, ROBO2, MAP2, CACNA1B, ESR1, DBH, FGF1, PTPRD, PTPRD, LMNB2, TAF1, ITGA4, MBD5, VCAM1, NUTF2, ATF1, GAP43, NELL1, Dmd, FGF8, SLIT1, VEGFA, HSPA1A, ITGB1, HADHA, NR4A2, VIP, SSTR1, FST, RUNX1, RTN4…	1.07619	0.00486293	35
13	8	long-chain fatty acid transport	PPARG, SCARB1, CAV1, GOT2, PPARA, SLC27A4, SLC27A1, ABCD1	1.64063	0.00511243	36
182	75	perception of pain	HTR6, UCMA, ADRB2, TAC1, NTS, GABRR1, ADRA2C, EPX, MTOR, RELN, P2RX3, DHX34, MAPK14, NT5E, ADRB1, IGF1, SLC6A9, TACR2, NPY, ACCN1, SLC12A2, P2RX2, HRH3, AGXT, ADORA1, SLC6A4, VWA1, PPARA, SCN9A, PTEN, NMU, PDE5A, ATP6V1G2, LIFR, CDK5, HRH2, P2RX7, EPHX2, VIP, SSTR1, AKR1B15, S100A9, S100A9, ADCYAP1, ADORA2B, P2RX1, MET, COX2, NANOS1, COX1, PNP, KNG1, HCRT, CRIP2, ABCB4, MAPK3, ROCK1, BDNF, PTGES3…	-1.02346	0.00513721	37
41	28	inner ear development	PAX8, FGF3, SHH, BMP4, LITAF, FGFR3, NCAM1, GFI1B, SOX10, THRB, NUTF2, NR2F1, RAF1, ATF1, NOTCH1, FGF8, GATA3, FOXI1, ATP2B2, PAX2, S100A9, EYA1, DLX1, KLF12, MAF1, IGFBP3, ATG4B, NCS1	1.07381	0.00581404	38
34	26	stem cell development	TAC1, EPX, MTOR, THPO, BMP4, TAL1, LMO2, MLL, ETV6, FANCC, DICER1, NOTCH1, CBL, VEGFA, STAT5A, ITGB1, ACVR1, MAPK7, TP53, RUNX1, CXCL12, KLF4, FZD6, IGFBP3, CTHRC1, NGF	1.02632	0.00582844	39
11	5	cAMP metabolism	NT5E, IGF1, AGXT, PDE4A, DRD4	-1.64706	0.00612033	40
37	18	saliva secretion	TAC1, NTS, IGF1, SLC9A2, SLC9A1, ACHE, SLC12A2, AGXT, CLCN3, VEGFA, ACVR1, P2RX7, VIP, SSTR1, COX2, PCDHA@, TRPC1, LEP	-1.25697	0.00617285	41
150	89	brain function	RGS9BP, HPCA, ACE, BZRAP1, NR3C2, ADRA2C, EPX, MTOR, DHX34, IGF1, S1PR5, SLC9A1, NPY, ACHE, PKN1, LIMK1, RAG1, MCPH1, SLC6A4, SLC6A4, DBH, AHRR, TCF4, USF2, LAMA2, PDE4A, ADAM17, MBD5, DMBX1, ESR2, MBL2, ABCA1, ATF1, GAP43, ATP6V1G2, DTNBP1, ATRX, CDK5, Dmd, VEGFA, CP, PDE10A, SIGMAR1, ACVR1, HADHA, NDEL1, VIP, TSNAX, SSTR1, SIX5, APOE, ADCYAP1, NR3C1, ITPR1, TDO2, HSPBAP1, XPNPEP1, MET, COX2, SN…	1.14318	0.00629387	42
82	65	DNA replication initiation	DBF4, DNMT1, CDC7, NFIC, MCM10, MCM3, ORC6, MCM6, CDC45, RECQL4, SEC14L2, MCM2, CDC6, MCM5, MMAB, TMPO, LRRK1, CDT1, CCNA2, CIZ1, H6PD, CDK2, E2F1, DCTD, CBS, DBF4B, GMNN, CHEK1, LMNB2, CLSPN, MCM4, SLC25A15, CDK2AP1, ORC4, TOPBP1, CDK1, TP53, MCM2, MCM3AP, CDKN1B, ATM, CASC5, CDK4, RECQL, PAK3, SEPT7, GRWD1, CCND1, ARTN, PARP1, NOC3L, SIRT1, SLC25A2, MYEOV2, TFB2M, NPLOC4, NCOA3, TOP2B, PCNA, PO…	1.10379	0.00635213	43
166	108	muscle contraction	NR5A2, UCMA, ADRB2, TAC1, NTS, MTOR, TNNI1, STXBP1, SCARB1, RYR3, NEB, CASQ1, MAPK14, PPP1R14A, TBXA2R, IGF1, S1PR5, S100A13, GOT2, TACR2, NPY, ACHE, SLC12A2, PKN1, MYBPC3, TRPC3, KCNMA1, TNNI3, SMYD1, AGXT, ACTN3, CACNA1S, HTR2B, PRKCB, DBI, ESR1, HOMER1, TNNT2, TRPC6, STIM1, STK4, NACA, RYR1, TMOD1, ATP6V1G2, Dmd, VEGFA, TNNT1, VCAN, ITGB1, MAPK8, ACVR1, GNA11, SRC, LIPE, Tcpm1, VIP, SSTR1, SMY…	1.04944	0.00642188	44
178	104	ontogeny	SLC25A21, PRKCQ, ZAP70, MYOD1, FOXP2, TAC1, LHCGR, BRAF, EPX, SHH, PLOD1, GRHL1, BMP4, NKX2-1, SRD5A1, IGF1, SLC9A2, PLCG2, TNFSF13B, SLC12A2, GHR, EPOR, IL15, AGXT, RAG1, BTC, NCAM1, SOX10, BIRC5, RORC, TWSG1, PTEN, THRB, ESR2, PRLR, LTA, ATP6V1G2, ATP6V1G2, NCAM2, NOTCH1, IL15RA, STMN1, VEGFA, BTK, ITGB1, IL7R, TP53, FYN, SSTR1, AKR1B15, AKR1B15, PAX2, ID2, S100A9, ATM, SATB1, GATA1, ADCYAP1, N…	1.12623	0.00646098	45
11	10	neuromuscular junction development	RELN, GFPT1, S1PR5, MYF6, LMNB2, KIDINS220, NUTF2, ITGB1, TIMP2, EPS15	-1.23892	0.00650591	46
95	52	hearing	CDH23, WASF1, TNFRSF11B, OPRL1, BMP2, ATP8B1, COCH, IGF1, TECTA, USH1C, ACCN1, MYO6, SLC12A2, KCNMA1, MYO3A, EDARADD, DIAPH3, CACNA1D, PAX3, SLC16A2, THRB, NUTF2, ESR2, ATF1, Dmd, VEGFA, PCDH15, SLC26A5, ACVR1, MYH7B, EARS2, TP53, ALMS1, ATP2B2, PAX2, MYO1D, ATPAF2, SPRY2, GJA1, GUSB, TMC1, BDNF, PCDHA@, EGF, FGF13, RAI1, S1PR2, NAT8, SOD2, BTD, ATP6V1B1, NGF	1.10706	0.00652396	47
37	24	muscle metabolism	APLN, ACE, SCD, PPARGC1B, EPX, STC1, ASB15, MAPK14, IGF1, S1PR5, ACTN3, RXRG, ATP6V1G2, VEGFA, GPD2, MET, AMPD1, DGAT1, MEF2A, BDNF, MTM1, LEP, SEPW1, HIF1A	1.09086	0.00667226	48
14	8	cerebellum development	GLI1, SHH, IRX2, AGXT, ROR1, EN1, PAX2, GAS1	1.44231	0.00728716	49
215	122	hemato-encephalic barrier	SLC25A21, CFH, PPARG, ACE, ADRB2, CNTNAP1, TAC1, EPX, EPX, PFN1, STAT1, PLA2G4A, SCARB1, CAV1, CLU, AKT1, TNFSF12-TNFSF13, MAPK14, CDH5, IGF1, TYMP, PRKCD, LCP1, TF, SLC9A1, ACHE, SLC12A2, ABCG2, AGXT, IFNB1, ABCC3, ALOX12, BACE1, SLCO1C1, ANPEP, KDR, SLC16A2, ITGA4, VCAM1, SELE, ESR2, ABCA1, ATF1, CLCN3, ATP6V1G2, ANGPT1, NELL1, Dmd, VEGFA, TFRC, ITGB1, MAPK8, ACVR1, P2RX7, SRC, SLC6A6, VIP, AKA…	1.14377	0.00743754	50
162	74	appetite	PFDN1, APLN, PPARG, ACE, PCSK1, UCMA, NTS, TAC1, EPX, NR3C2, PROK1, MAP4K2, ADRB1, IGF1, NPY, HRH3, AGXT, SLC6A4, RXRG, TRHR, HTR2B, FGFR1, FGF1, MPV17L, PPARA, SIM1, NPAS2, POLG, SPINK4, NMU, CXCL14, ATP6V1G2, PRKAB1, HRH2, ARID4B, MTMR3, NF2, IGF1R, VIP, SSTR1, ADCYAP1, PPP5C, MET, GHRH, NPBWR1, NMB, INSR, CDH13, ND1, LEPROT, PNP, TNC, HCRT, SGK1, CFTR, OXTR, BDNF, PTGES3, UCP2, ADM2, PCDHA@, H…	1.11224	0.00759915	51
84	41	baroreflex	CFH, ACE, TAC1, NTS, NR3C2, OPRL1, DHX34, ADRB1, NPY, ACCN1, GHR, AGXT, ADORA1, HRH3, HTR7, UTS2, CASP3, HRH2, HSPA1A, VIP, SSTR1, AKR1B15, AKR1B15, ADCYAP1, NPPC, HMGCR, IKBKAP, MET, ND1, NANOS1, KNG1, HCRT, CTH, PARP1, ROCK1, ADM2, PCDHA@, GLYAT, TSPAN1, LEP, EDNRB	-1.06667	0.00774656	52
263	133	neuronal activity	APLN, AMPH, ACE, SLC2A3, HTR6, UCMA, TAC1, NTS, NR3C2, MTOR, EPX, TIMELESS, PDE2A, SHH, MAP4K2, DHX34, IGF1, DLGAP1, S1PR5, TACR2, NPY, ACHE, TRPC3, AGXT, ADORA1, HRH3, KCNAB2, IFNB1, BACE1, NCAM1, GAD1, PRKCB, MAP2, CACNA1D, ESR1, DNM1, DBH, FGF1, SYP, HOMER1, HTR7, DRD4, MBD5, SCN8A, UTS2, ESR2, NMU, NUTF2, EEF2, ATF1, ATP6V1G2, VAMP2, SLC4A7, HRH2, PDE10A, NCOA6, ACVR1, CDK1, GNAO1, FYN, VIP, …	1.06172	0.007851	53
77	37	kidney filtration	ACE, UCMA, NR3C2, EPX, MAPK14, IGF1, TF, SEMA3A, NPY, TNNI3, AGXT, ADORA1, LAMA5, LAMA2, UTS2, ATP6V1G2, VEGFA, ACTN4, ACVR1, SSTR1, IGFBP2, MYO1D, HMGCR, MET, COX2, DAG1, CD151, COX1, KNG1, ATP6AP2, TNC, NCK1, PTPRU, HSPG2, MMP2, B2M, VPS72	1.12869	0.00816317	54
113	82	pattern specification	PAX8, PBX4, EOMES, HOXB6, TBX3, FGFR2, FOXM1, SHH, PAX5, RELN, PKD1, BMP4, BMP2, HOXA10, FMN1, GREM1, SEMA3A, WNT5A, SLC6A4, HOXB1, NCAM1, MLL, PAX3, FGFR1, ASXL1, PAX9, HOXA2, HTR7, GLI3, TWSG1, HOXD13, NOTCH1, FGF8, EN1, REL, ACVR1, CDK1, EN2, SMAD2, LDB1, PAX2, HOXA13, CDC42, EDA, CREB1, CUL3, ACVR2A, TSC1, TNR, CDH2, WEE1, SMURF1, NANOS1, CTNNB1, EGFR, GSN, PAX6, EDAR, TNC, ALDH1A1, HAND2, MP…	1.1189	0.00862921	55
52	27	granulocyte adhesion	PFDN1, CFH, EPX, SELPLG, CAV1, MAPK14, NT5E, PTK2B, ITGB2, TNFAIP6, PRKCB, PLA2G7, VCAM1, SELE, ATP6V1G2, VEGFA, FPR1, THBD, ICAM1, NFATC1, NEURL, GLYAT, FGF13, FN1, MAPK3, ITGB3, ANXA1	1.10706	0.00863011	56
128	87	intracellular signaling cascade	CFH, NOD2, NR5A2, ACE, ADRB2, RPS6KA5, EPX, EPX, TGFBR2, FGFR2, SHH, Gm12141, IGF1, GREM1, TF, PLCG2, IRAK1, SYK, WNT5A, ITGB2, ADORA1, EPOR, PTCH1, CD79A, TRHR, ACACA, FGF1, PTPN11, ADAM17, SPHK1, RAF1, ATP6V1G2, NELL1, VEGFA, FGF10, FPR1, MAPK8, TTC3, ACVR1, P2RX7, SRC, IGF1R, FYN, GOLT1A, S100A9, TLR3, ADAM10, PRKCA, CREB1, CDK4, SORT1, XPNPEP1, MET, TNFRSF1A, FZD2, TRAF6, JAK2, SLC6A3, INHBA,…	1.07158	0.00915373	57
49	24	eosinophil adhesion	STAT1, SELPLG, MAPK6, PTK2B, PRKCD, ITGB2, IFNB1, PDE4A, ITGA4, VCAM1, SELE, ATP6V1G2, FPR1, PTGIR, ITGB1, SRC, ICAM1, CYSLTR1, KITLG, SPON2, ITGB7, MAPK3, TYK2, MAPK3	1.18632	0.00917339	58
75	36	generation of action potential	CACNA1G, NTS, TAC1, LHCGR, PROK1, NPY, KCNMA1, P2RX2, KCND1, HRH3, AGXT, IFNB1, CACNA1D, DNM1, SCN4B, HTR7, P2RY1, HOMER2, ESR2, SIGMAR1, VIP, SSTR1, GOLT1A, ADCYAP1, CREB1, XPNPEP1, KNG1, HCRT, KCNQ5, BDNF, FN1, LEP, COX5A, MAPK3, NGF, HCN1	1.09086	0.00936105	59
41	24	neuromuscular synaptic transmission	DNAJA3, TAC1, DHX34, RAPSN, TACR2, NPY, ACHE, ADORA1, AGXT, TMPO, SYP, P2RY1, HRH2, HSPA1A, VIP, AKR1B15, CNTN1, SLC8A3, ERC1, DNAJC5, BDNF, NBEA, UCHL1, DBI	-1.03816	0.00961465	60
60	43	amino acid transport	IL6R, MTOR, LARS2, SLC7A3, SLC7A3, SLC7A3, SGK2, AKT1, IGF1, AGXT, ADORA1, SLC7A7, SLC7A4, DNM1, EIF2S1, SLC38A4, ATP6V1G2, SLC3A1, MAPK8, ACVR1, SLC1A1, PDPK1, IGF1R, SSTR1, SLC38A2, SLC36A1, SLC38A3, SGK2, NR3C1, PIK3CA, XPNPEP1, MET, M6PR, SLC7A6, SGK1, BDNF, PCDHA@, EGF, LEP, SLC3A2, SLC1A5, MAPK3, GSS	1.08805	0.00972311	61
6	5	neuroproliferation	SHH, NPY, HBEGF, KDR, VEGFA	1.69643	0.00972967	62
32	18	skin blood flow	TAC1, ADRA2C, SELPLG, DHX34, TBXA2R, NPY, ACHE, AGXT, ATP6V1G2, CRCP, VEGFA, VIP, ADCYAP1, NANOS1, KNG1, PROC, ACBD3, EDNRB	-1.069	0.0100362	63
11	8	centromere binding	CENPE, MIS12, KIF2C, CENPA, STRA13, SPC24, APITD1, RBPJ	1.33495	0.0101843	64
10	6	umbilical blood flow	ACE, IGF1, NPY, AGXT, SSTR1, COX2	1.33929	0.0102423	65
9	5	tRNA editing	TRMU, NFS1, MTO1, GTPBP3, PSMC2	-7.73333	0.01043	66
70	33	intestine barrier	NOD2, UCMA, NTS, EPX, CLDN2, BMP2, MAPK14, IGF1, SLC9A2, PRKCD, STK39, SLC6A4, PRKCB, HBEGF, PTEN, ATP6V1G2, ACVR1, VIP, SSTR1, OCLN, FAM58A, MET, PRKCZ, ABCB4, MMP9, PLCG1, ROCK1, F2R, IL21, EGF, MYD88, DDX58, CXCR4	1.14028	0.0106062	67
136	62	gastric acid secretion	APLN, RAB27B, UCMA, ADRB2, TAC1, NTS, SHH, BMP4, AKT1, DHX34, MAPK14, TBXA2R, IGF1, SLC9A2, NPY, ACHE, HRH3, AGXT, CA2, CASR, PDE4A, ABP1, SPINK4, NMU, ATP6V1G2, HRH2, VEGFA, ATP1A4, PDPK1, VIP, SSTR1, CAMK2G, SGK2, ADCYAP1, PRKCA, COPA, COX2, SLC4A2, NMB, GSK3A, AKT2, LEPROT, ASAP3, EGFR, PNP, M6PR, KNG1, HCRT, SGK1, ARF6, F2R, PCDHA@, EZR, EGF, MBD4, FGF13, APOA1, TGFB3, LEP, ACBD3, CD63, RAN	1.10885	0.0106921	68
522	288	relaxation	TLR7, SLC25A21, CFH, APLN, PPARG, TINAGL1, Gusr, ACE, HTR6, UCMA, ADRB2, TAC1, NTS, EPX, ATP2A1, NR3C2, Wdr35l, TRDN, CAV1, SCARB1, PROK1, BMP2, BMP4, AKT1, TNFSF12-TNFSF13, DHX34, CASQ1, NEB, MAPK14, SMC2, ADRB1, TOP3B, MYBPC1, CACNA1C, PPP1R14A, TBXA2R, IGF1, KCNJ11, S1PR5, S100A13, RMI1, ATP2A3, FES, RAPGEF3, TACR2, USH1C, NPY, ACCN1, PDE4D, ADCY5, ACHE, CKM, TNNI3, PKN1, CLCN1, KCNMA1, MYBPC3…	1.09727	0.0107948	69
42	33	prostate gland development	FGF3, SPTBN1, SHH, GLI1, BMP4, AKT1, SOX9, SRD5A1, IGF1, HOXC6, WNT5A, ESR1, ESR2, NKX3-1, POU2F1, NOTCH1, FGF8, ACVR1, IGF1R, AKR1B15, HOXA13, BMP7, FOXA1, ETS1, HOXB13, UBE3A, TCF20, FOXA2, EGF, TGFB3, UXT, TGFB2, MMP2	-1.08552	0.0115998	70
82	54	glucose oxidation	PPARG, PPARGC1B, ATP2A1, EPX, ACLY, SCARB1, MLYCD, AKT1, MAP4K2, MAPK14, IGF1, STK39, LCP1, GAPDH, SRGAP2, SLC2A2, AGXT, PFKFB2, ATP2A2, ACACA, E2F1, PPARA, PDK4, PTEN, ATP6V1G2, STAT5A, VIP, SSTR1, IL13, GLYAT, XPNPEP1, MET, INSR, ADD1, ESRRA, FABP3, M6PR, KNG1, SORD, GOT1, LIPC, MFN2, BDNF, PCDHA@, TPI1, APTX, GLYAT, SOCS3, PPARD, FOXO1, LEP, ACO2, LDHB, PDPK1	1.19818	0.0118293	71
13	12	DNA replication licensing	MCM10, MCM3, KLF15, MCM2, CDC6, CDT1, CDK2, GMNN, SLC25A15, MCM2, PCNA, CCNE1	-1.36103	0.012393	72
29	24	gland development	FOXP3, PTPRE, EPX, ALDH1A3, LEF1, IGF1, S1PR5, PTCH1, ZNF653, NID1, GATA3, TP53, AKR1B15, AKR1B15, FST, EDA, CDH2, HOXA5, CTNNB1, KLF4, M6PR, JUP, FOXA2, NFKBIA	-1.0601	0.0126359	73
454	284	Synaptic plasticity	NRXN3, CFH, HPCA, ACE, HTR6, CDKL5, MPP2, TAC1, EPX, WASF1, NR3C2, EPX, GRIA4, MTOR, RPS6KA5, BRAF, DPYSL2, DNMT1, STAT1, PDE2A, STXBP1, CAV1, DYRK1A, NEK4, RELN, RYR3, SV2A, AKT1, MAPK14, ZNF385A, SLC24A2, ADRB1, CACNA1C, CST3, PTK2B, IGF1, RASGRF2, KALRN, S1PR5, PRKCD, LSAMP, LCP1, RAPGEF3, NPY, MYO6, ACHE, ADCY8, PKN1, P2RX2, ADORA1, WNT5A, AGXT, CLSTN2, DLG1, ICA1, ALOX12, RXRG, STX1B, BACE1,…	1.10119	0.0127503	74
79	38	respiratory gaseous exchange	UCMA, TAC1, NTS, EPX, ADRA2C, DHX34, IGF1, NPY, ACHE, AGXT, ADORA1, GRIA3, ESR1, PDE4A, MBD5, SIM2, ESR2, ATF1, ACVR1, NR4A2, SSTR1, IL13, GNAI2, ADCYAP1, SLC4A3, P2RX1, EPAS1, NANOS1, KNG1, HCRT, TSHZ3, BDNF, TXNRD1, TGFB3, LEP, ACBD3, PGR, SERPINF1	-1.09781	0.0131081	75
509	288	synaptic transmission	MYOD1, AMPH, HPCA, UCMA, DTNA, TAC1, XPNPEP2, NTS, MPP2, APBA1, WASF1, GRIA4, NR3C2, EPX, DPYSL2, SEMA3F, STXBP1, OPRL1, Dyscalc1, SDCBP, P2RX3, RELN, ALPL, RYR3, SV2A, MAPK14, PPFIA1, TBXA2R, ADRB1, CACNA1C, NT5E, SHANK1, KALRN, IGF1, NFE2L1, S1PR5, APBA2, SEMA3A, RAPGEF3, SLC6A9, NPY, ACCN1, ACHE, KCNMA1, P2RX2, TRPC3, ADCY8, ADORA1, KCND1, NRXN1, AGXT, WNT5A, HRH3, SLC6A4, ADRA1A, DLG1, ICA1, …	1.13212	0.0133842	76
15	11	hindbrain development	MAGED2, SHH, HNF1B, PKNOX1, HOXB1, FGFR1, GRSF1, EN1, EGR2, NEURL, GPX4	1.44231	0.0133917	77
10	5	peritoneal macrophage function	TAC1, EPX, NPY, SSTR1, ADCYAP1	1.33929	0.0138269	78
20	14	locomotor rhythm	PFDN1, UCMA, TAC1, ARNTL2, HTR7, NMU, ATF2, ATP6V1G2, CALB1, VIP, PGAP3, ARNTL, CLCF1, CSNK1D	-1.31597	0.0139082	79
463	260	immunoreactivity	SHANK3, APLN, NOD2, DNTT, ACE, CACNA1A, ENO3, UCMA, NTS, CNTNAP1, TAC1, MPP2, NR3C2, EPX, MTOR, EPX, CTSS, RHBG, GLI1, SCARB1, TPH1, DYRK1A, STC1, ATRNL1, PKD1, BMP4, AKT1, MAP4K2, PDGFRA, TNFSF10, ADRB1, Gm12141, CEL, IGF1, PRKCD, S1PR5, GAPDH, TF, PDZK1, TACR2, NPY, DCT, ACHE, MMAB, P2RX2, ABCG2, TNNI3, MMAB, SYK, GHR, AGXT, TMPO, ADORA1, SLC6A4, IFNB1, FSTL3, GRIA3, NCAM1, PRKCB, MAP2, CCNA2, …	1.13005	0.0139344	80
23	14	turning behavior	TAC1, NTS, DHX34, NTN1, ACHE, AGXT, ADORA1, HTR2B, HRH2, SSTR1, NANOS1, VIM, EGR1, MANF	1.12362	0.0142255	81
44	16	peristalsis	TAC1, NTS, P2RX3, P2RX2, AGXT, SLC6A4, ALOX12, HTR7, NMU, ATP6V1G2, SSTR1, ADCYAP1, HCRT, BDNF, PCDHA@, WASF2	-1.125	0.0144277	82
104	49	cardiovascular function	APLN, ACE, ADRB2, UCMA, TAC1, NTS, NR3C2, PPARGC1B, EPX, OPRL1, ADRB1, IGF1, S100A13, NPY, AGXT, HRH3, SLC6A4, ADRA1A, MPV17L, CASR, NMU, UTS2, PDE5A, ATP6V1G2, SIGMAR1, SSTR1, SIRT4, ADCYAP1, MET, COX2, COX1, KNG1, PROC, HCRT, KCNN3, PTPN1, GNAI1, BDNF, GNAQ, ADM2, PCDHA@, EGR1, LEP, NUCB2, EDNRB, EDNRB, SSR1, PTAFR, RNLS	1.05084	0.0144498	83
147	74	peripheral nerve function	APLN, ACE, ADRB2, TAC1, PPARGC1B, NR3C2, SHH, P2RX3, DHX34, MAPK14, TBXA2R, LITAF, IGF1, TACR2, NPY, ACHE, P2RX2, GHR, HRH3, AGXT, ADORA1, ADRA1A, ADRA1A, NCAM1, MED12, DNM1, MPV17L, HTR7, NUTF2, NMU, UTS2, CASP3, ATP6V1G2, CDK5, CRCP, VEGFA, PTGER4, HADHA, VIP, SSTR1, PAX2, NGFR, ADCYAP1, MET, COX2, GLUL, CD40, NR2E1, NANOS1, LEPROT, KNG1, HCRT, PTPN1, MFN2, ROCK1, BDNF, UCP2, ADM2, PCDHA@, HSD1…	1.09016	0.0145982	84
22	15	sex differentiation	LHCGR, TPH1, SOX9, SRD5A1, NR0B1, FOXL2, ESR1, WT1, AKR1B15, AKR1B15, S100A9, CBX2, CYP17A1, STAT5B, NR5A1	-1.08371	0.0147964	85
43	15	eosinophil degranulation	TLR7, TAC1, EPX, ITGB2, PTEN, MBL2, RAF1, ATP6V1G2, HRH2, ICAM1, Ear2, CD8A, JAK2, PRKCZ, FN1	1.31076	0.0150159	86
15	12	Purine metabolism	GMPS, CFH, PAPSS1, NT5E, EIF3B, APRT, COASY, ADA, GART, DNASE2B, ADSL, PAICS	1.25063	0.0152887	87
106	46	hemolysis	PFDN1, CFH, TINAGL1, ACE, PLA1A, EPX, PFN1, CAV1, CLU, PKD1, CD59, TF, P2RX2, H6PD, ENGASE, CFP, MBL2, ADAMTS13, ATP6V1G2, CP, MS4A2, ACVR1, P2RX7, LIPE, ENO2, CANT1, P2RX1, SCIN, XPNPEP1, SERPINC1, PIGA, DNASE2B, CALR, FURIN, SPTB, BCL2L11, UBL4A, PANX1, NEURL, TPI1, GLYAT, PAPPA, FN1, NKX3-1, S100B, PLAT	1.13861	0.0153831	88
12	5	progesterone metabolism	PPARG, PM20D1, SRD5A1, DHRS9, CYP17A1	3.33333	0.0154487	89
100	50	T-cell homeostases	FOXP3, TAC1, PFN1, ORC3, ATRNL1, AKT1, GRAP2, TNFSF10, LEF1, TRAF5, PKN1, IL15, WAS, PRDM1, NFKBIL1, RORC, DRD4, STIM1, PTEN, CASP3, ATP6V1G2, STAT5A, SOCS1, ACVR1, IL7R, TP53, HADHA, TNFRSF18, KLF2, ID2, CDC42, EGR2, MAP3K3, TNFRSF1A, CD8A, CD40, H2-T10, MCL1, TRAF3, CASP8, EGR1, IL21, FASN, GSK3B, TNFSF11, STAT3, CXCR4, B2M, GSS, TPT1	1.05091	0.0155762	90
396	215	vasodilation	PFDN1, PRKCQ, CFH, APLN, PPARG, PM20D1, TINAGL1, Gusr, ACE, CACNA1A, ENO3, ADRB2, UCMA, TAC1, NTS, NR3C2, EPX, DPYSL2, PFN1, CAV1, SCARB1, SLC7A3, AKT1, DHX34, MAPK14, ADRB1, TBXA2R, CACNA1C, MSTN, Gm12141, PTK2B, IGF1, GAPDH, ABCC9, TACR2, NPY, ACHE, SLC12A2, KCNMA1, TRPC3, P2RX2, AGXT, ADORA1, IL15, KCNAB2, HRH3, ALOX12, PRKCB, PTH2R, ALDOC, ESR1, HBEGF, FGF1, PTPN11, MPV17L, CYP1A1, PPARA, CBS…	1.09016	0.0157252	91
51	23	pancreatic juice secretion	SLC25A21, UCMA, TAC1, NTS, PRKCD, NPY, AGXT, DBI, DBH, SPINK4, ATP6V1G2, VIP, SSTR1, ADCYAP1, NPPC, COPA, NMB, NANOS1, PNP, HCRT, EGF, LEP, ACBD3	-1.26299	0.016059	92
96	56	myometrium contraction	ACE, ADRB2, UCMA, TAC1, LHCGR, DHX34, KCNJ11, PRKCD, GRK6, TACR2, ACHE, KCNMA1, AGXT, ADRA1A, ALOX12, PRKCB, MPV17L, HTR7, PIGF, PDE4A, SPHK1, PRLR, ATP6V1G2, SVIL, PLCD1, PTGER4, PTGER4, LPAR3, GNA11, P2RX7, AKR1B15, ARRB1, PRKCA, MET, COX2, COX1, EGFR, PLA2G6, HPGD, KNG1, PRKCZ, KCNN3, GJA1, MAPK3, OXTR, GNAI1, ROCK1, ATP2C1, PCDHA@, EGF, BGN, LEP, MAPK3, EDNRB, PGR, DCX	1.10294	0.0161065	93
84	34	gastrointestinal motility	APLN, UCMA, NTS, TAC1, PPP1R14A, NPY, ACHE, KCNMA1, ADORA1, SLC6A4, MPV17L, KDR, SPINK4, NUTF2, NMU, ATP6V1G2, VIP, SSTR1, S100A9, ADCYAP1, ADORA2B, COPA, MET, COX2, KITLG, NANOS1, PNP, HCRT, ADM2, F2R, PCDHA@, LEP, ACBD3, EDNRB	-1.069	0.0162007	94
721	385	memory	TLR7, ZAP70, ACE, HTR6, EOMES, ADRB2, UCMA, ZBTB16, FOXP2, TAC1, NTS, NR3C2, MTOR, WASF1, RPS6KA5, EPX, DPYSL2, DNMT1, PFN1, PPP3CA, IL23R, STAT1, SELPLG, PDE2A, CAV1, TPH1, Dyscalc1, OPRL1, RELN, CCND3, DYRK1A, ATRNL1, ATRNL1, TRPC2, AKT1, DHX34, MAPK14, CACNA1C, FOXO3, TNFSF10, NEUROD2, ADRB1, NTN1, Gm12141, RAPGEF4, SHANK1, KALRN, IGF1, LSAMP, NIPSNAP1, S1PR5, TF, PLCG2, RAPGEF3, TACR2, SLC6A9…	1.07636	0.0162069	95
15	12	Schwann cell formation	NAB1, IGF1, S1PR5, PAX3, SOX10, LMNB2, QKI, ACVR1, CDC42, EGR2, ERBB2, RHOA	1.26002	0.0162243	96
553	372	mitotic entry	SLC25A21, PRKCQ, FGF3, PPARG, LPAR2, ACE, AURKA, UCMA, SCD, TAC1, NTS, EPX, MTOR, EPX, TGFBR2, FGFR2, CTNNAL1, TTBK2, STAT1, SHH, PROK1, OPRL1, FOXM1, CAV1, THPO, CCND3, ST3GAL5, DYRK1A, PKD1, CD59, BRCA2, BMP4, AKT1, DHX34, MAPK14, MCM10, PDGFRA, TBXA2R, KLF9, HACE1, EPS8, THY1, SIK2, IGF1, FGFR3, S1PR5, PRKCD, BMPR1B, TYMP, TF, RAPGEF3, CDC14A, NPY, CDC6, PHIP, ESPL1, CSF3R, PPAP2A, MMAB, PKN1,…	1.0772	0.0162293	97
185	92	respiratory burst	CFH, PPARG, TAC1, EPX, PLA2G4A, PRDX5, SELPLG, CLU, THPO, ATRNL1, AKT1, MAPK14, CST3, PTK2B, IGF1, SLC9A1, TACR2, ACHE, SYK, LIMK1, PKN1, AGXT, IL15, ITGB2, ADORA1, IFNB1, PRKCB, NCF2, ANPEP, ADA, VCAM1, STK4, CLCN3, CASP3, LTA, ATP6V1G2, GRB2, ITGA5, FPR1, PI4K2B, ITGB1, ACVR1, SRC, HADHA, VIP, IL13, ARRB1, ICAM1, CNTN1, S100A9, TNFRSF1B, CAMK1D, ADCYAP1, PRKCA, NPPC, XPNPEP1, MET, CXCL12, TNFRS…	1.09727	0.01656	98
20	13	gland morphogenesis	SHH, RARG, LEF1, IGF1, ESR1, RARA, SMAD7, FGF10, IGF1R, FST, EDA, M6PR, MMP2	-1.32359	0.0167226	99
15	5	erythrocyte aggregation	CACNA1A, EPX, TF, CP, KNG1	2.91667	0.0167426	100
789	394	cytokine production	TLR7, ZAP70, PRKCQ, CFH, APLN, DPP6, PPARG, NOD2, TINAGL1, FOXP3, EIF4E, CACNA1A, UCMA, ADRB2, ZBTB16, TAC1, IL6R, CUBN, EPX, MTOR, PFN1, IL23R, STAT1, HHAT, SHH, PROK1, SCARB1, ORC3, TNFRSF11B, CAV1, SCG2, CLU, CLU, C3AR1, ATRNL1, ATRNL1, PKD1, PKD1, AKT1, TNFSF12-TNFSF13, TNFSF12-TNFSF13, PRKDC, DHX34, MAPK14, ADRB1, FOXO3, TNFSF10, TBXA2R, LEF1, NTN1, Gm12141, LITAF, THY1, PIBF1, IGF1, RSAD2, …	1.02559	0.0174406	101
55	24	cholinergic synaptic transmission	HTR6, ADRB2, TAC1, DHX34, S1PR5, NPY, ACHE, KCNMA1, ADORA1, HRH3, CACNA1B, FPR1, VIP, SSTR1, XPNPEP1, MET, SNAP25, NANOS1, HCRT, CYR61, SRSF2, PCDHA@, STAT3, NGF	1.15831	0.0176161	102
103	39	tolerance induction	TLR7, PRKCQ, CACNA1A, IL6R, EPX, PFN1, AIRE, TNFSF10, Gm12141, SEC14L2, IRAK1, NFATC2, PDE5A, SEPSECS, MBL2, ATP6V1G2, VEGFA, HSPA1A, ACVR1, HADHA, TNFRSF18, ICAM1, APOE, ERBB2, MET, CD8A, CD40, SMAD3, HSP90B1, BCL2L1, BCL2L11, BDNF, GNAQ, EGR1, PTPRC, FASN, MYD88, ITPKB, NFKBIA	-1.0601	0.0181848	103
367	133	NK cell mediated cytotoxicity	TLR7, PRKCQ, TINAGL1, NR5A2, LPAR2, UCMA, TAC1, CRTAM, PFN1, STAT1, PRDX5, ISG15, TERT, CD59, MAPK14, TNFSF10, PTK2B, IGF1, PIBF1, LCP1, TF, PLCG2, SEC14L2, DCT, NPY, TNFSF13B, SYK, IL15, ITGB2, WAS, IFNB1, LYST, NCAM1, DEAF1, PTPN11, LGALS3BP, SOCS2, KDR, SELE, RAF1, P2RX5, ATP6V1G2, ATP6V1G2, MLANA, NOTCH1, IL15RA, Dmd, HRH2, VEGFA, PTGER4, BCL10, HSPA1A, MS4A2, REL, Mela, SLC35A1, WT1, SOCS1, …	1.09086	0.0182747	104
17	8	vestibule function	FGF3, PAX5, ACHE, HRH3, NUTF2, EPHB1, NR3C1, BDNF	1.29068	0.0182859	105
84	43	leukocyte accumulation	FOXP3, TAC1, CTSS, ATRNL1, AKT1, MAPK14, NTN1, NPY, ITGB2, IL15, AGXT, PIGF, ADA, VCAM1, SELE, ATP6V1G2, LTA, IL6ST, VEGFA, HSPA1A, STAB1, ACVR1, THBD, TP53, IL13, CXXC1, ICAM1, S100A9, MET, CXCL12, SERPINC1, SOD3, PROC, CD44, PARP1, MMP9, GLYAT, EGF, YARS, BSG, MMP2, PTAFR, NGF	1.09875	0.0188812	106
15	9	ileum contraction	TAC1, PROK1, DHX34, HTR7, FPR1, VIP, SSTR1, COX2, KNG1	-1.25697	0.0190127	107
491	309	heart function	APLN, PPARG, ACE, UCMA, ADRB2, SCD, TAC1, SOX6, MTOR, PPARGC1B, EPX, PPARGC1B, NR3C2, ATP2A1, PTPN18, TRDN, PDE2A, SCARB1, SHH, CAV1, SCARB1, TERT, THPO, ANK2, ATRNL1, PKD1, CD59, MLYCD, BMP2, AKT1, CASQ1, DHX34, MAPK14, NT5E, TBXA2R, UTS2R, ADRB1, CACNA1C, MSTN, LITAF, PRDX3, IGF1, NFE2L1, TYMP, S100A13, S1PR5, PRKCD, LCP1, ATP2A3, GOT2, RAPGEF3, SLC9A1, NPY, ADCY5, PKN1, GHR, UNC45B, TNNI3, DOT…	1.09365	0.0191689	108
26	16	retinoic acid metabolism	VAX2, ALDH1A3, RARG, LITAF, AHRR, CYP1A1, PDXP, GLI3, RARA, CYP26B1, RXRA, CRABP1, ALDH1A1, CYP26C1, TGIF1, CRABP2	1.14986	0.0192347	109
48	17	startle response	UCMA, TAC1, ADRA2C, SLC6A9, NPY, ACHE, SLC6A4, BACE1, MPV17L, PDE4A, SSTR1, NR3C1, CAMK4, GNG7, ATF7, NUCB2, MAPK3	1.29068	0.0193754	110
220	147	oocyte maturation	SLC25A21, PPARG, PABPC1L, AURKA, LHCGR, BRAF, MAPK12, SCARB1, FOXM1, EFNA1, SHH, CAV1, CCND3, MAPK6, DYRK1A, AKT1, ZAR1, IGF1, S1PR5, CDC14A, PKN1, PDE3A, AIM1, AGXT, BTC, RPS6KA1, CDT1, CCNA2, FGFR1, CDK2, CBS, CASR, HTR7, CCNB1, ALK, PAPOLA, PDE4A, LMNB2, ADAM17, PDE8A, MOCOS, CTSL2, SLBP, RAF1, ATF1, PRLR, ATP6V1G2, RPS6KA3, DICER1, XPR1, STMN1, PUM1, FLT1, VEGFA, PTGER4, PTGER4, FGF10, RGS19,…	1.10465	0.0198023	111
305	175	learning	CFH, RGS9BP, KCNK5, HTR6, FOXP2, NTS, TAC1, NR3C2, MTOR, EPX, CAV1, TPH1, OPRL1, DYRK1A, RELN, PKD1, RYR3, DHX34, NEUROD2, CACNA1C, ADRB1, KLF9, MSRA, KALRN, IGF1, DDC, S1PR5, PRKCD, PLCB4, SLC6A9, SLC9A1, NPY, ADCY5, ACHE, ADCY8, PDE3A, EPOR, ADORA1, AGXT, SLC6A4, NCAM1, PRKCB, CACNA1D, ESR1, DBH, FGF1, MPV17L, SYP, HOMER1, ATCAY, HTR7, KIF17, PIGF, PDE4A, PTPRD, ABP1, TOR1A, DRD4, HOMER2, MBD5,…	1.07169	0.0202144	112
102	61	muscle relaxation	CACNA1G, PPARG, ACE, ADRB2, NTS, TAC1, ATP2A1, DHX34, CASQ1, MAPK14, ADRB1, ATP2A3, NPY, ACHE, KCNMA1, CLCN1, TNNI3, P2RX2, AGXT, ADRA1A, ATP2A2, HTR7, P2RY1, PDE5A, ATP6V1G2, HRH2, VEGFA, PTGER4, PTGER4, PTGIR, Tcpm1, VIP, SSTR1, TPM2, ADCYAP1, ADORA2B, GPBAR1, COX2, ARRB2, NANOS1, PLA2G6, KNG1, TNC, NCF1, HSPB6, CFTR, ROCK1, RHOA, F2R, GLYAT, PPP1R12A, CNTF, GNAS, PRKG1, ACTA2, EDNRB, MYL9, MYL…	1.04831	0.0203595	113
109	54	eye movement	CACNA1G, TAC1, EPX, PROK1, DHX34, CST3, IGF1, NPY, ACHE, IL15, ADORA1, SLC6A4, HTR2B, DBH, FGF1, TNNT2, NPAS2, HTR7, NUTF2, UTS2, CYP2A6, ATP6V1G2, LTA, NCAM2, HCRTR2, HSPA1A, ACVR1, NR4A2, VIP, SSTR1, IL13, PER3, ADCYAP1, CREB1, XPNPEP1, MET, COX2, TNFRSF1A, GHRH, SLC6A3, PTGDS, NANOS1, HCRT, PRKACA, PCDHA@, EGF, LEP, DGCR14, GSS, ATXN2, ROBO3, TSC22D3, PLAT, NGF	1.02632	0.0210351	114
983	535	pregnancy	PFDN1, SLC25A21, CFH, CFH, APLN, PM20D1, PPARG, NR5A2, MAT1A, TINAGL1, DNTT, HSD17B7, Gusr, FOXP3, ACE, SLC2A3, CACNA1A, PCK2, SPTBN1, PRPS1L1, PCSK1, HPD, UCMA, ADRB2, IL6R, PCSK5, TAC1, MTOR, ITGA11, NR3C2, PPARGC1B, EPX, LHCGR, EPX, ATP7B, DNMT1, CD9, FGFR2, PFN1, STAT1, ACLY, EFNA1, PROK1, ISG15, CAV1, GLI1, SCARB1, TNFRSF11B, FOXM1, LRP12, SHH, TERT, STC1, THPO, ATRNL1, MKI67, ATRNL1, CD59, …	1.07583	0.0211348	115
14	11	cell fate commitment	EPX, PAX5, SOX9, CSRP3, GAP43, NOTCH1, SMAD7, STAT5A, RUNX2, CTNNB1, NEUROG3	-1.14286	0.0213491	116
28	23	nerve development	EOMES, SCN7A, VAX2, CAV1, S1PR5, ENAH, HOXB1, HBEGF, FOXN3, CASP3, ITGB1, NES, CNTN1, APOE, ERBB2, MTMR2, DAG1, NANOS1, PAX6, CD44, SALL3, CNIH, CASP9	1.26002	0.0216343	117
89	42	renal reabsorption	CLDN19, CUBN, EPX, STC1, SLC15A2, IGF1, MTX1, TF, SLC2A2, DAB2, AGXT, ADORA1, SLC7A7, ABCC3, RAB38, HOXA3, CASR, UTS2, SLC4A4, CALB1, SLC3A1, SLC1A1, PDPK1, VIP, SSTR1, PHEX, KIAA1919, MET, SLC22A2, SLC5A8, ADD1, SLC23A2, SLC23A2, ABCB4, EGF, LEP, SLC3A2, FNBP1, EDNRB, EDNRB, CYCS, SLC9A3R1	1.02696	0.0217054	118
89	61	endothelial cell differentiation	SLC25A21, PPARG, TAC1, STAT1, CAV1, SHH, HOXB5, BMP4, BMP2, AKT1, WNT16, TAL1, CDH5, NPY, TIE1, WNT5A, SOX18, DLL4, KDR, SPHK1, RARA, NR2F1, BMPER, ANGPT1, NOTCH1, FGF8, FLT1, VEGFA, ACVR1, EDIL3, TP53, AZIN1, IL13, KLF2, CXXC1, ICAM1, FGF18, CD151, CDH13, PDGFRB, HOXA9, RUNX2, SOX7, CTNNB1, ADD1, HEY1, NPRL3, CYR61, RHOA, FUS, DIP2A, FGF13, ANGPTL2, FN1, CAV2, COL18A1, HDAC3, TMSB4X, VEGFC, FSTL…	1.01368	0.0217318	119
9	5	leucocyte differentiation	SCARB1, IL15, PTPN11, ATP6V1G2, NGFR	1.52778	0.0221417	120
277	148	B lymphocyte proliferation	TLR7, GMPS, PPARG, RUNX3, ADRB2, IL6R, MTOR, EPX, PFN1, STAT1, PAX5, MTBP, CCND3, ATRNL1, AKT1, TNFSF12-TNFSF13, MAPK14, KLF9, Gm12141, IGF1, PRKCD, TF, MALT1, TNFSF13B, PIK3AP1, SYK, MMAB, IL15, WNT5A, IFNB1, DLL1, PRKCB, GABPB1, PRDM1, CORO1A, NFATC2, CDK2, ETV7, JARID2, MSH2, CDK6, KLHL7, PPM1D, MAP3K7, STK4, SEMA4D, ATP6V1G2, LTA, CASP6, CBL, TEC, VEGFA, PTGER4, STAT5A, TRAF1, BCL10, HSPA1A, …	1.06741	0.0223188	121
29	14	migrating myoelectric complexe	UCMA, TAC1, NTS, NPY, MPV17L, HTR7, NUTF2, VIP, SSTR1, S100A9, NANOS1, PNP, HCRT, LEP	-1.21538	0.0223731	122
277	131	Lymphocyte activation	TLR7, ZAP70, PRKCQ, PPARG, ADRB2, PTPRE, MTOR, PFN1, ANK2, ATRNL1, NT5E, TNFSF10, ITK, PTPN22, GAPDH, MALT1, TNFSF13B, DOK2, TRAF5, SYK, AGXT, DBNL, CARD9, TMPO, IL15, ITGB2, IL2RG, EIF3B, NR2C1, CORO1A, NFATC2, PTPN11, MAP3K2, USF2, IPPK, ADA, VCAM1, SEPSECS, SELE, SEMA4D, PRKCSH, CASP3, ATP6V1G2, LTA, CD83, KAT2B, CDK5, CBL, GRB2, HRH2, GATA3, BCL10, STRA13, BHLHE40, BIRC3, REL, BTK, TFRC, MAPK…	1.11032	0.0229505	123
55	27	cardiovascular changes	ACE, TAC1, NR3C2, AKT1, UTS2R, IGF1, NPY, AGXT, ADORA1, MAP3K5, PDE5A, UTS2, ATP6V1G2, PTGIS, ACVR1, CXXC1, CREB1, MET, PDGFA, ERC1, EGFR, PNP, KNG1, ROCK1, EDNRB, AGTRAP, SERPINE1	1.01807	0.0229527	124
21	13	homophilic cell adhesion	PRTG, CNTN2, HOXA10, PTPRM, NCAM1, DBI, GFRA1, RBL2, PTPRK, CDH13, ALCAM, CDH11, BYSL	1.21716	0.0230207	125
14	9	arginine metabolism	PM20D1, TINAGL1, SLC7A3, OTC, ACVR1, HADHA, IL13, ICAM1, NGF	-1.33333	0.0230932	126
15	9	pyruvate oxidation	LDHD, PPARGC1B, OGDH, CKM, PDK4, HADHB, GLYAT, FDX1, PPARD	1.29545	0.0240172	127
20	17	skeletal muscle contraction	ADRB2, RYR3, NEB, S100A13, TNNI3, AGXT, CACNA1S, HOMER1, RYR1, ATP6V1G2, TPM2, AKAP7, NPVF, TNC, MAPK3, MAPK3, MYL12B	-1.19399	0.0243305	128
32	28	DNA repair synthesis	BRCA2, XPA, RMI1, RAD52, POLE, ATRX, RAD51C, MSH3, POLA1, POLG, NR2E3, DCK, UBAP2, ATRX, FEN1, DDB2, POLK, TOP3A, ERCC2, TP53, CASC5, PAK3, PARP1, RRAD, ERCC1, POLR1B, PCNA, POLG2	-1.03259	0.0244668	129
121	70	capillary permeability	ACE, TAC1, NTS, EPX, EPX, CAV1, AKT1, DHX34, CDH5, IGF1, SEMA3A, NPY, SLC12A2, LIMK1, ADORA1, AGXT, ITGB2, PRKCB, MPV17L, PIGF, PDE4A, KDR, PLA2G7, ITGA4, MBL2, SPHK1, ATP6V1G2, ANGPT1, FLT1, HRH2, VEGFA, FPR1, SRC, IGF1R, FYN, VIP, ICAM1, PDGFC, PRKCA, FIGF, NPPC, ARHGDIA, ROCK2, MET, COX2, SERPINC1, NANOS1, COX1, GSN, S1PR1, KNG1, PROC, GJA1, MMP9, ROCK1, HSPG2, RHOA, F2R, TRPV4, GLYAT, FGF13, …	1.12623	0.0251031	130
277	179	blood vessel development	PFDN1, APLN, PPARG, EPX, BRAF, FOXM1, CAV1, SHH, SCG2, ARHGEF7, PKD1, GRHL1, BMP2, AKT1, TAL1, PDGFRA, HSPA12B, CDH5, RASIP1, IGF1, SARS2, TYMP, SEMA3A, FES, EGFL7, STK25, SYK, TBX4, TIE1, ANGPTL2, WNT5A, AGXT, EFNB2, SOX18, SH3GL3, ROBO2, DLL4, HYAL1, PNPLA6, MAP2, FGFR1, ACVRL1, PTPN11, PIGF, KDR, ITGB8, WNT4, ADA, ADAM17, MAP3K7, VCAM1, PTEN, SELE, CDH4, TMEM204, UNC5B, RAMP2, NR2F1, PRKCSH, R…	1.04873	0.0267753	131
7	5	female sex determination	SOX9, NR0B1, FOXL2, WNT4, RSPO1	-2	0.0269745	132
.	6	lymphocyte aggregation	ITGB2, NR2C1, ITGA4, SEMA4D, ATP6V1G2, ICAM1	1.31536	0.0273567	133
65	43	somitogeneses	FGF3, PCSK5, RND1, SHH, LEF1, MSGN1, CDH5, TBX18, ACHE, WNT5A, DMRT2, DLL1, PAX3, FGFR1, FGF1, PCDH8, PTPN11, DICER1, NOTCH1, FGF8, FGF10, RND3, LFNG, LRP6, IGF1R, FOXC1, SNAI2, MET, DAG1, CTNNB1, PTN, CHURC1, ALDH1A1, GJA1, JAG1, FN1, PCDH10, GPC4, PSEN1, MAPK3, FGF16, WIF1, HSPB1	1.07158	0.027396	134
48	19	macrophage response	NOD2, PPARG, MTOR, SCARB1, SCARB1, ATRNL1, AKT1, STK4, ATP6V1G2, HSPA1A, ACVR1, S100A9, TNFRSF1A, SOD3, NOD1, JAG1, MYD88, FN1, MAPK3	1.09682	0.0275107	135
37	22	motor behavior	TAC1, OPRL1, AKT1, ACHE, CLCN1, HRH3, ADORA1, SLC6A4, ATF1, CDK5, SIGMAR1, IGF1R, SSTR1, ATXN1, CAMK2A, SLC6A3, NANOS1, PARK2, M6PR, PCDHA@, FGF13, GSK3B	1.25	0.027541	136
240	173	M phase	FOXG1, PM20D1, EIF4E, MAX, AURKA, BRAF, DNMT1, TTBK2, EFHC1, CCNF, FOXM1, SHH, TERT, CDC7, BRCA2, BMP4, AKT1, DLGAP5, MAPK14, RACGAP1, FOXO3, MCM10, MSTN, EPS8, IGF1, PRKCD, S100A13, Ncapg, CDC14A, CDC6, ESPL1, CDC25B, RINT1, MMAB, AIM1, CDCP1, MCPH1, DLG1, BTC, MLL, CCNA2, CCNB2, CDK2, NCAPH, DAZ2, BIRC5, C2orf40, DBF4B, TFDP1, GMNN, CDK6, CCNB1, CHEK1, EZH2, PPM1D, CENPF, UHRF1, STIM1, MOCOS, C…	1.07158	0.0276696	137
11	11	genital development	TBX3, FGFR2, SHH, GFRA1, HOXD13, AKR1B15, PAX2, HOXA13, S100A9, SALL3, ROR2	1.33242	0.027723	138
8	6	endometrium maturation	HOXA10, HBEGF, ATP6V1G2, ANGPT1, VEGFA, ACVR1	-1.45827	0.0287671	139
103	69	neuron development	RUNX3, FOXP2, FGFR2, LRP12, SHH, GLI1, NFIC, AKT1, FEV, FGFR3, TFAP2B, SLC12A2, NPAS3, WNT5A, HOXB1, FGFR1, CSRP3, PTPRD, GFRA1, GLI3, MNX1, NUTF2, NR2F1, ATF1, TARDBP, NCAM2, LIFR, DICER1, UBAP2, DLEC1, CDK5, FGF8, VEGFA, EN1, GATA3, WT1, ACVR1, TP53, NR4A2, NGFR, CREB1, GAS1, MET, CXCL12, SNAP25, NKX6-1, FOXA1, SOX11, MIB1, CTNNB1, RIT1, BCL2L1, ZBTB20, FOXA2, BDNF, PCDHA@, ASCL1, KLF7, FGF13, …	1.10119	0.0288623	140
22	16	Sertoli cell differentiation	FGFR2, SOX9, PDGFRA, TF, NR0B1, USF1, USF2, WNT4, AKR1B15, S100A9, CREB1, MET, PTGDS, KLF4, GJA1, RB1	1.28418	0.0292108	141
897	480	calcium ion homeostasis	CACNA1G, SLC25A21, PRKCQ, ZAP70, APLN, PM20D1, FNTA, Gusr, HPCA, ACE, TRPM1, SLC37A4, ADRB2, UCMA, TAC1, NTS, EPX, ATP2A1, GRIA4, EPX, PLCL2, DPYSL2, PFN1, PLA2G4A, TRDN, PDE2A, PRDX5, OPRL1, SHH, ORC3, SCARB1, CAV1, PROK1, TNFRSF11B, CLU, SLC7A3, STC1, SLC7A3, RELN, ATRNL1, ANK2, PKD1, RYR3, CD59, SORL1, AKT1, TRPC2, NKX2-1, DHX34, CASQ1, SEMA3E, MAPK14, SLC24A2, TBXA2R, TNFSF10, ADRB1, SLC24A2,…	1.10706	0.0298479	142
6	6	dentate gyrus development	EOMES, KLF9, CCDC88A, PLXNB2, TSNAX, NPRL3	1.33929	0.0300834	143
11	5	proteoglycan metabolism	IGF1, AGXT, ATP6V1G2, IL6ST, ACVR1	-1.37905	0.0301832	144
117	59	membrane polarization	CACNA1G, DPP6, NR5A2, ACE, ADRB2, NR3C2, EPX, PLA2G4A, DHX34, SCN4A, CACNA1C, EPB41, KCNJ11, S100A13, KCNMA1, SYK, KCNAB2, AGXT, ALOX12, CACNA1D, HOOK2, KIF17, AKAP9, PTEN, ESR2, ATF1, ATP6V1G2, CHKA, VEGFA, TP53, TYROBP, VIP, CDC42, NPPC, XPNPEP1, CXCL12, DAG1, RANGAP1, KNG1, KCNN4, KCNN3, GJA1, CFTR, ROCK1, BDNF, NOS1AP, EZR, KCNC4, HOOK1, STK11, DNM1L, THRA, EDNRB, FXYD1, KCNK7, MAP2K1, NGF, V…	1.081	0.0309053	145
561	383	neurogenesis	SEMA4F, FOXG1, FGF3, MYOD1, EOMES, PRTG, RUNX3, MAGED2, ZBTB16, TAC1, MAPK8IP3, MTOR, NR3C2, SOX6, EPX, FGFR2, TNFRSF19, LRP12, PROK1, SHH, GLI1, CHD3, SCG2, DYRK1A, RELN, SPOCK1, LMO1, SORL1, BRCA2, BMP2, BMP4, AKT1, TNFSF12-TNFSF13, TLE2, SEMA3E, MAPK14, MYT1L, NEUROD2, PDGFRA, FOXO3, CIR1, KLF9, LEF1, CST3, LITAF, IGF1, FGFR3, TFAP2B, S1PR5, SEMA3A, NPY, PDE4D, ACHE, LMO2, PKN1, FZD3, MMAB, NP…	1.10759	0.0310185	146
36	26	synaptic vesicle endocytosis	AMPH, NCKIPSD, NUP214, DYRK1A, SH3GL2, DNM1, SYP, DENND1A, TOR1A, MBL2, VAMP2, SNX9, CDK5, OPHN1, AP2M1, XPNPEP1, PACSIN1, HSPA8, ITSN1, EPN1, SH3GL1, LRRK2, EPS15, ARF6, SYNJ1, KRT8	1.19312	0.0317488	147
163	76	Immune system activation	TLR7, FOXP3, IL6R, EPX, PFN1, SEMA6D, AKT1, GBP4, SLC15A2, Gm12141, IGF1, IRF5, IRAK1, SYK, WNT5A, ADORA1, IL15, CARD9, ITGB2, SLC6A4, IFNB1, PRKCB, NFATC2, SOCS2, MPV17L, CFP, MAP3K7, MBL2, VTCN1, ATF2, ATP6V1G2, HSPA1A, CH25H, REL, SOCS1, ACVR1, IL7R, HADHA, TYROBP, TNFRSF18, ICAM1, S100A9, TLR3, APOE, NR3C1, MET, MET, COX2, TNFRSF1A, CD8A, TLR5, CD40, IL10RA, IKBKE, ACTR2, HSP90B1, CASP8, ROCK…	1.07455	0.0326557	148
15	10	pineal gland function	TPH1, MAPK14, IGF1, NPY, HTR2B, VIP, NR1D2, NPPC, HCRT, BANF1	1.18552	0.0335679	149
605	265	calcium mobilization	PRKCQ, ZAP70, RGS9BP, LPAR2, UCMA, ADRB2, NTS, TAC1, EPX, CD9, ORC3, PROK1, PROK1, SCARB1, C3AR1, ATRNL1, ATRNL1, PKD1, PKD1, RYR3, AKT1, DHX34, GRAP2, ADRB1, TBXA2R, NT5E, GNA15, RAPGEF4, CEL, PTK2B, IGF1, PRKCD, ITK, S1PR5, MARS, ATP2A3, PLCB4, PLCG2, RAPGEF3, GRK6, TACR2, NPY, PDE4D, PPAP2A, PKN1, PKN1, CLN3, SYK, PDE3A, TRPC3, AGXT, HRH3, ITGB2, ADORA1, WNT5A, SLC6A4, ANXA6, WAS, ADRA1A, ADRA…	1.0956	0.0338805	150
280	192	organogenesis	SLC25A21, PAX8, PPARG, TINAGL1, PBX4, RUNX3, FBLN2, UCMA, PCSK5, CNTNAP1, TBX3, TGFBR2, FGFR2, SHH, MAPK6, STC1, ATRNL1, NFIC, BMP2, BMP4, NKX2-1, SOX9, MAPK14, TAL1, TCF21, PDGFRA, POMT1, CABP1, HNF1B, LEF1, ATMIN, GREM1, IGF1, PLCG2, LHX9, NPY, TFCP2L1, PKNOX1, DAB2, AGXT, HOXB1, NR0B1, LAMA5, NCAM1, NKX3-2, ESR1, PAX9, TIRAP, HOXA3, HOXA2, JARID2, TFDP1, GMNN, TCF4, RORC, WNT4, GLI3, ITGA4, OG…	1.01104	0.0339018	151
113	64	thymus development	ZAP70, FOXP3, DNAJA3, ORC3, BMP4, AKT1, MAPK14, GRAP2, LITAF, CELF2, MPZL2, WAS, NCAM1, LY75, NFATC2, PAX9, HOXA3, E2F1, TCP1, ADA, PPM1D, ATP6V1G2, SKIV2L2, NOTCH1, CBL, STAT5A, BRF2, GATA3, REL, SOCS1, ACVR1, IL7R, AKR1B15, NIT1, ICAM1, RUNX1, ADAM10, VHL, ZEB1, CAMK4, CD8A, ABCB6, CD40, WDR55, CTNNB1, ST14, M6PR, PROC, ARNT2, ZFP36L1, MAPK3, PTPRC, EZR, EGF, JAG1, MAF1, ART4, ADRM1, CXCR4, WAS…	1.20283	0.0341883	152
673	403	cell development	SLC25A21, PAX8, ZAP70, PRKCQ, PPARG, FOXP3, ACE, EIF4E, RUNX3, ZBTB16, KLF1, FOXP2, TAC1, MTOR, EPX, SOX6, EPX, PLCL2, DNMT1, BCL11A, PFN1, STAT1, ORC3, TNFRSF11B, SHH, PAX5, SCARB1, SCARB1, AIRE, C3AR1, THPO, SCG2, SDCBP, CCND3, ATRNL1, DROSHA, BMP2, BMP4, AKT1, TNFSF12-TNFSF13, ATP11C, TNFSF10, TAL1, PDGFRA, GRAP2, HNF1B, LEF1, MSTN, FGF4, PTK2B, VSX2, IGF1, HOXA10, FGFR3, RSAD2, S1PR5, NCAPG2,…	1.07636	0.0350645	153
12	6	response to bacteria	NOD2, MAPK14, ITGB2, ATP6V1G2, MET, RIPK2	1.52778	0.0351527	154
269	137	receptor internalization	ZAP70, CFH, ADRB2, UCMA, NUP214, TAC1, NTS, EPX, FGFR2, OPRL1, CAV1, THPO, AKT1, MAPK14, LNX1, TNFSF10, ADRB1, Gm12141, IGF1, TF, GRK6, HSPA9, MYO6, GHR, CSF3R, SYK, GPR19, ITGB2, AGXT, SH3GL2, EPOR, ADRA1A, DLG1, TRHR, LY75, ESR1, ANPEP, DNM1, PTPN11, SNX16, KDR, P2RY1, NEDD4L, SPHK1, PRKCSH, MGAT5, ATP6V1G2, UBAP2, DTNBP1, CBL, GRB2, VEGFA, GRIA2, PIP5K1A, FPR1, TFRC, ACVR1, GPM6A, LRP6, SRC, I…	1.08744	0.03534	155
34	17	defecation	NTS, TAC1, NEK4, TRPM3, TACR2, NPY, ACCN1, ADORA1, MPV17L, VIP, CAMK2G, FBXL5, NPVF, HERPUD1, TPK1, PSMD4, SOD2	-1.0587	0.0371617	156
25	19	premeiotic DNA synthesis	CDC7, MCM3, MCM6, SEC14L2, MCM2, CDC6, MCM5, CCNA2, SPO11, MCM4, CDK1, MCM2, GINS2, MET, SETD1A, SET, GSK3B, RRAD, CHEK2	1.13691	0.0371866	157
43	18	dopaminergic system	NTS, TAC1, OPRL1, RELN, AGXT, NCAM1, ESR2, ATF1, GLS2, HSPA1A, NR4A2, ADCYAP1, SLC6A3, GRK4, FOSB, BDNF, PCDHA@, PLAT	-1.2087	0.0372391	158
34	22	skeletal muscle growth	MYOD1, AKT1, MSTN, IGF1, MYF6, FGFR1, NFATC2, PTPN11, NACA, ATP6V1G2, STAT5A, ACVR1, TP53, FST, IGFBP5, MET, JAK2, M6PR, STRADA, FGF13, STAT3, PRKAA1	1.10706	0.037325	159
11	6	long-chain fatty acid metabolism	ELOVL7, SCARB1, GOT2, SLC27A4, FABP3, ABCD1	1.64063	0.0374023	160
60	37	endothelial cell response	TJP2, EIF4E, EPX, EPX, AKT1, MAPK14, PTK2B, CDH5, TIE1, ITGB2, KDR, ATP6V1G2, NOTCH1, NELL1, VEGFA, MAPK8, ACVR1, THBD, SSTR1, KLF2, ICAM1, CDC42, EIF2AK2, XPNPEP1, COX2, GPX1, JAK2, PAK3, ROCK1, RHOA, FASN, FGF13, HOOK1, MYD88, FN1, ILK, MAPK3	1.24113	0.0388043	161
58	33	megakaryocyte differentiation	ZBTB16, KLF1, MTOR, CCND3, THPO, BMP4, WAS, CDK2, TIRAP, GFI1B, GMNN, CDK6, MECOM, STAT5A, GATA3, FYN, VIP, RUNX1, GATA1, ADCYAP1, CREB1, CDK4, MET, TIRAP, ETS2, CCND1, ZNF148, ZFPM1, MAF1, GSK3B, NFE2L2, MAPK3, CEBPA	-1.19946	0.0393527	162
31	21	membrane invagination	AMPH, CAV1, CACNA1C, MARS, MYO6, SH3GL2, WAS, DLG1, FNBP1, DNM1, GRB2, HGS, PRKCA, ITSN1, EPN1, FLOT1, ARF6, RAB11A, CLINT1, FLOT2, SEC13	1.20014	0.0395175	163
104	43	T-cell recruitment	TLR7, SELPLG, ATRNL1, ATRNL1, MAPK14, TNFSF13B, ITGB2, IL15, AGXT, CCBP2, KDR, ITGA4, VCAM1, SELE, ATP6V1G2, IL6ST, FLT1, VEGFA, STAT5A, ITGB1, ACVR1, IL13, CXXC1, ICAM1, S100A9, TLR3, MET, CXCL12, CD8A, TLR5, CD40, COX1, STAT5B, CD44, ITGB7, EPHA2, BCL2L1, MMP9, MYD88, STAT3, CXCR4, B2M, CD99	-1.01181	0.0402126	164
106	58	leukocyte tethering / rolling	NOD2, ACE, TAC1, SELPLG, CHST1, ATRNL1, DHX34, MAPK14, JAM2, SYK, AGXT, ADORA1, ITGB2, TNFAIP6, PODXL, ADA, ITGA4, VCAM1, SELE, GLG1, ATP6V1G2, CRCP, HRH2, VEGFA, FPR1, VCAN, ITGB1, ACVR1, THBD, HADHA, ICAM1, CNTN1, S100A9, NPPC, CD164, CADM1, CXCL12, SERPINC1, CYSLTR1, NANOS1, KNG1, PROC, CD44, ITGB7, SLC35C1, MMP9, ROCK1, RHOA, F2R, TXNDC17, SDC4, GLYAT, FN1, CHST2, EDNRB, PTAFR, NPRL3, SOD1	1.11182	0.0406641	165
25	15	central nervous system function	NTS, NPY, HRH3, SLC6A4, C2orf40, MBD5, MBL2, ATP6V1G2, PRKAA2, APOE, CREB1, MET, ADAR, GUSB, GBA	1.2575	0.0410988	166
21	14	myofibril assembly	NCKIPSD, NEB, MYBPC3, PDLIM5, DBI, NACA, TMOD1, RHOQ, ACTA1, TRIM55, DES, GSN, RHOA, ACTN1	1.10317	0.0418981	167
74	59	axon extension	ATP7B, DPYSL2, RND1, SHH, Dyscalc1, PTDSS1, NFIC, PPFIA1, NTN1, IGF1, S1PR5, SEMA3A, ROBO1, FZD3, WNT5A, NCAM1, NFATC2, MAP1B, PTPRD, WNT4, NUTF2, GAP43, CDK5, SLIT2, MAPK8, SRC, RTN4, NGFR, CDC42, ADAM10, DDR1, CREB1, RAP1GAP, CXCL12, TNR, CAMK4, CDH2, WEE1, ULK1, ALCAM, CTNNB1, PROC, BASP1, ARTN, PARD3, SPTB, RAB11A, METRN, CHD2, TRIO, BDNF, GRLF1, EGF, FGF13, ABL1, LIN28A, FEZ1, NGF, RGMA	1.15581	0.0424291	168
142	92	anagen	TAC1, EPX, SHH, GLI1, TERT, NFIC, BMP2, BMP4, ALDH1A3, PDGFRA, EFNA3, SRD5A1, IGF1, PRKCD, FGF22, SH3YL1, IL15, STX1B, HOXC13, LAMA5, FGFR1, ESR1, CASP2, FGF1, PDXP, MAP3K5, MAP3K7, PTEN, CTSL2, ESR2, STK4, FGF13, ATF1, PRLR, ATP6V1G2, TGFBR1, NOTCH1, SMAD7, VEGFA, FGF10, RXRA, HSD3B2, ACVR1, PDPK1, TP53, AKR1B15, AKR1B15, ICAM1, RUNX1, FGF18, SGK2, NGFR, EDA, PRKCA, DVL2, MET, MET, MET, COX2, CD…	1.10335	0.0431594	169
40	18	Triglyceride storage	PPARG, PCK2, SCD, SCARB1, LCP1, ACACB, LPIN1, ATP6V1G2, NRIP1, LIPE, FITM2, PLIN2, ADD1, DGAT1, PRKCZ, PPARD, LEP, AGPAT9	1.10039	0.0433664	170
17	14	glycerol biosynthesis from pyruvate	PPARG, PCK2, PCK1, GAPDH, H6PD, PDK4, ATF2, ROR1, LIPE, MET, GOT1, SLC25A10, LEP, HDAC3	1.35965	0.0440579	171
14	5	cardiovascular reflex	TAC1, NTS, AGXT, NANOS1, KNG1	-2.4	0.0443645	172
17	11	glial cell development	SOX9, PDGFRA, S1PR5, SOX10, MAP3K5, NR2F1, NOTCH1, EGR2, NRL, GFAP, STAT3	1.25	0.0443977	173
36	18	REM sleep	DHX34, ACHE, ADORA1, HRH3, HTR7, ADA, NUTF2, MBL2, ATP6V1G2, HRH2, VIP, SSTR1, ADCYAP1, MET, GHRH, HCRT, LEP, GSS	1.09086	0.0450165	174
77	53	mesenchyma interaction	TGFBR2, FGFR2, SHH, Dyscalc1, BMP4, BMP2, AKT1, ALDH1A3, TCF21, LEF1, LITAF, IGF1, LGR4, WNT5A, PTCH1, STX1B, HTR2B, FGF1, PTPN11, TCP1, FOXL1, NR2F1, ATF1, FGF8, FGF10, ITGB1, ACVR1, TRAF4, RUNX1, BMP7, MET, COX2, PDGFA, RUNX2, EGFR, TNC, CD44, ATF3, BMP6, PRRX1, HSPG2, RSPO2, DSPP, EGF, FGF13, AIMP1, BSG, FN1, TGFB2, PGR, HIF1A, MSX2, DCX	1.09365	0.0450978	175
69	40	estrus	ACE, EPX, LHCGR, AKT1, SRD5A1, IGF1, AGXT, GAD1, ESR1, CASP2, PDXP, CTSL2, WNT7A, NCOA1, PRLR, ATP6V1G2, LPAR3, ACVR1, EPHX1, IGF1R, AKR1B15, FST, S100A9, APOE, IGFBP5, CDK4, COX2, DCXR, CRABP1, EGFR, KNG1, NCOR2, CFTR, CASP8, GLYAT, EGF, LEP, CASP9, PGR, EDN2	1.08362	0.0458744	176
167	80	phagocyte activity	NOD2, PPARG, DEFA6, UCMA, TAC1, NTS, EPX, SCARB1, SCARB1, AKT1, MAPK14, CST3, Gm12141, HOXA10, IGF1, PRKCD, S1PR5, NPY, VAMP8, TNFSF13B, CHGA, CSF3R, SYK, ITGB2, IL15, AGXT, IFNB1, MBL2, NUTF2, ABCA1, CHST12, ATP6V1G2, GZMA, HSPA1A, OSBPL3, ACVR1, P2RX7, THBD, TYROBP, IL13, KLF2, CXXC1, ICAM1, S100A9, S100A9, ADCYAP1, MET, CAMK4, HSPA8, INHBA, CALR, MAPK3, CFTR, TXLNG, ARF6, MFGE8, NOD1, ROCK1, B…	1.09682	0.0460701	177
392	214	blood circulation	YBX1, CFH, APLN, PM20D1, PPARG, ACE, KCNK5, UCMA, ADRB2, SCD, NTS, TAC1, NR3C2, PPARGC1B, LHCGR, ADRA2C, EPX, CAV1, SHH, SLC7A3, SCG2, BMP2, AKT1, DHX34, ADRB1, TBXA2R, CDH5, IGF1, KCNJ11, RPE65, TYMP, LCP1, SEMA3A, SLC2A2, NPY, ACHE, P2RX2, CKM, FZD9, KCNMA1, ADORA1, AGXT, SLC6A4, IFNB1, SOX18, ATP2A2, PRKCB, HBEGF, FGF1, MPV17L, CYP1A1, PPARA, PIGF, PDE4A, KDR, ADA, HOMER2, ADAM17, VCAM1, SELE,…	1.07381	0.0463391	178
183	96	Na+ homeostasis/export	ACE, UCMA, ADRB2, NTS, TAC1, MTOR, EPX, NR3C2, TBXA2R, EPB41, IGF1, SLC9A2, S100A13, STK39, PRKCD, ATP6V1C1, TF, PDZK1, SLC9A1, NPY, SLC12A2, MMAB, AGXT, ADORA1, ANPEP, SLC9A5, PTPN11, MPV17L, PPP3R1, CASR, NEDD4L, NEDD4, PDE5A, UTS2, MOCOS, SLC4A4, SLC4A7, FPR1, GNB3, SHBG, MAPK8, P2RX7, ATP1A4, VIP, SSTR1, SSTR1, GOLT1A, CAMK2G, ICAM1, CDC42, SLC9A7, PRKCA, FAM58A, COX2, INSR, JAK2, GNA13, LNPE…	1.10885	0.0464251	179
39	19	biliary flow	UCMA, NTS, TAC1, CAV1, IGF1, NPY, AGXT, CASR, ATP6V1G2, VEGFA, VIP, SSTR1, MET, PNP, MAPK3, CFTR, CAV2, MAPK3, SLC9A3R1	-1.00488	0.0464813	180
46	34	granulosa cell differentiation	NR5A2, LHCGR, MTOR, STC1, BMP2, AKT1, IGF1, S1PR5, PDE4D, FOXL2, WNT4, ESR2, FGF10, ACVR1, SRC, TP53, AKR1B15, AKR1B15, S100A9, ADCYAP1, CREB1, CAMK4, INHBA, NFIL3, EGFR, M6PR, MAPK3, CEBPB, GNAQ, EGF, IGFBP1, FN1, NR5A1, MAPK3	-1.13247	0.0468303	181
36	18	pancreas function	FGFRL1, HNF1B, PKNOX1, CHGA, SLC6A4, E2F1, PPARA, AQP8, ACVR1, SSTR1, AKR1B15, PTPRK, NPPC, PBX1, PAX6, CFTR, EIF2AK3, GSS	1.09921	0.0470553	182
14	13	DNA replication during S phase	CDC7, MCM6, MCM2, CDC6, CDT1, CCNA2, CDK2, GMNN, CLSPN, PLK1, PARP1, RB1, ZNF259	-1.01798	0.0476562	183
332	201	contractile activity	SLC25A21, APLN, PPARG, MYOD1, ACE, ADRB2, UCMA, TAC1, NTS, PPARGC1B, ATP2A1, EPX, NR3C2, MTOR, TRDN, PDE2A, CAV1, PROK1, THPO, AKT1, NEB, DHX34, MAPK14, CACNA1C, TBXA2R, UTS2R, ADRB1, NT5E, FGF4, PTK2B, IGF1, PRKCD, S100A13, LCP1, TF, SLC9A1, NPY, HSPA9, UNC45B, TNNI3, MYBPC3, KCNMA1, AGXT, ITGB2, ADORA1, ADRA1A, CACNA1S, ATP2A2, CACNA1D, DBI, MPV17L, PPARA, CSRP3, MAP3K5, PDK4, TNNT2, TRPC6, PDE…	1.09682	0.0479218	184
10	8	purine salvage	NT5E, MTAP, EIF3B, APRT, ADA, DCK, PNP, AHCY	1.875	0.0480773	185
100	56	chloride ion homeostasis	CLCA1, ADRB2, TAC1, CAV1, PRKG2, ATRNL1, PKD1, TBXA2R, IGF1, RAPGEF3, NPY, CLCN1, ADORA1, AGXT, LOC683001, ABCC3, CLNS1A, BSND, P2RY1, CLIC3, CLCN3, HRH2, PTGER4, NCOA6, ACVR1, P2RX7, FYN, VIP, IL13, ADCYAP1, ANO6, ADORA2B, CLCN7, GHRH, SLC6A3, GNA13, ARG2, IL13RA1, KNG1, SLC1A4, CLCN6, ABCB4, SGK1, CFTR, GNAI1, GNAQ, ANO10, CLDN7, EGF, STAT6, GNAS, MAPK3, EDNRB, FXYD1, ANXA4, ATP5O	1.07158	0.0482987	186
132	64	acid secretion	RAB27B, UCMA, TAC1, NTS, SV2A, AKT1, PTK2B, SLC9A2, IGF1, SLC9A1, NPY, SLC12A2, CLIC5, AGXT, HRH3, ADORA1, GPR19, ALOX12, TRHR, CA2, FGF1, SLC12A7, CASR, PDE4A, NMU, ATP6V1G2, VAMP2, CHKA, HRH2, PTGER4, ACVR1, STX3, VIP, SSTR1, CAMK2G, ADCYAP1, PRKCA, MET, CLCN7, SLC4A2, EGFR, PLA2G6, M6PR, KNG1, HCRT, CFTR, ARF6, LIPF, SIRT1, PCDHA@, HNMT, TXNDC17, EZR, EGF, LEP, HVCN1, PRKG1, ACBD3, EDNRB, ATP6…	1.05891	0.0482989	187
11	9	meiotic prophase I	CDC7, MND1, PROM1, CCNA2, CDK2, TP53, SYCP3, CASC5, MAP2K1	-1.02689	0.048831	188
18	9	nerve discharge	CACNA1G, APLN, TAC1, AGXT, ATP6V1G2, MET, KNG1, HCRT, LEP	1.19688	0.0489204	189
41	29	meiotic entry	AURKA, MTOR, EXO1, CDC7, AKT1, CDC14A, SMOC1, LARP1, CDK2, NAA15, CCNB1, WNT4, MOCOS, NANOS2, CYP26B1, NOTCH1, CDK1, FBXO31, S100A9, WEE1, KITLG, DIS3, APPBP2, SMG7, DEGS1, DLEC1, CDC40, MAP2K1, DAND5	1.0856	0.0490384	190
55	39	female gonad development	SLC25A21, NR5A2, EIF4E, SOX9, IGF1, FOXQ1, NR0B1, FOXL2, E2F5, ESR1, WNT4, THRB, ESR2, SOX3, ZFPM2, VEGFA, GATA6, WT1, VIP, AKR1B15, AKR1B15, GOLT1A, FST, CDKN1B, S100A9, TAF4, CBX2, RSPO1, INHBA, CTNNB1, CYP17A1, STAT5B, BDNF, LEP, NR5A1, RPL10A, SHC1, NGF, RPS3A	-1.23551	0.0493196	191
61	29	phototransduction	RGS9BP, SPTBN1, IGF1, AIPL1, PLCB4, ACCN1, PROM1, MYO3A, PDE3A, GNAT2, RCVRN, GNAT1, MORN4, UBAP2, CDK5, ARRB1, ARRB2, NRL, DET1, ICMT, SLC24A1, RFWD2, HSD17B6, GNAQ, GNB1, CERK, CNTF, PDE6D, ANKMY2	1.07616	0.0495894	192

## Sheet: GSEA
Name	Type	Total Entities	Expanded # of Entities	# of Measured Entities	Measured Entities	Enrichment Score (ES)	Normalized ES	Median change	p-value	Gene Set Category	#
Mitochondrial Protein Transport	Pathway	25	111	85	PFDN1, DNAJA3, DNAJC6, DNAJC10, FKBP3, CABP1, Gm12141, HSPE1, HSPA9, HSPA4L, NPM3, FKBP2, DNAJA2, FKBP5, DNAJB2, HSPA1A, HSPA14, DNAJC19, CANX, DNAJC4, DNAJB1, TIMM10, TIMM10, SIL1, HSPA8, CRYAB, TOMM22, DNAJB12, DNAJB6, HSPH1, FXC1, DNAJC3, DNAJB4, TBCC, HSPA5, DNAJA1, TOMM70A, TIMM22, PDIA5, HSP90B1, CLGN, DNAJB5, TOMM7, ST13, HYOU1, HSPA4, PDZD2, FKBP4, GRPEL1, CCT3, TIMM44, CCT6A, CCT8, PFDN2…	-0.480737	-1.60171	-1.00053	0	Ariadne Cell Process Pathways	6
Mitochondrial Protein Transport pathway	Pathway	25	111	85	PFDN1, DNAJA3, DNAJC6, DNAJC10, FKBP3, CABP1, Gm12141, HSPE1, HSPA9, HSPA4L, NPM3, FKBP2, DNAJA2, FKBP5, DNAJB2, HSPA1A, HSPA14, DNAJC19, CANX, DNAJC4, DNAJB1, TIMM10, TIMM10, SIL1, HSPA8, CRYAB, TOMM22, DNAJB12, DNAJB6, HSPH1, FXC1, DNAJC3, DNAJB4, TBCC, HSPA5, DNAJA1, TOMM70A, TIMM22, PDIA5, HSP90B1, CLGN, DNAJB5, TOMM7, ST13, HYOU1, HSPA4, PDZD2, FKBP4, GRPEL1, CCT3, TIMM44, CCT6A, CCT8, PFDN2…	-0.480737	-1.61348	-1.00053	0.00486618	Ariadne Cell Process Pathways	7
Mitochondrial Protein Transport (2000)	Pathway	25	111	85	PFDN1, DNAJA3, DNAJC6, DNAJC10, FKBP3, CABP1, Gm12141, HSPE1, HSPA9, HSPA4L, NPM3, FKBP2, DNAJA2, FKBP5, DNAJB2, HSPA1A, HSPA14, DNAJC19, CANX, DNAJC4, DNAJB1, TIMM10, TIMM10, SIL1, HSPA8, CRYAB, TOMM22, DNAJB12, DNAJB6, HSPH1, FXC1, DNAJC3, DNAJB4, TBCC, HSPA5, DNAJA1, TOMM70A, TIMM22, PDIA5, HSP90B1, CLGN, DNAJB5, TOMM7, ST13, HYOU1, HSPA4, PDZD2, FKBP4, GRPEL1, CCT3, TIMM44, CCT6A, CCT8, PFDN2…	-0.480737	-1.571	-1.00053	0.00529101	Ariadne Cell Process Pathways	8
Adherens Junction Assembly (Cadherins)	Pathway	39	133	53	CDH20, CDH20, CDH20, CDH23, ME3, CLIP2, AKT1, CDH17, LEF1, EPB41, PCDHG@, CDH5, DLL1, PCDH8, DCHS2, PTEN, CDH4, NOTCH1, MAGI1, SRC, FYN, CDC42, ACTA1, SNAI2, DCHS1, MET, CDH2, YES1, CDH13, ARPC5L, CTNNB1, CDH15, PROC, ARPC3, ACTR2, PTPN1, JUP, FER, CDH11, RHOA, CTNNA1, CDH6, PCDHB16, ARPC5, ARPC1B, PCDH19, CTNND1, ARPC4, CELSR1, IQGAP1, ACTR3, ARPC1A, ARPC2	0.506707	1.50936	1.1406	0.015625	Ariadne Cell Process Pathways	23
Tight Junction Assembly (Claudins)	Pathway	37	137	62	TJP2, CLDN19, CLDN8, CLDN2, MYBPC1, LNX1, EPB41, CDH5, JAM2, MYBPC3, PKN1, CLDN10, CGN, INADL, CRB1, LIN7C, CLDN11, CGNL1, MAGI1, MYH7B, LIN7B, OCLN, PARD6G, CDC42, ACTA1, CDK4, PARD6B, IGSF5, CLDN5, LLGL1, SPTBN1, MYH11, PRKCZ, PPP2R1B, PARD6A, JUND, PPP2CA, CSDA, PARD3, FOSB, PPP2CB, PKN2, JUN, AMOTL2, CXADR, SPTAN1, CLDN7, BATF, SAFB, TJAP1, JDP2, HINT1, FOSL2, SYMPK, PPP2R1A, CLDN12, FOSL1, X…	0.47775	1.44544	1.13224	0.0222985	Ariadne Cell Process Pathways	22
Tight Junction Assembly (JAMs)	Pathway	32	119	55	TJP2, CLDN19, CLDN8, CLDN2, MYBPC1, LNX1, EPB41, CDH5, MYBPC3, CLDN10, JAM2, PKN1, CGN, INADL, LIN7C, CLDN11, CGNL1, MAGI1, MYH7B, LIN7B, OCLN, PARD6G, CDC42, ACTA1, CDK4, PARD6B, IGSF5, CLDN5, SMURF1, LLGL1, SPTBN1, MYH11, PRKCZ, PPP2R1B, PARD6A, PPP2CA, CSDA, PARD3, PPP2CB, PKN2, AMOTL2, RHOA, CXADR, SPTAN1, CLDN7, TJAP1, HINT1, SYMPK, PPP2R1A, CLDN12, AMOTL1, BTG3, JAM3, MYBPH, STX4	0.49476	1.4625	1.1675	0.0240137	Ariadne Cell Process Pathways	25
Adherens Junction Assembly (Nectin)	Pathway	33	104	57	TJP2, CLDN19, WASF1, CLDN8, CLDN2, RAPGEF1, LNX1, CDH5, LMO7, CLDN10, JAM2, CGN, WAS, INADL, LIN7C, ZYX, CLDN11, CGNL1, MAGI1, SRC, LIN7B, OCLN, PARD6G, CDC42, ACTA1, PARD6B, IGSF5, CLDN5, EPN1, ARPC5L, PARD6A, ARPC3, ACTR2, PARD3, VAV2, AMOTL2, CRK, CXADR, CLDN7, ACTN1, CTNNA1, BAIAP2, TJAP1, ARPC5, ARPC1B, SYMPK, WASL, ARPC4, WASF2, CLDN12, IQGAP1, AMOTL1, BTG3, ACTR3, ARPC1A, KEAP1, ARPC2	0.465886	1.38045	1.10197	0.0447504	Ariadne Cell Process Pathways	18
Insulin Action	Pathway	50	912	653	SLC25A21, LDHD, PRKCQ, CFH, FOXG1, CFH, TUFM, YARS2, EIF4E, SLC2A3, AMPH, OSBPL7, PCK2, SETX, ENO3, SPTBN1, PRPS1L1, PRPS1L1, SLC37A4, PCK1, MRPL48, ME3, SCD, SDHA, FOXP2, TKT, APBA1, BRAF, CUBN, MTOR, RPS6KA5, MRPS15, HBS1L, AP2A1, ACOT8, PKN3, PKN3, FARSB, MTRF1L, QTRT1, RDH12, ACLY, ELOVL4, CAV1, FOXM1, MAPK6, PKD1, ACOT11, MLYCD, FOXN4, DARS2, AKT1, MAP4K2, ALDH1A3, PFKFB1, OGDH, FOXE3, FOXO3…	-0.310434	-1.2643	1.05487	0	Ariadne Cell Signaling Pathways	14
T Cell Activation	Pathway	80	957	490	PRKCQ, ZAP70, MYO9B, PNCK, AMPH, SPTBN1, CAMK1G, NCKIPSD, MYO16, RPS6KA5, BRAF, VILL, EPX, STK38L, APBA1, WASF1, PLCL2, PLCH2, CTNNAL1, AP2A1, PPP3CA, PKN3, PKN3, MYO10, MYLK3, ORC3, CTTNBP2, STXBP5L, THPO, MAPK6, ARHGEF7, ATRNL1, ANK2, PKD1, SV2A, AKT1, MAP4K2, TNFSF12-TNFSF13, TNFSF12-TNFSF13, TNFSF12-TNFSF13, SYTL5, NEB, TNFSF10, FEV, GRAP2, DTNB, EPB41, SHROOM1, FMN1, SHANK1, KALRN, RASIP1, P…	0.344489	1.31634	1.10577	0.00280505	Ariadne Cell Signaling Pathways	20
Actin Cytoskeleton Regulation	Pathway	51	551	357	FGF3, NCKIPSD, FGFRL1, WASF1, BRAF, STK38L, RPS6KA5, ITGA11, VILL, CTNNAL1, FGFR2, MAPK12, FGF14, CTTNBP2, MAPK6, ARHGEF7, ATRNL1, ANK2, RAPGEF1, NEB, MAPK14, RXFP3, GRAP2, PDGFRA, TBXA2R, ITGA10, EPB41, FGF4, RAPGEF4, SHROOM1, THY1, SHANK1, SHANK2, FGFR3, FMN1, KALRN, TYMP, LRCH4, S1PR5, S1PR5, ESPN, LCP1, PLS1, RASA4, GRAP, SRGAP2, RAPGEF3, NEBL, RAPGEF6, FGF22, PKN1, TIE1, LIMK1, PSTPIP1, MYBP…	0.353405	1.32277	1.10197	0.00896861	Ariadne Cell Signaling Pathways	17
Atlas of Signaling	Pathway	381	6039	3402	CACNA1G, CHD8, PURB, MAT2A, PFDN1, TLR7, SEMA4F, SLC25A21, SLC25A21, AK2, NRXN3, GMPS, LDHD, CDH20, CDH20, ZAP70, PRKCQ, CDH20, HMGCS1, HMGCS1, YBX1, CFH, FOXG1, FBXO11, CFH, PNCK, MYO9B, APLN, PGM5, TUFM, FGF3, PM20D1, PM20D1, TJP2, PPARG, MAT1A, PFAS, NR5A2, TINAGL1, HSD17B7, ITPA, MYOD1, Gusr, CUL4A, YARS2, OSBPL7, EIF4E, AMPH, SLC2A3, LPAR2, HPCA, HTR6, PCK2, DNAJA3, POM121, GPR68, CAMK1G, SE…	-0.242341	-1.0664	1.06664	0.0163934	Ariadne Cell Signaling Pathways	15
T-cell receptor -> NF-kB signaling	Pathway	38	176	33	PRKCQ, ZAP70, ORC3, ITK, PLCG2, MALT1, SYK, MAP3K7, BCL10, PIK3C2B, REL, BTK, FYN, PIK3CA, IKBKAP, TRAF6, CD8A, PIK3R2, IKBKE, IKBKB, CHUK, PLCG1, PIK3R3, PTPRC, PIK3CB, PIK3C3, NFKB2, RELB, PIK3CG, PIK3C2A, PIK3R4, IKBKG, NFKBIA	0.624999	1.68954	1.14575	0	Ariadne Receptor Signaling Pathways	24
TNFRSF1A -> CREB/ELK-SRF signaling	Pathway	32	41	32	RPS6KA5, TNFSF12-TNFSF13, MAPK14, ELK4, RPS6KA1, MAP3K5, KCNH4, RAF1, ATP6V1G2, LTA, ATP6V1G2, RPS6KA3, GRB2, MAP2K7, RPS6KA4, MAPK8, CREB1, MET, TNFRSF1A, TRADD, MRAS, KRAS, RRAS2, MAPK3, MAPKAPK3, MAP2K2, MAPK3, MAP2K6, RRAS, MAP2K1, NRAS, MAPKAPK2	0.564964	1.51985	1.23123	0.0144665	Ariadne Receptor Signaling Pathways	32
DopamineR1 -> CREB/ELK-SRF signaling	Pathway	18	40	25	RPS6KA5, BRAF, ELK4, ADCY5, ADCY8, RPS6KA1, KCNH4, PRKAR1B, RPS6KA3, RPS6KA4, PRKX, CREB1, PRKAR1A, ADCY7, ADCY8, PRKACA, MAPK3, ADCY2, PRKACB, GNAS, MAP2K2, MAPK3, MAP2K1, MAPKAPK2, PRKAR2A	0.624344	1.59613	1.20394	0.0162162	Ariadne Receptor Signaling Pathways	29
EphrinR -> actin signaling	Pathway	15	216	143	NCKIPSD, WASF1, VILL, STK38L, CTNNAL1, EFNA1, CTTNBP2, ANK2, ATRNL1, NEB, EPB41, SHROOM1, EFNA3, SHANK2, SHANK1, KALRN, FMN1, NGEF, LRCH4, ESPN, LCP1, PLS1, NEBL, PSTPIP1, LIMK1, MYBPC3, ABLIM1, EFNB2, ACTN3, WAS, ENAH, MYRIP, MSN, PDLIM5, CORO1A, LDB3, EPB41L3, MYOZ1, IL17RE, SDC2, FERMT2, Dmd, SGPP1, SVIL, SPTBN2, CGNL1, ACTN4, PLEK2, RHOG, Tcpm1, PFN2, AKAP12, MTSS1, MYH10, TPM2, ACTA1, OPHN1,…	0.415248	1.40545	1.11545	0.0200334	Ariadne Receptor Signaling Pathways	21
T-cell receptor -> ATF/CREB signaling	Pathway	49	195	45	ZAP70, PRKCQ, RPS6KA5, PKN3, PKN3, ORC3, PKD1, MAPK14, PTK2B, PRKCD, ITK, PLCG2, PKN1, SYK, PRKCB, PRKD3, ATF2, PIK3C2B, BTK, SRC, FYN, CDC42, PIK3CA, PRKCA, CREB1, ITPR1, CD8A, PRKD2, PRKCH, PIK3R2, PRKCZ, PKN2, PLCG1, PIK3R3, PTPRC, PIK3CB, PIK3C3, MAPKAPK3, PIK3CG, PIK3C2A, HINT1, PIK3R4, ATF1, MAP2K6, MAPKAPK2	0.540021	1.54723	1.21359	0.0205607	Ariadne Receptor Signaling Pathways	30
T-cell receptor -> AP-1 signaling	Pathway	44	180	33	ZAP70, ORC3, ITK, PLCG2, SYK, RAF1, GRB2, PIK3C2B, BTK, FYN, PIK3CA, ITPR1, MET, CD8A, MRAS, PIK3R2, KRAS, RRAS2, MAPK3, PLCG1, JUN, PIK3R3, PTPRC, PIK3CB, PIK3C3, PIK3CG, PIK3C2A, MAP2K2, MAPK3, PIK3R4, RRAS, MAP2K1, NRAS	0.555853	1.49677	1.16841	0.0250447	Ariadne Receptor Signaling Pathways	26
T-cell receptor -> CREBBP signaling	Pathway	36	176	25	ZAP70, ORC3, ITK, PLCG2, SYK, MYLK4, PIK3C2B, BTK, FYN, PIK3CA, ITPR1, CD8A, CAMK4, PIK3R2, CALM3, CALM3, CALM3, PLCG1, PIK3R3, PTPRC, PIK3CB, PIK3C3, PIK3CG, PIK3C2A, PIK3R4	0.595602	1.53252	1.19207	0.0268336	Ariadne Receptor Signaling Pathways	27
GlucagonR -> CREB/ELK-SRF/SP1 signaling	Pathway	20	42	27	RPS6KA5, BRAF, RAPGEF3, ELK4, ADCY5, ADCY8, RPS6KA1, KCNH4, PRKAR1B, RPS6KA3, RPS6KA4, PRKX, CREB1, PRKAR1A, ADCY7, ADCY8, PRKACA, MAPK3, ADCY2, PRKACB, GNAS, MAP2K2, MAPK3, MAP2K1, MAPKAPK2, PRKAR2A, DAND5	0.554566	1.45679	1.19941	0.040493	Ariadne Receptor Signaling Pathways	28
NCAM1 -> CREB/ELK-SRF/MYC signaling	Pathway	17	27	21	RPS6KA5, ELK4, NCAM1, RPS6KA1, KCNH4, RAF1, RPS6KA3, GRB2, RPS6KA4, FYN, CREB1, MET, MRAS, KRAS, RRAS2, MAPK3, MAP2K2, MAPK3, RRAS, MAP2K1, NRAS	0.587803	1.46562	1.2575	0.0460405	Ariadne Receptor Signaling Pathways	33
IL6R -> STAT signaling	Pathway	8	8	8	IL6R, STAT1, IL6ST, MET, JAK2, JAK1, STAT3, TYK2	-0.736473	-1.48986	1.07747	0.0469799	Ariadne Receptor Signaling Pathways	16
TNFR -> CREB/ELK-SRF signaling	Pathway	42	45	30	RPS6KA5, TNFSF12-TNFSF13, MAPK14, TNFSF10, ELK4, TNFSF13B, TRAF5, RPS6KA1, MAP3K5, KCNH4, ATP6V1G2, LTA, RPS6KA3, MAP2K7, RPS6KA4, MAPK8, TNFRSF1B, CREB1, TRAF6, DAXX, CD40, TRADD, MAPK3, FASN, MAPKAPK3, MAP2K2, MAPK3, MAP2K6, MAP2K1, MAPKAPK2	0.535326	1.43646	1.23123	0.0499109	Ariadne Receptor Signaling Pathways	31
