# Supplementary material for: Secretoneurin A regulates neurogenic and inflammatory transcriptional networks in goldfish (Carassius auratus) radial glia
Source: Sci Rep. 2017 Nov 2;7:14930. doi: 10.1038/s41598-017-14930-8 (PMC5668316; doi:10.1038/s41598-017-14930-8)
Supplement: Supplementary file 4 — Supplemental file S4 [file 41598_2017_14930_MOESM4_ESM.xlsx]

## Sheet: Neurogenesis
Name	Type	Description	Connectivity	Probe Value	Local Connectivity	Indegree	Outdegree	Owner
ACHE	Protein	acetylcholinesterase	758	2.5493	1	0	1
ADAM10	Protein	ADAM metallopeptidase domain 10	298	1.2965	1	0	1
ADAM17	Protein	ADAM metallopeptidase domain 17	582	1.6369	1	0	1
ADCYAP1	Protein	adenylate cyclase activating polypeptide 1 (pituitary)	916	0.7721	1	0	1
AHI1	Protein	Abelson helper integration site 1	42	7.5	1	0	1
AIFM1	Protein	apoptosis-inducing factor, mitochondrion-associated, 1	394	1.1783	1	0	1
AKT1	Protein	v-akt murine thymoma viral oncogene homolog 1	4081	4.1667	1	0	1
ALCAM	Protein	activated leukocyte cell adhesion molecule	123	1.2172	1	0	1
ALK	Protein	anaplastic lymphoma receptor tyrosine kinase	235	1.75	1	0	1
ANGPT1	Protein	angiopoietin 1	590	0.6663	1	0	1
APAF1	Protein	apoptotic peptidase activating factor 1	287	1.1622	1	0	1
APC	Protein	adenomatous polyposis coli	527	1.1942	1	0	1
APOE	Protein	apolipoprotein E	985	1.2964	1	0	1
APP	Protein	amyloid beta (A4) precursor protein	2466	1.2586	1	0	1
AREG	Protein	amphiregulin	369	1.3362	1	0	1
ARHGEF2	Protein	Rho/Rac guanine nucleotide exchange factor (GEF) 2	125	1.0652	1	0	1
ARNT	Protein	aryl hydrocarbon receptor nuclear translocator	348	1.3226	1	0	1
ARRB1	Protein	arrestin, beta 1	563	0.7598	1	0	1
ASCL1	Protein	achaete-scute complex homolog 1 (Drosophila)	283	1.1212	1	0	1
ATF4	Protein	activating transcription factor 4 (tax-responsive enhancer element B67)	403	0.8519	1	0	1
ATF5	Protein	activating transcription factor 5	84	1.1728	1	0	1
ATM	Protein	ataxia telangiectasia mutated	829	1.3071	1	0	1
ATOH8	Protein	atonal homolog 8 (Drosophila)	36	0.9097	1	0	1
ATR	Protein	ataxia telangiectasia and Rad3 related	480	2.5	1	0	1
ATRX	Protein	alpha thalassemia/mental retardation syndrome X-linked	91	1.4844	1	0	1
BCL2L1	Protein	BCL2-like 1	1333	1.1558	1	0	1
BDNF	Protein	brain-derived neurotrophic factor	1342	0.8823	1	0	1
BECN1	Protein	beclin 1, autophagy related	275	1.0421	1	0	1
BHLHE40	Protein	basic helix-loop-helix family, member e40	156	1.4286	1	0	1
BIRC5	Protein	baculoviral IAP repeat containing 5	754	0.55	1	0	1
BMI1	Protein	BMI1 polycomb ring finger oncogene	306	1.1063	1	0	1
BMP2	Protein	bone morphogenetic protein 2	1081	0.2344	1	0	1
BMP4	Protein	bone morphogenetic protein 4	961	0.2344	1	0	1
BMP6	Protein	bone morphogenetic protein 6	319	1.1456	1	0	1
BMP7	Protein	bone morphogenetic protein 7	616	1.2857	1	0	1
BMPR1A	Protein	bone morphogenetic protein receptor, type IA	279	0.9231	1	0	1
BRCA2	Protein	breast cancer 2, early onset	290	4.375	1	0	1
BTBD6	Protein	BTB (POZ) domain containing 6	9	0.8226	1	0	1
BTG2	Protein	BTG family, member 2	183	0.9035	1	0	1
CASP3	Protein	caspase 3, apoptosis-related cysteine peptidase	2558	1.5441	1	0	1
CASP9	Protein	caspase 9, apoptosis-related cysteine peptidase	894	1.0836	1	0	1
CBFA2T2	Protein	core-binding factor, runt domain, alpha subunit 2; translocated to, 2	42	1.875	1	0	1
CCDC88A	Protein	coiled-coil domain containing 88A	31	0.4167	1	0	1
CCND1	Protein	cyclin D1	1879	1.1773	1	0	1
CCND2	Protein	cyclin D2	451	1.1459	1	0	1
CCNE2	Protein	cyclin E2	83	0.5921	1	0	1
CD8A	Protein	CD8a molecule	2064	1.25	1	0	1
CDC16	Protein	cell division cycle 16 homolog (S. cerevisiae)	63	1.1073	1	0	1
CDH2	Protein	cadherin 2, type 1, N-cadherin (neuronal)	662	1.2458	1	0	1
CDK1	Protein	cell division cycle 2, G1 to S and G2 to M	1224	0.7275	1	0	1
CDK2	Protein	cyclin-dependent kinase 2	1031	0.5263	1	0	1
CDK4	Protein	cyclin-dependent kinase 4	710	0.7852	1	0	1
CDK5	Protein	cyclin-dependent kinase 5	651	1.4783	1	0	1
CDKN1B	Protein	cyclin-dependent kinase inhibitor 1B (p27, Kip1)	1034	1.3235	1	0	1
CDON	Protein	Cdon homolog (mouse)	49	0.9732	1	0	1
CEBPA	Protein	CCAAT/enhancer binding protein (C/EBP), alpha	1306	0.9965	1	0	1
CEBPB	Protein	CCAAT/enhancer binding protein (C/EBP), beta	1216	0.8812	1	0	1
CHD7	Protein	chromodomain helicase DNA binding protein 7	59	4.8438	1	0	1
CHRD	Protein	chordin	152	0.9875	1	0	1
CNR1	Protein	cannabinoid receptor 1 (brain)	758	0.8889	1	0	1
CNTF	Protein	ciliary neurotrophic factor	522	0.9144	1	0	1
CNTN1	Protein	contactin 1	121	0.7608	1	0	1
COL18A1	Protein	collagen, type XVIII, alpha 1	520	1.0722	1	0	1
CREB1	Protein	cAMP responsive element binding protein 1	1977	1.2842	1	0	1
CRYBB2	Protein	crystallin, beta B2	16	1.0761	1	0	1
CST3	Protein	cystatin C	259	0.2885	1	0	1
CTDSP1	Protein	CTD (carboxy-terminal domain, RNA polymerase II, polypeptide A) small phosphatase 1	19	1.2075	1	0	1
CTNNA1	Protein	catenin (cadherin-associated protein), alpha 1, 102kDa	237	1.102	1	0	1
CTNNB1	Protein	catenin (cadherin-associated protein), beta 1, 88kDa	2549	1.2076	1	0	1
CXCL12	Protein	chemokine (C-X-C motif) ligand 12	1362	0.797	1	0	1
CXCR4	Protein	chemokine (C-X-C motif) receptor 4	1149	0.9234	1	0	1
CYP19A1	Protein	cytochrome P450, family 19, subfamily A, polypeptide 1	675	1.3362	1	0	1
DAB1	Protein	disabled homolog 1 (Drosophila)	119	0.8119	1	0	1
DAGLA	Protein	diacylglycerol lipase, alpha	29	0.6435	1	0	1
DAPK1	Protein	death-associated protein kinase 1	259	1.0195	1	0	1
DCLK1	Protein	doublecortin-like kinase 1	43	0.8292	1	0	1
DCX	Protein	doublecortin	156	1.011	1	0	1
DDIT4	Protein	DNA-damage-inducible transcript 4	136	0.7189	1	0	1
DICER1	Protein	dicer 1, ribonuclease type III	407	0.6627	1	0	1
DISC1	Protein	disrupted in schizophrenia 1	138	1.3393	1	0	1
DIXDC1	Protein	DIX domain containing 1	26	2.1429	1	0	1
DLL1	Protein	delta-like 1 (Drosophila)	238	0.4375	1	0	1
DLX1	Protein	distal-less homeobox 1	79	1.25	1	0	1
DLX2	Protein	distal-less homeobox 2	93	0.6548	1	0	1
DLX5	Protein	distal-less homeobox 5	146	0.9375	1	0	1
DMD	Protein	dystrophin	320	0.6786	1	0	1
DNAJB11	Protein	DnaJ (Hsp40) homolog, subfamily B, member 11	42	1.0355	1	0	1
DNAJB6	Protein	DnaJ (Hsp40) homolog, subfamily B, member 6	50	1.2263	1	0	1
DNM1	Protein	dynamin 1	591	0.5208	1	0	1
DTNBP1	Protein	dystrobrevin binding protein 1	72	1.5	1	0	1
DYNLT1	Protein	dynein, light chain, Tctex-type 1	75	0.9917	1	0	1
DYRK1A	Protein	dual-specificity tyrosine-(Y)-phosphorylation regulated kinase 1A	202	0.2083	1	0	1
E2F1	Protein	E2F transcription factor 1	1047	1.875	1	0	1
E2F3	Protein	E2F transcription factor 3	233	1.4251	1	0	1
EFNA5	Protein	ephrin-A5	97	1.0716	1	0	1
EFNB1	Protein	ephrin-B1	170	1.2272	1	0	1
EGF	Protein	epidermal growth factor (beta-urogastrone)	3139	1.1088	1	0	1
EGFR	Protein	epidermal growth factor receptor	2871	0.8294	1	0	1
EGR2	Protein	early growth response 2	298	1.2712	1	0	1
ELP3	Protein	elongation protein 3 homolog (S. cerevisiae)	31	1.1644	1	0	1
EN1	Protein	engrailed homeobox 1	169	1.4423	1	0	1
EOMES	Protein	eomesodermin	111	8.125	1	0	1
EPHA2	Protein	EPH receptor A2	257	1.162	1	0	1
EPHB1	Protein	EPH receptor B1	88	1.3763	1	0	1
EPHB2	Protein	EPH receptor B2	207	1.3	1	0	1
EPO	Protein	erythropoietin	1590	6.25	1	0	1
EPOR	Protein	erythropoietin receptor	356	0.4167	1	0	1
ERBB2	Protein	v-erb-b2 erythroblastic leukemia viral oncogene homolog 2, neuro/glioblastoma derived oncogene homolog (avian)	1375	1.26	1	0	1
ERBB4	Protein	v-erb-a erythroblastic leukemia viral oncogene homolog 4 (avian)	321	0.822	1	0	1
ESR2	Protein	estrogen receptor 2 (ER beta)	861	0.625	1	0	1
EZH2	Protein	enhancer of zeste homolog 2 (Drosophila)	311	0.6016	1	0	1
F2R	Protein	coagulation factor II (thrombin) receptor	919	1.1262	1	0	1
FAS	Protein	Fas (TNF receptor superfamily, member 6)	2047	1.1184	1	0	1
FBXW7	Protein	F-box and WD repeat domain containing 7	181	1.3525	1	0	1
FEZF1	Protein	FEZ family zinc finger 1	10	0.9679	1	0	1
FGF1	Protein	fibroblast growth factor 1 (acidic)	675	1.8966	1	0	1
FGF10	Protein	fibroblast growth factor 10	284	0.6908	1	0	1
FGF2	Protein	fibroblast growth factor 2 (basic)	2404	1.1071	1	0	1
FGF3	Protein	fibroblast growth factor 3	126	0.0962	1	0	1
FGF8	Protein	fibroblast growth factor 8 (androgen-induced)	379	0.6818	1	0	1
FGFR1	Protein	fibroblast growth factor receptor 1	578	2.0192	1	0	1
FGFR2	Protein	fibroblast growth factor receptor 2	389	5.625	1	0	1
FGFR3	Protein	fibroblast growth factor receptor 3	307	0.3125	1	0	1
FIGF	Protein	c-fos induced growth factor (vascular endothelial growth factor D)	164	0.7798	1	0	1
FLNA	Protein	filamin A, alpha (actin binding protein 280)	380	1.1923	1	0	1
FLT1	Protein	fms-related tyrosine kinase 1 (vascular endothelial growth factor/vascular permeability factor receptor)	668	1.4634	1	0	1
FMR1	Protein	fragile X mental retardation 1	296	1.0846	1	0	1
FOSB	Protein	FBJ murine osteosarcoma viral oncogene homolog B	262	0.8575	1	0	1
FOXA1	Protein	forkhead box A1	229	1.2284	1	0	1
FOXA2	Protein	forkhead box A2	424	1.135	1	0	1
FOXG1	Protein	forkhead box G1	131	0.0833	1	0	1
FOXO3	Protein	forkhead box O3	659	3.75	1	0	1
FRS2	Protein	fibroblast growth factor receptor substrate 2	144	1.2334	1	0	1
FST	Protein	follistatin	392	0.7555	1	0	1
FZD3	Protein	frizzled homolog 3 (Drosophila)	42	2.5	1	0	1
GADD45B	Protein	growth arrest and DNA-damage-inducible, beta	224	0.9116	1	0	1
GAP43	Protein	growth associated protein 43	370	0.6539	1	0	1
GATA1	Protein	GATA binding protein 1 (globin transcription factor 1)	584	0.7692	1	0	1
GATA3	Protein	GATA binding protein 3	528	0.6958	1	0	1
GDNF	Protein	glial cell derived neurotrophic factor	704	1.5625	1	0	1
GJA1	Protein	gap junction protein, alpha 1, 43kDa	886	1.1829	1	0	1
GJD2	Protein	gap junction protein, delta 2, 36kDa	63	0.5769	1	0	1
GLI1	Protein	GLI family zinc finger 1	403	5	1	0	1
GMNN	Protein	geminin, DNA replication inhibitor	198	0.5625	1	0	1
GNB1	Protein	guanine nucleotide binding protein (G protein), beta polypeptide 1	119	1.1305	1	0	1
GPC4	Protein	glypican 4	32	1.0757	1	0	1
GRN	Protein	granulin	181	1.1781	1	0	1
GSK3B	Protein	glycogen synthase kinase 3 beta	1545	1.1012	1	0	1
GSN	Protein	gelsolin	479	1.2005	1	0	1
GUK1	Protein	guanylate kinase 1	69	0.7759	1	0	1
HAND2	Protein	heart and neural crest derivatives expressed 2	184	0.8376	1	0	1
HBEGF	Protein	heparin-binding EGF-like growth factor	713	0.5078	1	0	1
HDAC1	Protein	histone deacetylase 1	890	1.0256	1	0	1
HES6	Protein	hairy and enhancer of split 6 (Drosophila)	64	0.8152	1	0	1
HEY1	Protein	hairy/enhancer-of-split related with YRPW motif 1	159	0.8325	1	0	1
HEY2	Protein	hairy/enhancer-of-split related with YRPW motif 2	131	0.7896	1	0	1
HEYL	Protein	hairy/enhancer-of-split related with YRPW motif-like	33	0.7825	1	0	1
HGF	Protein	hepatocyte growth factor (hepapoietin A; scatter factor)	1841	1.2575	1	0	1
HIP1	Protein	huntingtin interacting protein 1	125	0.7861	1	0	1
HOXA2	Protein	homeobox A2	48	0.5357	1	0	1
HSF1	Protein	heat shock transcription factor 1	500	1.1224	1	0	1
HSPG2	Protein	heparan sulfate proteoglycan 2	335	1.1287	1	0	1
HTR2B	Protein	5-hydroxytryptamine (serotonin) receptor 2B	192	2.1875	1	0	1
HTR7	Protein	5-hydroxytryptamine (serotonin) receptor 7 (adenylate cyclase-coupled)	157	0.5702	1	0	1
HTT	Protein	huntingtin	559	2.375	1	0	1
IAPP	Protein	islet amyloid polypeptide	378	0.9355	1	0	1
ID1	Protein	inhibitor of DNA binding 1, dominant negative helix-loop-helix protein	431	0.7774	1	0	1
IGF1	Protein	insulin-like growth factor 1 (somatomedin C)	3018	0.3125	1	0	1
IGF1R	Protein	insulin-like growth factor 1 receptor	1108	1.3523	1	0	1
IGFBP2	Protein	insulin-like growth factor binding protein 2, 36kDa	337	1.3374	1	0	1
IL6	Protein	interleukin 6 (interferon, beta 2)	4311	1.2575	1	0	1
INHBA	Protein	inhibin, beta A	792	0.8094	1	0	1
INSR	Protein	insulin receptor	989	1.2424	1	0	1
ISL1	Protein	ISL LIM homeobox 1	183	0.6707	1	0	1
ITGB8	Protein	integrin, beta 8	46	0.5915	1	0	1
JAG1	Protein	jagged 1	345	0.9046	1	0	1
JAK1	Protein	Janus kinase 1	391	0.8542	1	0	1
JAK2	Protein	Janus kinase 2	973	1.2411	1	0	1
KCNN3	Protein	potassium intermediate/small conductance calcium-activated channel, subfamily N, member 3	84	1.1842	1	0	1
KDR	Protein	kinase insert domain receptor (a type III receptor tyrosine kinase)	1151	1.6964	1	0	1
KHDRBS1	Protein	KH domain containing, RNA binding, signal transduction associated 1	211	0.9141	1	0	1
KIF3A	Protein	kinesin family member 3A	119	1.0513	1	0	1
KIFAP3	Protein	kinesin-associated protein 3	30	1.9737	1	0	1
KISS1	Protein	KiSS-1 metastasis-suppressor	258	0.75	1	0	1
KITLG	Protein	KIT ligand	934	1.2199	1	0	1
KLF7	Protein	Kruppel-like factor 7 (ubiquitous)	38	0.9018	1	0	1
KLF9	Protein	Kruppel-like factor 9	108	0.2717	1	0	1
LEF1	Protein	lymphoid enhancer-binding factor 1	410	0.2778	1	0	1
LEP	Protein	leptin	2189	1.0909	1	0	1
LFNG	Protein	LFNG O-fucosylpeptide 3-beta-N-acetylglucosaminyltransferase	48	1.3801	1	0	1
LGALS1	Protein	lectin, galactoside-binding, soluble, 1	578	1.3636	1	0	1
LGALS3	Protein	lectin, galactoside-binding, soluble, 3	658	1.0748	1	0	1
LIG4	Protein	ligase IV, DNA, ATP-dependent	166	0.9139	1	0	1
LIN28A	Protein	lin-28 homolog A (C. elegans)	92	0.9325	1	0	1
LIN7C	Protein	lin-7 homolog C (C. elegans)	39	1.5657	1	0	1
LMO1	Protein	LIM domain only 1 (rhombotin 1)	44	0.2273	1	0	1
LMO2	Protein	LIM domain only 2 (rhombotin-like 1)	108	2.5	1	0	1
LMO4	Protein	LIM domain only 4	118	0.55	1	0	1
LRP6	Protein	low density lipoprotein receptor-related protein 6	184	1.3738	1	0	1
MAD1L1	Protein	MAD1 mitotic arrest deficient-like 1 (yeast)	35	1.0216	1	0	1
MAGI1	Protein	membrane associated guanylate kinase, WW and PDZ domain containing 1	110	1.422	1	0	1
MAP2	Protein	microtubule-associated protein 2	416	0.4821	1	0	1
MAPK1	Protein	mitogen-activated protein kinase 1	4849	1.0716	1	0	1
MAPK14	Protein	mitogen-activated protein kinase 14	3054	3.9063	1	0	1
MAPK3	Protein	mitogen-activated protein kinase 3	3186	1.1684	1	0	1
MAPK7	Protein	mitogen-activated protein kinase 7	450	1.3782	1	0	1
MAPK8	Protein	mitogen-activated protein kinase 8	3190	0.7237	1	0	1
MAPK8IP3	Protein	mitogen-activated protein kinase 8 interacting protein 3	83	6.25	1	0	1
MBD1	Protein	methyl-CpG binding domain protein 1	110	1.2044	1	0	1
MBD4	Protein	methyl-CpG binding domain protein 4	50	1.1076	1	0	1
MCL1	Protein	myeloid cell leukemia sequence 1 (BCL2-related)	586	0.8308	1	0	1
MECP2	Protein	methyl CpG binding protein 2 (Rett syndrome)	343	1.6204	1	0	1
MED12	Protein	mediator complex subunit 12	42	1.9853	1	0	1
MED13	Protein	mediator complex subunit 13	25	1.158	1	0	1
MEF2A	Protein	myocyte enhancer factor 2A	560	0.8632	1	0	1
MEF2C	Protein	myocyte enhancer factor 2C	364	0.7779	1	0	1
METRN	Protein	meteorin, glial cell differentiation regulator	20	0.8768	1	0	1
MKRN2	Protein	makorin ring finger protein 2	10	0.8519	1	0	1
MMP2	Protein	matrix metallopeptidase 2 (gelatinase A, 72kDa gelatinase, 72kDa type IV collagenase)	1700	1.0743	1	0	1
MNX1	Protein	motor neuron and pancreas homeobox 1	37	0.625	1	0	1
MSI1	Protein	musashi homolog 1 (Drosophila)	100	1.2523	1	0	1
MTOR	Protein	mechanistic target of rapamycin (serine/threonine kinase)	1557	6.25	1	0	1
MYCN	Protein	v-myc myelocytomatosis viral related oncogene, neuroblastoma derived (avian)	419	1.369	1	0	1
MYOD1	Protein	myogenic differentiation 1	737	0.1136	1	0	1
MYST4	Protein	MYST histone acetyltransferase (monocytic leukemia) 4	36	2.0833	1	0	1
MYT1L	Protein	myelin transcription factor 1-like	13	3.75	1	0	1
NCAM1	Protein	neural cell adhesion molecule 1	736	2.1691	1	0	1
NELL2	Protein	NEL-like 2 (chicken)	23	1.0772	1	0	1
NES	Protein	nestin	265	1.3271	1	0	1
NEUROD2	Protein	neurogenic differentiation 2	49	3.75	1	0	1
NEUROG3	Protein	neurogenin 3	148	0.875	1	0	1
neurogenesis	Cell Process		705		383	383	0
NGF	Protein	nerve growth factor (beta polypeptide)	2048	1.0263	1	0	1
NGFR	Protein	nerve growth factor receptor	578	1.3012	1	0	1
NKX6-1	Protein	NK6 homeobox 1	67	1.25	1	0	1
NOS1	Protein	nitric oxide synthase 1 (neuronal)	930	0.8228	1	0	1
NOTCH1	Protein	notch 1	1644	1.5	1	0	1
NOTCH3	Protein	notch 3	212	1.2138	1	0	1
NOTCH4	Protein	notch 4	131	1.2138	1	0	1
NPAS3	Protein	neuronal PAS domain protein 3	28	0.4104	1	0	1
NPAS4	Protein	neuronal PAS domain protein 4	8	0.6472	1	0	1
NPY	Protein	neuropeptide Y	1092	2.7083	1	0	1
NR0B1	Protein	nuclear receptor subfamily 0, group B, member 1	194	0.4545	1	0	1
NR2C1	Protein	nuclear receptor subfamily 2, group C, member 1	132	2.0208	1	0	1
NR2C2	Protein	nuclear receptor subfamily 2, group C, member 2	139	1.0573	1	0	1
NR2E1	Protein	nuclear receptor subfamily 2, group E, member 1	51	0.8125	1	0	1
NR2F1	Protein	nuclear receptor subfamily 2, group F, member 1	225	1.5819	1	0	1
NR2F2	Protein	nuclear receptor subfamily 2, group F, member 2	264	1.5819	1	0	1
NR3C1	Protein	nuclear receptor subfamily 3, group C, member 1 (glucocorticoid receptor)	1569	1.2907	1	0	1
NR3C2	Protein	nuclear receptor subfamily 3, group C, member 2	601	6.25	1	0	1
NR4A2	Protein	nuclear receptor subfamily 4, group A, member 2	331	0.737	1	0	1
NRG1	Protein	neuregulin 1	845	3.125	1	0	1
NRP1	Protein	neuropilin 1	389	0.6754	1	0	1
NTF3	Protein	neurotrophin 3	522	0.625	1	0	1
NUMB	Protein	numb homolog (Drosophila)	39	0.7779	1	0	1
OTX2	Protein	orthodenticle homeobox 2	104	1.0247	1	0	1
PAFAH1B1	Protein	platelet-activating factor acetylhydrolase 1b, regulatory subunit 1 (45kDa)	123	1.3746	1	0	1
PAK1	Protein	p21 protein (Cdc42/Rac)-activated kinase 1	666	2.5	1	0	1
PAK3	Protein	p21 protein (Cdc42/Rac)-activated kinase 3	112	0.8167	1	0	1
PARD3	Protein	par-3 partitioning defective 3 homolog (C. elegans)	203	1.1675	1	0	1
PARP1	Protein	poly (ADP-ribose) polymerase 1	1473	1.1519	1	0	1
PAX3	Protein	paired box 3	322	2.0313	1	0	1
PAX6	Protein	paired box 6	455	0.8333	1	0	1
PAX7	Protein	paired box 7	109	1.0177	1	0	1
PCSK9	Protein	proprotein convertase subtilisin/kexin type 9	109	0.9055	1	0	1
PDE4A	Protein	phosphodiesterase 4A, cAMP-specific	459	1.733	1	0	1
PDE4D	Protein	phosphodiesterase 4D, cAMP-specific	225	0.3824	1	0	1
PDE5A	Protein	phosphodiesterase 5A, cGMP-specific	325	0.625	1	0	1
PDGFRA	Protein	platelet-derived growth factor receptor, alpha polypeptide	408	3.75	1	0	1
PGF	Protein	placental growth factor	398	0.5748	1	0	1
PITX3	Protein	paired-like homeodomain 3	53	1.25	1	0	1
PLA2G12A	Protein	phospholipase A2, group XIIA	14	0.9338	1	0	1
PLA2G6	Protein	phospholipase A2, group VI (cytosolic, calcium-independent)	348	1.2054	1	0	1
PLAT	Protein	plasminogen activator, tissue	1055	0.9688	1	0	1
PLD3	Protein	phospholipase D family, member 3	18	1.4461	1	0	1
PLXDC2	Protein	plexin domain containing 2	5	1.2123	1	0	1
POLB	Protein	polymerase (DNA directed), beta	206	0.9684	1	0	1
PPIA	Protein	peptidylprolyl isomerase A (cyclophilin A)	298	1.0039	1	0	1
PPM1D	Protein	protein phosphatase, Mg2+/Mn2+ dependent, 1D	141	1.6554	1	0	1
PPT1	Protein	palmitoyl-protein thioesterase 1	84	1.0506	1	0	1
PREP	Protein	prolyl endopeptidase	101	1.1432	1	0	1
PRNP	Protein	prion protein	819	1.0563	1	0	1
PROC	Protein	protein C (inactivator of coagulation factors Va and VIIIa)	653	1.1942	1	0	1
PROK2	Protein	prokineticin 2	93	5	1	0	1
PROX1	Protein	prospero homeobox 1	164	1.183	1	0	1
PRPF19	Protein	PRP19/PSO4 pre-mRNA processing factor 19 homolog (S. cerevisiae)	55	1.0473	1	0	1
PRTG	Protein	protogenin	13	7.5	1	0	1
PSEN1	Protein	presenilin 1	457	1.0724	1	0	1
PTEN	Protein	phosphatase and tensin homolog	1240	1.6071	1	0	1
PTGS2	Protein	prostaglandin-endoperoxide synthase 2 (prostaglandin G/H synthase and cyclooxygenase)	2497	0.7956	1	0	1
PTN	Protein	pleiotrophin	288	0.8333	1	0	1
PTPN1	Protein	protein tyrosine phosphatase, non-receptor type 1	472	0.8595	1	0	1
PTPN11	Protein	protein tyrosine phosphatase, non-receptor type 11	832	1.875	1	0	1
PTPRS	Protein	protein tyrosine phosphatase, receptor type, S	46	1.7262	1	0	1
RAF1	Protein	v-raf-1 murine leukemia viral oncogene homolog 1	1414	1.575	1	0	1
RALGAPA1	Protein	Ral GTPase activating protein, alpha subunit 1 (catalytic)	3	1.2802	1	0	1
RB1	Protein	retinoblastoma 1	1319	0.9823	1	0	1
RBL2	Protein	retinoblastoma-like 2 (p130)	141	1.5909	1	0	1
RBMX	Protein	RNA binding motif protein, X-linked	44	0.8777	1	0	1
RBPJ	Protein	recombination signal binding protein for immunoglobulin kappa J region	272	1.335	1	0	1
RCOR1	Protein	REST corepressor 1	76	1.2435	1	0	1
RELN	Protein	reelin	250	0.2083	1	0	1
REST	Protein	RE1-silencing transcription factor	297	1.2434	1	0	1
ROBO2	Protein	roundabout, axon guidance receptor, homolog 2 (Drosophila)	75	2.1429	1	0	1
ROCK1	Protein	Rho-associated, coiled-coil containing protein kinase 1	1027	1.1403	1	0	1
RORA	Protein	RAR-related orphan receptor A	221	1.4951	1	0	1
RUNX1	Protein	runt related transcription factor 1	571	0.7619	1	0	1
RUNX3	Protein	runt-related transcription factor 3	304	7.5	1	0	1
RYBP	Protein	RING1 and YY1 binding protein	52	1.2554	1	0	1
S100B	Protein	S100 calcium binding protein B	408	1.0423	1	0	1
S1PR1	Protein	sphingosine-1-phosphate receptor 1	364	1.1993	1	0	1
SALL2	Protein	sal-like 2 (Drosophila)	32	1.099	1	0	1
SCG2	Protein	secretogranin II	181	0.2083	1	0	1
SEMA3A	Protein	sema domain, immunoglobulin domain (Ig), short basic domain, secreted, (semaphorin) 3A	299	0.3472	1	0	1
SEMA3E	Protein	sema domain, immunoglobulin domain (Ig), short basic domain, secreted, (semaphorin) 3E	54	3.9286	1	0	1
SEMA4F	Protein	sema domain, immunoglobulin domain (Ig), transmembrane domain (TM) and short cytoplasmic domain, (semaphorin) 4F	12	15	1	0	1
SEMA5A	Protein	sema domain, seven thrombospondin repeats (type 1 and type 1-like), transmembrane domain (TM) and short cytoplasmic domain, (semaphorin) 5A	45	1.1406	1	0	1
SFRP1	Protein	secreted frizzled-related protein 1	216	1.5331	1	0	1
SHH	Protein	sonic hedgehog	904	5	1	0	1
SIM1	Protein	single-minded homolog 1 (Drosophila)	36	1.7935	1	0	1
SIRT1	Protein	sirtuin 1	844	0.8836	1	0	1
SLC2A8	Protein	solute carrier family 2 (facilitated glucose transporter), member 8	46	1.8182	1	0	1
SMAD3	Protein	SMAD family member 3	1183	0.8205	1	0	1
SNAP25	Protein	synaptosomal-associated protein, 25kDa	329	1.25	1	0	1
SOCS2	Protein	suppressor of cytokine signaling 2	187	1.875	1	0	1
SOCS3	Protein	suppressor of cytokine signaling 3	736	1.1034	1	0	1
SORL1	Protein	sortilin-related receptor, L(DLR class) A repeats containing	109	4.375	1	0	1
SOX10	Protein	SRY (sex determining region Y)-box 10	145	0.5435	1	0	1
SOX11	Protein	SRY (sex determining region Y)-box 11	66	0.8171	1	0	1
SOX2	Protein	SRY (sex determining region Y)-box 2	353	0.9538	1	0	1
SOX21	Protein	SRY (sex determining region Y)-box 21	29	0.4167	1	0	1
SOX3	Protein	SRY (sex determining region Y)-box 3	73	0.625	1	0	1
SOX4	Protein	SRY (sex determining region Y)-box 4	154	0.8515	1	0	1
SOX5	Protein	SRY (sex determining region Y)-box 5	94	0.9936	1	0	1
SOX6	Protein	SRY (sex determining region Y)-box 6	137	6.25	1	0	1
SP9	Protein	Sp9 transcription factor homolog (mouse)	4	3.75	1	0	1
SPARC	Protein	secreted protein, acidic, cysteine-rich (osteonectin)	510	0.968	1	0	1
SPEN	Protein	spen homolog, transcriptional regulator (Drosophila)	66	0.7311	1	0	1
SPOCK1	Protein	sparc/osteonectin, cwcv and kazal-like domains proteoglycan (testican) 1	34	4.5833	1	0	1
SPRY1	Protein	sprouty homolog 1, antagonist of FGF signaling (Drosophila)	186	0.9306	1	0	1
SPRY2	Protein	sprouty homolog 2 (Drosophila)	237	1.1971	1	0	1
SST	Protein	somatostatin	1346	1.3393	1	0	1
STAT3	Protein	signal transducer and activator of transcription 3 (acute-phase response factor)	2029	0.9142	1	0	1
stm	Protein	stumpy	3	1.2614	1	0	1
STMN1	Protein	stathmin 1	287	1.4844	1	0	1
STRA13	Protein	stimulated by retinoic acid 13 homolog (mouse)	116	1.4286	1	0	1
SYN3	Protein	synapsin III	14	1.6447	1	0	1
TAC1	Protein	tachykinin, precursor 1	1534	0.1563	1	0	1
TBX1	Protein	T-box 1	117	3.4375	1	0	1
TCF3	Protein	transcription factor 3 (E2A immunoglobulin enhancer binding factors E12/E47)	571	1.2088	1	0	1
TFAP2B	Protein	transcription factor AP-2 beta (activating enhancer binding protein 2 beta)	75	3.125	1	0	1
TGFB1	Protein	transforming growth factor, beta 1	4877	0.7251	1	0	1
TGFB2	Protein	transforming growth factor, beta 2	792	0.9261	1	0	1
THRA	Protein	thyroid hormone receptor, alpha (erythroblastic leukemia viral (v-erb-a) oncogene homolog, avian)	367	0.9375	1	0	1
TIMP2	Protein	TIMP metallopeptidase inhibitor 2	534	0.8072	1	0	1
TLE2	Protein	transducin-like enhancer of split 2 (E(sp1) homolog, Drosophila)	32	4.0625	1	0	1
TLR3	Protein	toll-like receptor 3	550	1.3057	1	0	1
TNF	Protein	tumor necrosis factor	6810	1.5278	1	0	1
TNFRSF19	Protein	tumor necrosis factor receptor superfamily, member 19	39	0.1786	1	0	1
TNFRSF1A	Protein	tumor necrosis factor receptor superfamily, member 1A	1076	0.7971	1	0	1
TNFRSF1B	Protein	tumor necrosis factor receptor superfamily, member 1B	416	1.3106	1	0	1
TNFSF12	Protein	tumor necrosis factor (ligand) superfamily, member 12	309	4.0625	1	0	1
TP53	Protein	tumor protein p53	4212	0.7318	1	0	1
TP53INP2	Protein	tumor protein p53 inducible nuclear protein 2	20	0.8707	1	0	1
TPCN1	Protein	two pore segment channel 1	32	1.1953	1	0	1
UBE3A	Protein	ubiquitin protein ligase E3A	197	1.1561	1	0	1
UCHL1	Protein	ubiquitin carboxyl-terminal esterase L1 (ubiquitin thiolesterase)	211	0.956	1	0	1
VEGFA	Protein	vascular endothelial growth factor A	3551	0.6857	1	0	1
VEGFC	Protein	vascular endothelial growth factor C	366	1.0327	1	0	1
VIM	Protein	vimentin	806	1.1357	1	0	1
VIP	Protein	vasoactive intestinal peptide	1234	0.7452	1	0	1
VWC2	Protein	von Willebrand factor C domain containing 2	4	1.25	1	0	1
WLS	Protein	wntless homolog (Drosophila)	27	1.0686	1	0	1
WNT11	Protein	wingless-type MMTV integration site family, member 11	167	1.3833	1	0	1
WNT2	Protein	wingless-type MMTV integration site family member 2	79	5	1	0	1
WNT5A	Protein	wingless-type MMTV integration site family, member 5A	447	0.4167	1	0	1
WNT8B	Protein	wingless-type MMTV integration site family, member 8B	15	1.25	1	0	1
XRCC2	Protein	X-ray repair complementing defective repair in Chinese hamster cells 2	50	1.2855	1	0	1
XRCC4	Protein	X-ray repair complementing defective repair in Chinese hamster cells 4	80	0.6386	1	0	1
YWHAE	Protein	tyrosine 3-monooxygenase/tryptophan 5-monooxygenase activation protein, epsilon polypeptide	156	1.1693	1	0	1
ZBTB16	Protein	zinc finger and BTB domain containing 16	242	0.1471	1	0	1
ZBTB20	Protein	zinc finger and BTB domain containing 20	10	1.1486	1	0	1
ZEB2	Protein	zinc finger E-box binding homeobox 2	156	0.7637	1	0	1
ZNF503	Protein	zinc finger protein 503	13	0.8556	1	0	1

## Sheet: Immune System Activation 
Name	Type	Description	Connectivity	Probe Value	Local Connectivity	Indegree	Outdegree	Owner
TNF	Protein	tumor necrosis factor	6810	1.5278	1	0	1
IGF1	Protein	insulin-like growth factor 1 (somatomedin C)	3018	0.3125	1	0	1
ICAM1	Protein	intercellular adhesion molecule 1	1780	1.3154	1	0	1
CD8A	Protein	CD8a molecule	2064	1.25	1	0	1
PTGS2	Protein	prostaglandin-endoperoxide synthase 2 (prostaglandin G/H synthase and cyclooxygenase)	2497	0.7956	1	0	1
MAPK1	Protein	mitogen-activated protein kinase 1	4849	1.0716	1	0	1
ROCK1	Protein	Rho-associated, coiled-coil containing protein kinase 1	1027	1.1403	1	0	1
EPO	Protein	erythropoietin	1590	6.25	1	0	1
TNFRSF1A	Protein	tumor necrosis factor receptor superfamily, member 1A	1076	0.7971	1	0	1
FAS	Protein	Fas (TNF receptor superfamily, member 6)	2047	1.1184	1	0	1
CASP8	Protein	caspase 8, apoptosis-related cysteine peptidase	1103	0.8701	1	0	1
HSPA1A	Protein	heat shock 70kDa protein 1A	1679	0.7011	1	0	1
TGFB1	Protein	transforming growth factor, beta 1	4877	0.7251	1	0	1
HGF	Protein	hepatocyte growth factor (hepapoietin A; scatter factor)	1841	1.2575	1	0	1
IL6	Protein	interleukin 6 (interferon, beta 2)	4311	1.2575	1	0	1
AKT1	Protein	v-akt murine thymoma viral oncogene homolog 1	4081	4.1667	1	0	1
APOE	Protein	apolipoprotein E	985	1.2964	1	0	1
ITGB2	Protein	integrin, beta 2 (complement component 3 receptor 3 and 4 subunit)	957	0.4167	1	0	1
PRKCB	Protein	protein kinase C, beta	793	2.1484	1	0	1
IFNB1	Protein	interferon, beta 1, fibroblast	1252	2.3077	1	0	1
NGF	Protein	nerve growth factor (beta polypeptide)	2048	1.0263	1	0	1
BDNF	Protein	brain-derived neurotrophic factor	1342	0.8823	1	0	1
IL15	Protein	interleukin 15	896	0.4167	1	0	1
HSPD1	Protein	heat shock 60kDa protein 1 (chaperonin)	738	0.2885	1	0	1
REL	Protein	v-rel reticuloendotheliosis viral oncogene homolog (avian)	699	0.7103	1	0	1
ADORA1	Protein	adenosine A1 receptor	636	0.4167	1	0	1
SERPINE1	Protein	serpin peptidase inhibitor, clade E (nexin, plasminogen activator inhibitor type 1), member 1	1256	1.0181	1	0	1
PTAFR	Protein	platelet-activating factor receptor	484	1.0313	1	0	1
HSP90B1	Protein	heat shock protein 90kDa beta (Grp94), member 1	408	1.1574	1	0	1
ACTR2	Protein	ARP2 actin-related protein 2 homolog (yeast)	222	1.178	1	0	1
CXCR4	Protein	chemokine (C-X-C motif) receptor 4	1149	0.9234	1	0	1
SYK	Protein	spleen tyrosine kinase	774	2.5	1	0	1
NR3C1	Protein	nuclear receptor subfamily 3, group C, member 1 (glucocorticoid receptor)	1569	1.2907	1	0	1
SOCS1	Protein	suppressor of cytokine signaling 1	629	0.7143	1	0	1
CD40	Protein	CD40 molecule, TNF receptor superfamily member 5	1299	0.8088	1	0	1
UCN	Protein	urocortin	370	1.875	1	0	1
IL10RA	Protein	interleukin 10 receptor, alpha	174	0.8444	1	0	1
GNB2L1	Protein	guanine nucleotide binding protein (G protein), beta polypeptide 2-like 1	417	0.9279	1	0	1
SLC6A4	Protein	solute carrier family 6 (neurotransmitter transporter, serotonin), member 4	355	2.375	1	0	1
MYD88	Protein	myeloid differentiation primary response gene (88)	673	1.0968	1	0	1
IL7R	Protein	interleukin 7 receptor	298	1.3672	1	0	1
LGALS1	Protein	lectin, galactoside-binding, soluble, 1	578	1.3636	1	0	1
PRF1	Protein	perforin 1 (pore forming protein)	509	0.1786	1	0	1
IRAK1	Protein	interleukin-1 receptor-associated kinase 1	334	0.3987	1	0	1
TLR5	Protein	toll-like receptor 5	206	0.8074	1	0	1
TLR3	Protein	toll-like receptor 3	550	1.3057	1	0	1
IL21	Protein	interleukin 21	472	1.1213	1	0	1
WNT5A	Protein	wingless-type MMTV integration site family, member 5A	447	0.4167	1	0	1
Immune system activation	Cell Process		223		76	76	0
NFATC2	Protein	nuclear factor of activated T-cells, cytoplasmic, calcineurin-dependent 2	340	0.5196	1	0	1
MAP3K7	Protein	mitogen-activated protein kinase kinase kinase 7	490	1.6211	1	0	1
MBL2	Protein	mannose-binding lectin (protein C) 2, soluble	387	0.625	1	0	1
FOXP3	Protein	forkhead box P3	519	0.1136	1	0	1
SLC15A2	Protein	solute carrier family 15 (H+/peptide transporter), member 2	39	3.5	1	0	1
CFP	Protein	complement factor properdin	61	1.6667	1	0	1
SOCS2	Protein	suppressor of cytokine signaling 2	187	1.875	1	0	1
IRF5	Protein	interferon regulatory factor 5	135	2.8125	1	0	1
TLR7	Protein	toll-like receptor 7	373	15	1	0	1
ABL1	Protein	c-abl oncogene 1, non-receptor tyrosine kinase	928	0.9221	1	0	1
ATF2	Protein	activating transcription factor 2	598	1.5625	1	0	1
TICAM1	Protein	toll-like receptor adaptor molecule 1	217	0.8784	1	0	1
S100A9	Protein	S100 calcium binding protein A9	342	0.7614	1	0	1
IL6R	Protein	interleukin 6 receptor	512	0.1563	1	0	1
PDHA1	Protein	pyruvate dehydrogenase (lipoamide) alpha 1	28	1.0746	1	0	1
TNFRSF18	Protein	tumor necrosis factor receptor superfamily, member 18	206	0.75	1	0	1
IFIH1	Protein	interferon induced with helicase C domain 1	131	0.9167	1	0	1
SEMA6D	Protein	sema domain, transmembrane domain (TM), and cytoplasmic domain, (semaphorin) 6D	55	4.375	1	0	1
TYROBP	Protein	TYRO protein tyrosine kinase binding protein	240	1.3462	1	0	1
VTCN1	Protein	V-set domain containing T cell activation inhibitor 1	62	1.5775	1	0	1
CARD9	Protein	caspase recruitment domain family, member 9	68	0.4167	1	0	1
GBP4	Protein	guanylate binding protein 4	10	3.75	1	0	1
IDH2	Protein	isocitrate dehydrogenase 2 (NADP+), mitochondrial	77	0.9525	1	0	1
TBK1	Protein	TANK-binding kinase 1	184	0.9008	1	0	1
MAVS	Protein	mitochondrial antiviral signaling protein	183	1.0833	1	0	1
CH25H	Protein	cholesterol 25-hydroxylase	27	1.4135	1	0	1
GMFB	Protein	glia maturation factor, beta	80	1.0158	1	0	1
IKBKE	Protein	inhibitor of kappa light polypeptide gene enhancer in B-cells, kinase epsilon	153	1.1781	1	0	1
